# Supplementary material for: DIS3 ribonuclease is essential for spermatogenesis and male fertility in mice
Source: Development. 2024 Jul 2;151(13):dev202579. doi: 10.1242/dev.202579 (PMC11266750; doi:10.1242/dev.202579)
Supplement: Table S1. [file develop-151-202579-TableS1.xlsx]

## Sheet: DIS3 marker genes SPG1
	Gene_name	p_val	avg_logFC	pct.1	pct.2	p_val_adj
Nefm	Nefm	0	1.20423	0.857	0.203	0
Ccnd2	Ccnd2	0	1.03081	0.997	0.697	0
Gfra1	Gfra1	0	0.790492	0.949	0.181	0
Rasgrp2	Rasgrp2	0	0.760512	0.945	0.589	0
Lhx1	Lhx1	0	0.741316	0.691	0.041	0
Ret	Ret	0	0.733277	0.964	0.343	0
Upf3b	Upf3b	0	0.719103	0.908	0.272	0
Tagln2	Tagln2	0	0.690204	0.98	0.671	0
Fst	Fst	0	0.676637	0.817	0.2	0
Egr1	Egr1	3.76905e-293	0.67282	0.907	0.509	8.87913e-289
1500009L16Rik	1500009L16Rik	0	0.668275	0.962	0.562	0
Tcl1	Tcl1	0	0.630744	0.895	0.204	0
Rpl39	Rpl39	0	0.621409	0.998	0.946	0
Id4	Id4	0	0.57982	0.86	0.225	0
Pdzd2	Pdzd2	0	0.579102	0.814	0.237	0
Etv5	Etv5	0	0.574783	0.9	0.184	0
Cst3	Cst3	0	0.565434	0.997	0.941	0
Malat1	Malat1	1.18038e-194	0.562495	1	0.978	2.78074e-190
Rpl22l1	Rpl22l1	5.36058e-205	0.562435	0.999	0.947	1.26285e-200
Hectd1	Hectd1	0	0.54817	0.987	0.866	0
Slc9a3r1	Slc9a3r1	0	0.545109	0.935	0.413	0
Nipbl	Nipbl	0	0.525574	0.98	0.699	0
Med13l	Med13l	0	0.518543	0.98	0.763	0
Sphk1	Sphk1	0	0.511138	0.781	0.212	0
Ptbp3	Ptbp3	0	0.510467	0.985	0.722	0
Dusp6	Dusp6	0	0.509387	0.829	0.142	0
Helz	Helz	0	0.507991	0.955	0.632	0
Atad2	Atad2	1.76682e-293	0.495629	0.988	0.885	4.16228e-289
Fyn	Fyn	0	0.494698	0.972	0.692	0
Dstn	Dstn	2.78873e-258	0.494292	1	0.904	6.56969e-254
Foxc2	Foxc2	0	0.492206	0.777	0.105	0
Smoc2	Smoc2	0	0.491635	0.912	0.439	0
Gpx1	Gpx1	4.44659081257122e-323	0.491474	0.993	0.812	1.04752786362553e-318
Med14	Med14	0	0.480933	0.868	0.312	0
Hhex	Hhex	0	0.471833	0.951	0.63	0
Bcl6b	Bcl6b	2.66345e-305	0.470855	0.641	0.146	6.27455e-301
Sox4	Sox4	4.51426e-216	0.47038	0.998	0.928	1.06347e-211
Ndufv1	Ndufv1	8.25089628554882e-322	0.458127	0.997	0.934	1.94374614694959e-317
Pclaf	Pclaf	1.21557e-208	0.454748	0.814	0.541	2.86363e-204
Etf1	Etf1	0	0.453009	0.994	0.896	0
Etv4	Etv4	0	0.449603	0.878	0.247	0
Rest	Rest	7.68909e-244	0.444434	0.996	0.921	1.8114e-239
Ptpn13	Ptpn13	0	0.44223	0.828	0.268	0
Gsta4	Gsta4	7.96729e-224	0.439616	0.937	0.716	1.87693e-219
Capg	Capg	0	0.437878	0.885	0.423	0
Gm45716	Gm45716	1.53256e-209	0.437265	0.964	0.827	3.61041e-205
Trap1a	Trap1a	6.21187e-237	0.435883	0.972	0.794	1.46339e-232
Ppp1ca	Ppp1ca	3.32127922992703e-317	0.429862	1	0.957	7.82426960986209e-313
Sgk3	Sgk3	7.09207e-295	0.429837	0.974	0.718	1.67075e-290
Ktn1	Ktn1	2.24995e-241	0.428271	0.978	0.726	5.30043e-237
Adgrl2	Adgrl2	0	0.419948	0.809	0.28	0
Cd9	Cd9	2.36913e-238	0.416702	0.972	0.792	5.58119e-234
Ubald2	Ubald2	6.00783e-251	0.414206	0.979	0.817	1.41533e-246
Gpsm3	Gpsm3	0	0.410929	0.887	0.401	0
Pomp	Pomp	4.11364e-278	0.405877	0.997	0.95	9.69092e-274
Bhlhe41	Bhlhe41	3.3529e-254	0.402344	0.806	0.409	7.89877e-250
Ubb	Ubb	4.19787e-167	0.401799	1	0.985	9.88935e-163
Ssbp4	Ssbp4	3.58538e-204	0.401318	0.98	0.792	8.44644e-200
Cox7b2	Cox7b2	1.22746e-281	0.40048	0.984	0.846	2.89166e-277
Tjp1	Tjp1	6.51476e-233	0.40012	0.979	0.834	1.53475e-228
Mcam	Mcam	1.44787419710715e-318	0.399173	0.799	0.369	3.41090203354502e-314
Kmt2c	Kmt2c	4.44827e-216	0.397731	0.976	0.73	1.04792e-211
Tubb5	Tubb5	2.15937e-170	0.396058	0.999	0.94	5.08705e-166
Slc25a4	Slc25a4	7.29437e-228	0.39429	0.975	0.79	1.71841e-223
Crlf1	Crlf1	1.00185e-201	0.393219	0.972	0.826	2.36016e-197
Pdk1	Pdk1	8.35539e-204	0.390461	0.953	0.604	1.96836e-199
Egr2	Egr2	0	0.389968	0.692	0.059	0
Arpc3	Arpc3	1.28646e-266	0.388583	0.998	0.948	3.03063e-262
Tuba3b	Tuba3b	1.94597e-72	0.386009	0.975	0.943	4.58431e-68
Igf2bp1	Igf2bp1	1.62471e-218	0.385749	0.988	0.881	3.8275e-214
Tgfb1	Tgfb1	8.21388e-260	0.383338	0.812	0.408	1.93503e-255
Slc25a5	Slc25a5	1.98665e-233	0.382498	0.98	0.707	4.68016e-229
Hist1h4i	Hist1h4i	1.21061e-48	0.375599	0.73	0.543	2.85195e-44
Usp3	Usp3	1.24936e-213	0.373417	0.993	0.877	2.94325e-209
Zfp462	Zfp462	1.34042e-260	0.372464	0.959	0.563	3.15777e-256
Chd4	Chd4	1.07049e-180	0.371856	1	0.948	2.52186e-176
Optn	Optn	0	0.371693	0.78	0.148	0
Plekhh3	Plekhh3	0	0.370948	0.767	0.154	0
Sfrp2	Sfrp2	6.10423e-204	0.370462	0.881	0.561	1.43804e-199
Map4k4	Map4k4	2.71603e-213	0.369617	0.983	0.813	6.39842e-209
Cd164	Cd164	3.62458e-236	0.369509	0.986	0.876	8.53879e-232
Sptbn1	Sptbn1	7.7486e-194	0.366243	0.994	0.905	1.82542e-189
Ppp1cb	Ppp1cb	1.12346e-241	0.365229	0.955	0.745	2.64665e-237
Scmh1	Scmh1	5.47931e-297	0.363756	0.874	0.496	1.29082e-292
Prrx2	Prrx2	4.75293e-221	0.361716	0.575	0.183	1.1197e-216
Aplp1	Aplp1	0	0.359916	0.858	0.336	0
Arid4a	Arid4a	4.98894e-177	0.356377	0.836	0.501	1.17529e-172
Nrd1	Nrd1	6.66636e-198	0.353479	0.972	0.721	1.57046e-193
Rpap3	Rpap3	7.65789e-257	0.346261	0.952	0.649	1.80405e-252
Esrp1	Esrp1	1.56386e-233	0.344915	0.949	0.675	3.68414e-229
Slc16a11	Slc16a11	6.35577e-253	0.340972	0.847	0.391	1.49729e-248
Pphln1	Pphln1	1.88595e-215	0.340508	0.987	0.873	4.44291e-211
Pkm	Pkm	5.08519e-164	0.337597	0.999	0.899	1.19797e-159
Sipa1	Sipa1	8.2015e-230	0.337071	0.916	0.584	1.93211e-225
G2e3	G2e3	2.18149e-179	0.336345	0.932	0.718	5.13917e-175
Bod1l	Bod1l	1.72342e-167	0.334982	0.938	0.649	4.06003e-163
Hmox1	Hmox1	5.33503e-109	0.330886	0.932	0.815	1.25683e-104
Foxo6	Foxo6	1.86289e-237	0.329856	0.739	0.296	4.38859e-233
Phf3	Phf3	1.18544e-192	0.328327	0.963	0.677	2.79267e-188
Zcrb1	Zcrb1	2.66875e-178	0.32472	0.993	0.935	6.28704e-174
Tmc6	Tmc6	0	0.324651	0.676	0.095	0
Ppfibp2	Ppfibp2	4.40142e-235	0.324349	0.707	0.262	1.03689e-230
Sdc4	Sdc4	2.58434e-188	0.323727	0.998	0.747	6.08819e-184
Arid2	Arid2	5.93196e-262	0.323375	0.834	0.374	1.39745e-257
Glis3	Glis3	3.04079e-254	0.322347	0.862	0.379	7.16349e-250
Brwd3	Brwd3	1.51237e-178	0.32209	0.904	0.563	3.56285e-174
Epcam	Epcam	1.17564e-103	0.321118	0.979	0.875	2.76956e-99
Tmem59l	Tmem59l	1.39736e-215	0.318731	0.752	0.369	3.29191e-211
B4gat1	B4gat1	4.72986882486165e-315	0.317704	0.712	0.199	1.11426249776091e-310
Set	Set	1.09572e-147	0.3174	0.999	0.929	2.58129e-143
Ier2	Ier2	5.56627e-195	0.315651	0.82	0.432	1.3113e-190
Ube2q2	Ube2q2	5.43259e-160	0.315346	0.98	0.782	1.27981e-155
Terf1	Terf1	1.26987e-185	0.311762	0.957	0.784	2.99157e-181
Rnf167	Rnf167	1.06742e-193	0.311283	0.959	0.758	2.51463e-189
Cox7b	Cox7b	2.05575e-162	0.310899	0.991	0.896	4.84294e-158
2020-09-11	2020-09-11	4.00123e-189	0.310658	0.885	0.585	9.42609e-185
Dnajc10	Dnajc10	4.79214e-208	0.310496	0.943	0.68	1.12893e-203
H2afy2	H2afy2	4.65963e-231	0.310168	0.918	0.492	1.09772e-226
Isyna1	Isyna1	1.01788e-157	0.310123	0.997	0.943	2.39792e-153
Snhg11	Snhg11	6.41975e-95	0.308334	0.923	0.782	1.51236e-90
Usp9x	Usp9x	2.14707e-182	0.307901	0.978	0.741	5.05806e-178
Fbxo9	Fbxo9	3.12926e-154	0.307286	0.962	0.841	7.3719e-150
Dcaf8	Dcaf8	2.91231e-180	0.303547	0.982	0.771	6.86081e-176
Fth1	Fth1	8.79106e-191	0.302742	0.999	0.98	2.071e-186
Pqlc1	Pqlc1	6.84891e-287	0.302554	0.623	0.145	1.61347e-282
Tpm1	Tpm1	3.24982e-167	0.302233	0.959	0.743	7.65593e-163
Tubg2	Tubg2	0	0.302081	0.716	0.139	0
2900026A02Rik	2900026A02Rik	7.466e-293	0.301986	0.813	0.316	1.75884e-288
Hist1h2ae	Hist1h2ae	2.83109e-70	0.301977	0.802	0.556	6.66947e-66
Wapl	Wapl	2.10721e-156	0.299928	0.997	0.945	4.96417e-152
Elovl6	Elovl6	4.77653e-187	0.298386	0.824	0.434	1.12525e-182
Itga6	Itga6	1.4638e-186	0.297973	0.91	0.63	3.44843e-182
Ado	Ado	2.95675e-194	0.297573	0.959	0.782	6.96551e-190
Acot13	Acot13	2.49549e-169	0.29639	0.968	0.713	5.87888e-165
Cited2	Cited2	1.27744e-137	0.296139	0.833	0.52	3.00938e-133
Pfn1	Pfn1	2.31947e-147	0.295577	0.997	0.961	5.46421e-143
Afp	Afp	8.75775e-149	0.295446	0.98	0.783	2.06315e-144
Ddx39b	Ddx39b	1.66058e-163	0.295024	0.995	0.942	3.91199e-159
Lrp10	Lrp10	7.6049e-237	0.29502	0.861	0.476	1.79156e-232
Smc4	Smc4	3.91854e-87	0.29341	0.984	0.918	9.23129e-83
Dppa4	Dppa4	9.85013e-207	0.293143	0.88	0.499	2.32049e-202
Prpsap1	Prpsap1	6.74523e-148	0.292498	0.992	0.912	1.58904e-143
Ppm1b	Ppm1b	5.09857e-219	0.291561	0.878	0.491	1.20112e-214
Amot	Amot	0	0.290644	0.706	0.189	4.76102e-305
Ivns1abp	Ivns1abp	2.2174e-178	0.290378	0.978	0.858	5.22376e-174
Arhgap31	Arhgap31	3.43933e-248	0.289473	0.64	0.173	8.10237e-244
Myo18a	Myo18a	1.5714e-213	0.288706	0.774	0.378	3.7019e-209
Mmp9	Mmp9	0	0.287964	0.641	0.114	0
1810037I17Rik	1810037I17Rik	8.34174e-135	0.287339	0.982	0.897	1.96515e-130
Ube2a	Ube2a	5.44302e-169	0.28524	0.901	0.616	1.28227e-164
Selenok	Selenok	1.29261e-149	0.284752	0.997	0.934	3.04514e-145
Smkr-ps	Smkr-ps	5.88198e-256	0.284283	0.56	0.117	1.38568e-251
Lonp2	Lonp2	1.3399e-193	0.283083	0.825	0.511	3.15653e-189
Pmaip1	Pmaip1	3.64165e-213	0.282976	0.562	0.135	8.579e-209
Gtsf1	Gtsf1	9.94941e-145	0.282424	0.992	0.888	2.34388e-140
Rab4a	Rab4a	1.26101e-286	0.282062	0.64	0.146	2.97069e-282
Prdx1	Prdx1	1.1921e-171	0.281384	0.999	0.983	2.80835e-167
Itm2b	Itm2b	4.59771e-159	0.281316	0.995	0.92	1.08313e-154
Casc4	Casc4	1.51025e-141	0.281125	0.988	0.921	3.55785e-137
Pfdn1	Pfdn1	9.23488e-165	0.280373	0.993	0.924	2.17555e-160
Midn	Midn	3.1465e-137	0.279161	0.925	0.721	7.41253e-133
Nkap	Nkap	1.66249e-175	0.278789	0.904	0.651	3.9165e-171
Ptgr1	Ptgr1	1.37402e-162	0.278062	0.791	0.408	3.23691e-158
Rbpms	Rbpms	5.48331e-167	0.277854	0.944	0.712	1.29176e-162
Aldoa	Aldoa	3.17826e-124	0.277685	0.993	0.914	7.48733e-120
Tmem132e	Tmem132e	0	0.276915	0.545	0.048	0
Hnrnpf	Hnrnpf	3.28516e-164	0.276096	0.997	0.964	7.73918e-160
Pnisr	Pnisr	1.40139e-95	0.275377	0.993	0.911	3.30138e-91
Tiparp	Tiparp	1.74259e-141	0.274866	0.978	0.853	4.10519e-137
Plvap	Plvap	3.75884e-237	0.273567	0.445	0.059	8.85508e-233
Gdi2	Gdi2	1.58439e-154	0.271524	0.987	0.888	3.73251e-150
Atp2b1	Atp2b1	6.42175e-133	0.269042	0.991	0.923	1.51283e-128
Rnf149	Rnf149	6.74713e-156	0.268556	0.982	0.839	1.58949e-151
Lrp1	Lrp1	3.24128e-269	0.268319	0.742	0.244	7.63582e-265
Limd2	Limd2	7.76023e-146	0.266765	0.908	0.714	1.82815e-141
0610010K14Rik	0610010K14Rik	5.22231e-143	0.265767	0.982	0.868	1.23027e-138
Ovol2	Ovol2	6.66435e-281	0.265326	0.716	0.209	1.56999e-276
Cnot6l	Cnot6l	1.19587e-151	0.265167	0.945	0.735	2.81724e-147
2810474O19Rik	2810474O19Rik	1.6658e-126	0.26406	0.975	0.851	3.9243e-122
Il17rd	Il17rd	4.17312e-209	0.263315	0.795	0.392	9.83104e-205
E230001N04Rik	E230001N04Rik	1.89588e-92	0.263225	0.589	0.305	4.46631e-88
2020-09-07	2020-09-07	7.02352e-145	0.261011	0.997	0.944	1.6546e-140
Gnas	Gnas	3.42495e-92	0.260922	0.937	0.799	8.06849e-88
Zfhx3	Zfhx3	2.16703e-99	0.26018	0.839	0.622	5.10509e-95
Sec63	Sec63	7.67824e-135	0.259664	0.981	0.85	1.80884e-130
Arpc4	Arpc4	5.27055e-142	0.259563	0.903	0.695	1.24164e-137
Uhrf1	Uhrf1	1.81263e-102	0.259324	0.97	0.876	4.27018e-98
Mcm3	Mcm3	2.50979e-84	0.258951	0.987	0.926	5.91255e-80
Jak1	Jak1	1.38703e-134	0.258582	0.991	0.914	3.26757e-130
Smc3	Smc3	9.74078e-142	0.258137	0.997	0.957	2.29473e-137
Thoc2	Thoc2	2.82792e-120	0.257495	0.955	0.823	6.66201e-116
Csk	Csk	2.92595e-146	0.257208	0.918	0.727	6.89295e-142
Phip	Phip	3.59539e-125	0.255255	0.977	0.824	8.47002e-121
Frmd6	Frmd6	3.16278e-182	0.255207	0.886	0.55	7.45087e-178
Eva1b	Eva1b	1.35923e-109	0.254322	0.963	0.864	3.20206e-105
Aplp2	Aplp2	2.01792e-111	0.253171	0.992	0.916	4.75381e-107
Ndufb11	Ndufb11	7.82773e-133	0.252551	0.995	0.881	1.84406e-128
Zfp36l1	Zfp36l1	6.0239e-127	0.252	0.909	0.674	1.41911e-122
Abr	Abr	2.65984e-200	0.251842	0.752	0.383	6.26605e-196
Npepl1	Npepl1	6.58639e-172	0.25138	0.845	0.514	1.55162e-167
Trip12	Trip12	3.93223e-112	0.250857	0.999	0.935	9.26354e-108
Tpm3	Tpm3	6.49124e-125	0.24946	0.997	0.943	1.52921e-120
Cd93	Cd93	0	0.248893	0.535	0.052	0
Col13a1	Col13a1	2.34176e-218	0.248763	0.611	0.171	5.51672e-214
Bptf	Bptf	9.91346e-108	0.248169	0.993	0.875	2.33541e-103
Cenpa	Cenpa	9.83982e-52	0.246558	0.976	0.918	2.31806e-47
Serf1	Serf1	1.3736e-125	0.245759	0.989	0.823	3.23592e-121
Rspo2	Rspo2	1.43489e-237	0.244665	0.668	0.199	3.38031e-233
Hsd17b12	Hsd17b12	2.57593e-141	0.243269	0.983	0.844	6.06837e-137
Kdm2b	Kdm2b	1.17383e-123	0.242935	0.952	0.764	2.7653e-119
Slc38a1	Slc38a1	1.13152e-214	0.242556	0.606	0.168	2.66565e-210
Parl	Parl	1.19339e-146	0.241659	0.937	0.699	2.81139e-142
Ick	Ick	1.02508e-170	0.240739	0.738	0.391	2.41488e-166
Prkar1a	Prkar1a	1.15503e-117	0.240271	0.996	0.947	2.72101e-113
Pcm1	Pcm1	9.74437e-96	0.239427	0.995	0.935	2.29558e-91
Ttn	Ttn	3.65724e-73	0.239277	0.776	0.54	8.61573e-69
Actb	Actb	4.79458e-131	0.238771	1	0.989	1.12951e-126
Man2a1	Man2a1	7.73878e-158	0.238518	0.743	0.403	1.8231e-153
Vasp	Vasp	1.48811e-135	0.23797	0.853	0.586	3.50569e-131
Ttc28	Ttc28	1.46427e-131	0.237654	0.498	0.18	3.44952e-127
Drosha	Drosha	2.95754e-131	0.236124	0.963	0.845	6.96737e-127
Mpzl1	Mpzl1	1.68147e-135	0.234789	0.914	0.678	3.9612e-131
Gmpr	Gmpr	7.8184e-170	0.234742	0.789	0.413	1.84186e-165
Atox1	Atox1	1.13226e-107	0.234725	0.963	0.813	2.66737e-103
H2afz	H2afz	1.71551e-89	0.234398	0.998	0.971	4.04139e-85
Akap9	Akap9	2.71153e-60	0.234181	0.986	0.913	6.38783e-56
Ide	Ide	6.39624e-143	0.231961	0.858	0.601	1.50683e-138
Pdgfb	Pdgfb	5.65367e-172	0.231859	0.722	0.34	1.33189e-167
Hagh	Hagh	5.00062e-107	0.231378	0.939	0.749	1.17805e-102
Rhebl1	Rhebl1	1.29697e-170	0.229679	0.82	0.429	3.05539e-166
Top2a	Top2a	8.0326e-27	0.229348	0.956	0.907	1.89232e-22
Mt1	Mt1	6.30517e-62	0.229258	0.999	0.977	1.48537e-57
Pfdn2	Pfdn2	1.15693e-122	0.229024	0.994	0.937	2.72549e-118
Fgd6	Fgd6	2.24273e-136	0.228904	0.879	0.652	5.28342e-132
Sys1	Sys1	5.91959e-91	0.228763	0.992	0.904	1.39454e-86
Cxxc5	Cxxc5	1.95817e-117	0.228244	0.897	0.673	4.61306e-113
Rap1a	Rap1a	3.03173e-125	0.227725	0.935	0.752	7.14214e-121
Dalrd3	Dalrd3	2.74071e-188	0.227709	0.626	0.22	6.45656e-184
Cab39	Cab39	1.63414e-128	0.227214	0.955	0.805	3.8497e-124
Dnajb6	Dnajb6	5.34383e-114	0.227076	0.997	0.945	1.2589e-109
Elk4	Elk4	3.90709e-80	0.226361	0.756	0.535	9.20433e-76
Fgd1	Fgd1	1.90673e-162	0.226046	0.795	0.474	4.49188e-158
Arpc2	Arpc2	2.40346e-99	0.225769	0.999	0.95	5.66208e-95
Pomc	Pomc	1.51238e-72	0.225272	0.683	0.43	3.56286e-68
Cd82	Cd82	5.14783e-201	0.225016	0.561	0.151	1.21273e-196
Ppm1j	Ppm1j	6.51226e-194	0.224603	0.503	0.121	1.53416e-189
Glrx2	Glrx2	4.31268e-132	0.223894	0.802	0.463	1.01598e-127
Smc1a	Smc1a	3.39243e-90	0.222714	0.978	0.867	7.99188e-86
Fnbp1l	Fnbp1l	1.13664e-81	0.222569	0.974	0.896	2.67769e-77
Stx3	Stx3	4.27234e-150	0.221179	0.823	0.465	1.00648e-145
Rasl11a	Rasl11a	1.63103e-235	0.220871	0.589	0.141	3.84237e-231
Igsf21	Igsf21	5.69701e-234	0.220533	0.547	0.12	1.3421e-229
AI413582	AI413582	4.79857e-135	0.220338	0.874	0.63	1.13045e-130
Cdk2ap2	Cdk2ap2	1.99879e-108	0.217528	0.97	0.858	4.70875e-104
Abca1	Abca1	4.51996e-113	0.215872	0.796	0.503	1.06481e-108
Map1lc3a	Map1lc3a	1.03739e-89	0.215666	0.989	0.915	2.44388e-85
Hist1h1b	Hist1h1b	3.77442e-36	0.215443	0.564	0.397	8.89179e-32
Rhoc	Rhoc	1.32512e-99	0.215326	0.787	0.583	3.12171e-95
Hmgcs1	Hmgcs1	7.65075e-58	0.215252	0.907	0.796	1.80236e-53
Clic1	Clic1	1.1428e-99	0.215112	0.78	0.524	2.69221e-95
Ccnb2	Ccnb2	1.89038e-57	0.214888	0.86	0.739	4.45336e-53
Mcm10	Mcm10	5.00323e-113	0.21485	0.837	0.598	1.17866e-108
Smim22	Smim22	8.96371e-152	0.214756	0.771	0.406	2.11167e-147
Tmbim6	Tmbim6	2.46102e-102	0.214654	0.98	0.888	5.79768e-98
Gstp1	Gstp1	5.43875e-152	0.214302	0.712	0.319	1.28126e-147
Phc1	Phc1	3.93904e-128	0.213842	0.882	0.65	9.27959e-124
Tada3	Tada3	2.57421e-133	0.213762	0.795	0.497	6.06432e-129
Tdp2	Tdp2	3.49669e-113	0.212238	0.975	0.828	8.2375e-109
Gfpt2	Gfpt2	9.3305e-253	0.211811	0.59	0.124	2.19808e-248
Atp9a	Atp9a	1.80927e-122	0.211504	0.899	0.643	4.26229e-118
Lgals7	Lgals7	9.54112e-158	0.211306	0.71	0.334	2.2477e-153
Coro1a	Coro1a	4.47261e-157	0.210952	0.703	0.316	1.05366e-152
Leprotl1	Leprotl1	1.25757e-104	0.21013	0.983	0.881	2.96258e-100
Trim6	Trim6	5.55082e-131	0.209225	0.799	0.508	1.30766e-126
Eef1b2	Eef1b2	1.89653e-107	0.209204	1	0.967	4.46785e-103
Fgl1	Fgl1	1.8702e-208	0.208316	0.635	0.208	4.40582e-204
Itgb5	Itgb5	6.4298e-163	0.208199	0.635	0.256	1.51473e-158
Sltm	Sltm	1.78588e-56	0.207245	0.987	0.919	4.20717e-52
Ddx3x	Ddx3x	4.45529e-126	0.207095	0.93	0.638	1.04958e-121
Fcer1g	Fcer1g	9.21114e-238	0.206411	0.529	0.099	2.16996e-233
Parp1	Parp1	4.70671e-91	0.206184	0.999	0.955	1.10881e-86
Zfp467	Zfp467	1.2979e-134	0.206085	0.752	0.412	3.0576e-130
Tmem160	Tmem160	8.61772e-66	0.206011	0.973	0.87	2.03016e-61
Acap2	Acap2	2.89424e-133	0.205916	0.845	0.519	6.81825e-129
2610037D02Rik	2610037D02Rik	1.76714e-90	0.205401	0.616	0.321	4.16304e-86
Acy3	Acy3	5.87148e-235	0.205306	0.67	0.2	1.3832e-230
Tk1	Tk1	5.49423e-120	0.205053	0.822	0.524	1.29433e-115
Ssbp3	Ssbp3	2.98572e-89	0.204818	0.982	0.891	7.03377e-85
Ocln	Ocln	1.75277e-189	0.20455	0.645	0.229	4.12918e-185
Pcbp4	Pcbp4	2.27836e-107	0.204512	0.871	0.597	5.36737e-103
Map7d3	Map7d3	9.89358e-221	0.204469	0.421	0.049	2.33073e-216
Mob4	Mob4	1.14443e-123	0.203971	0.934	0.721	2.69604e-119
Ndufv3	Ndufv3	2.13102e-97	0.203904	0.966	0.779	5.02025e-93
Ralgps2	Ralgps2	3.16742e-94	0.203614	0.984	0.901	7.46182e-90
B930036N10Rik	B930036N10Rik	1.44269e-46	0.203059	0.552	0.337	3.39868e-42
Rapgef2	Rapgef2	1.02067e-111	0.202994	0.793	0.515	2.4045e-107
Mki67	Mki67	2.41628e-18	0.202831	0.909	0.841	5.69227e-14
AC158554.1	AC158554.1	8.16444e-156	0.202789	0.746	0.373	1.92338e-151
Syne2	Syne2	1.04719e-74	0.202315	0.907	0.724	2.46696e-70
Fdft1	Fdft1	6.22706e-56	0.202276	0.937	0.835	1.46697e-51
Rpl39l	Rpl39l	4.80663e-87	0.201715	0.996	0.955	1.13235e-82
Itm2c	Itm2c	2.24739e-129	0.201276	0.75	0.425	5.29441e-125
Psmd12	Psmd12	7.75417e-97	0.200457	0.996	0.943	1.82673e-92
Dusp5	Dusp5	4.55632e-172	0.199963	0.709	0.306	1.07338e-167
Hmgcr	Hmgcr	1.41322e-66	0.199924	0.959	0.846	3.32927e-62
6030458C11Rik	6030458C11Rik	4.577e-107	0.199775	0.841	0.588	1.07825e-102
Hlf	Hlf	2.20656e-136	0.199378	0.762	0.419	5.19821e-132
Fam160b1	Fam160b1	9.64808e-159	0.199262	0.703	0.32	2.27289e-154
Phlda1	Phlda1	1.18879e-235	0.198741	0.474	0.068	2.80055e-231
Pcgf6	Pcgf6	1.43264e-134	0.198606	0.929	0.622	3.37501e-130
Kpna1	Kpna1	3.09063e-102	0.198568	0.93	0.749	7.2809e-98
Rpl4	Rpl4	3.54705e-125	0.198514	1	0.982	8.35614e-121
Rchy1	Rchy1	2.28739e-101	0.197403	0.94	0.791	5.38863e-97
Ptpn12	Ptpn12	5.54609e-91	0.19684	0.958	0.841	1.30655e-86
Afdn	Afdn	4.90604e-87	0.196769	0.99	0.909	1.15576e-82
Klf10	Klf10	2.0414e-69	0.196611	0.837	0.675	4.80914e-65
Dnaja1	Dnaja1	5.60477e-101	0.195905	1	0.972	1.32037e-96
Utp3	Utp3	5.24606e-99	0.195888	0.997	0.927	1.23587e-94
Prim1	Prim1	1.61738e-71	0.19556	0.894	0.732	3.81022e-67
Phgdh	Phgdh	2.95012e-52	0.195387	0.982	0.922	6.9499e-48
Ube2j1	Ube2j1	2.5567e-103	0.194975	0.884	0.664	6.02307e-99
Tceal9	Tceal9	1.10941e-105	0.194917	0.879	0.643	2.61354e-101
Pold4	Pold4	3.03855e-224	0.194843	0.49	0.082	7.15822e-220
Serp2	Serp2	9.47301e-149	0.194785	0.79	0.42	2.23165e-144
Ctsl	Ctsl	1.54536e-79	0.194479	0.981	0.9	3.64055e-75
Tnrc6c	Tnrc6c	6.87472e-59	0.194348	0.997	0.941	1.61955e-54
Mpzl2	Mpzl2	1.5822e-220	0.194306	0.444	0.06	3.72734e-216
Cyct	Cyct	1.39735e-83	0.192706	0.932	0.768	3.29187e-79
Idh3b	Idh3b	1.02377e-91	0.192438	0.939	0.765	2.41179e-87
Psmd7	Psmd7	1.6151e-73	0.191985	0.997	0.928	3.80486e-69
Rab3a	Rab3a	4.10197e-92	0.191884	0.729	0.437	9.66343e-88
Tjp2	Tjp2	4.12501e-147	0.19166	0.712	0.348	9.71769e-143
Ftl1	Ftl1	1.34844e-73	0.191592	1	0.984	3.17665e-69
Pik3ca	Pik3ca	2.62457e-129	0.191013	0.803	0.471	6.18296e-125
Eif3k	Eif3k	3.58682e-91	0.190253	0.999	0.96	8.44983e-87
Klhdc2	Klhdc2	3.4557e-93	0.190117	0.934	0.768	8.14095e-89
Mpc2	Mpc2	2.66984e-61	0.189926	0.998	0.957	6.28961e-57
Ncapd3	Ncapd3	8.70529e-82	0.189187	0.984	0.896	2.05079e-77
Nid2	Nid2	5.89911e-126	0.189031	0.733	0.413	1.38971e-121
Trib1	Trib1	5.80053e-115	0.188842	0.475	0.198	1.36649e-110
Chd1	Chd1	1.75173e-93	0.188606	0.796	0.5	4.12673e-89
B4galt1	B4galt1	3.05597e-156	0.188361	0.725	0.334	7.19926e-152
Sh3glb2	Sh3glb2	1.08635e-89	0.188288	0.959	0.832	2.55922e-85
Chrna4	Chrna4	6.39988e-156	0.188207	0.586	0.201	1.50768e-151
Tubg1	Tubg1	5.02311e-74	0.18801	0.963	0.862	1.18334e-69
Rab11b	Rab11b	4.58997e-104	0.187919	0.945	0.777	1.08131e-99
Kcnc2	Kcnc2	2.60817e-275	0.187303	0.539	0.078	6.14433e-271
Fam234b	Fam234b	6.08205e-229	0.186478	0.584	0.136	1.43281e-224
Cyp2u1	Cyp2u1	4.9571e-128	0.186432	0.356	0.082	1.16779e-123
Klf13	Klf13	8.60382e-108	0.186421	0.957	0.733	2.02689e-103
Rpsa	Rpsa	1.54054e-106	0.186415	1	0.997	3.62921e-102
Mrpl33	Mrpl33	1.04966e-85	0.186324	0.989	0.911	2.4728e-81
Arhgef1	Arhgef1	3.51949e-84	0.186103	0.762	0.554	8.29121e-80
Osbpl3	Osbpl3	6.87706e-207	0.185644	0.596	0.172	1.6201e-202
Csnk1a1	Csnk1a1	1.89209e-82	0.185228	0.999	0.949	4.45737e-78
Igf1r	Igf1r	3.8067e-79	0.185227	0.951	0.795	8.96782e-75
Rora	Rora	1.92712e-159	0.185108	0.621	0.245	4.53992e-155
Mtus1	Mtus1	7.45798e-204	0.18498	0.554	0.146	1.75695e-199
U2af1	U2af1	3.08149e-72	0.184931	0.992	0.947	7.25938e-68
Stk24	Stk24	1.30065e-106	0.18492	0.933	0.698	3.06406e-102
Lhx1os	Lhx1os	3.38136e-305	0.184684	0.481	0.036	7.96582e-301
Txnip	Txnip	5.11729e-79	0.184666	0.973	0.819	1.20553e-74
Kif2a	Kif2a	1.2882e-81	0.18456	0.995	0.93	3.03473e-77
Hes1	Hes1	6.01498e-84	0.182902	0.779	0.523	1.41701e-79
Inpp5f	Inpp5f	5.53094e-80	0.182486	0.951	0.813	1.30298e-75
Zfp330	Zfp330	2.63375e-85	0.182472	0.966	0.854	6.20459e-81
Mcm5	Mcm5	1.27678e-54	0.182369	0.974	0.899	3.00783e-50
Cdk4	Cdk4	1.04866e-81	0.182268	0.995	0.932	2.47043e-77
Mxra7	Mxra7	4.16739e-79	0.182244	0.899	0.702	9.81754e-75
Tex19.1	Tex19.1	5.90056e-64	0.182154	0.994	0.933	1.39005e-59
Xpot	Xpot	1.01557e-111	0.181925	0.926	0.651	2.39248e-107
Btf3	Btf3	4.36783e-70	0.181811	0.997	0.942	1.02897e-65
Cenpe	Cenpe	4.6118e-25	0.181789	0.972	0.918	1.08645e-20
Msmo1	Msmo1	4.54115e-48	0.181122	0.787	0.613	1.0698e-43
Zfp106	Zfp106	4.92671e-84	0.180608	0.959	0.771	1.16063e-79
Xrn2	Xrn2	2.96183e-85	0.179966	0.997	0.952	6.97749e-81
Ypel5	Ypel5	1.44015e-72	0.179963	0.907	0.776	3.39271e-68
Fxyd6	Fxyd6	1.33615e-119	0.179865	0.68	0.356	3.1477e-115
Plxdc2	Plxdc2	1.91618e-198	0.179809	0.593	0.176	4.51414e-194
Tkt	Tkt	9.08201e-101	0.179536	0.874	0.604	2.13954e-96
Lima1	Lima1	5.14212e-82	0.179248	0.884	0.645	1.21138e-77
Selenoh	Selenoh	4.14791e-84	0.179063	0.999	0.964	9.77165e-80
Snx9	Snx9	2.37556e-85	0.179026	0.875	0.674	5.59635e-81
Ifngr1	Ifngr1	9.31508e-117	0.178554	0.693	0.363	2.19445e-112
Mpped2	Mpped2	3.69829e-52	0.178336	0.812	0.655	8.71243e-48
Odc1	Odc1	3.37893e-68	0.17819	0.923	0.78	7.96008e-64
Rrbp1	Rrbp1	1.32133e-64	0.178123	0.999	0.935	3.11279e-60
Tuba3a	Tuba3a	9.24266e-23	0.177919	0.991	0.963	2.17739e-18
Usp53	Usp53	3.55015e-88	0.17764	0.803	0.577	8.36345e-84
Ube2c	Ube2c	2.11071e-12	0.177562	0.888	0.855	4.9724e-08
Pitpnc1	Pitpnc1	7.6401e-181	0.177272	0.582	0.177	1.79985e-176
Sort1	Sort1	5.75624e-126	0.177169	0.767	0.436	1.35605e-121
Bub3	Bub3	5.73162e-69	0.177125	0.975	0.865	1.35026e-64
Ndufs4	Ndufs4	2.15185e-83	0.176639	0.994	0.928	5.06932e-79
Lbr	Lbr	1.69902e-73	0.176128	0.932	0.79	4.00254e-69
Chn2	Chn2	3.81786e-215	0.176116	0.526	0.108	8.99411e-211
Elavl2	Elavl2	1.44142e-56	0.176081	0.91	0.773	3.39569e-52
Lemd3	Lemd3	1.50391e-120	0.176064	0.707	0.384	3.54292e-116
Car6	Car6	2.27442e-195	0.17573	0.49	0.102	5.35809e-191
Smad7	Smad7	6.43455e-99	0.175633	0.762	0.466	1.51585e-94
Orai1	Orai1	1.75329e-96	0.175244	0.757	0.45	4.13039e-92
Akr1b8	Akr1b8	3.36699e-161	0.175104	0.648	0.249	7.93196e-157
Ncaph	Ncaph	6.56756e-100	0.175096	0.795	0.544	1.54719e-95
Pcp4l1	Pcp4l1	1.73272e-138	0.175054	0.688	0.31	4.08194e-134
Lpcat1	Lpcat1	1.87256e-114	0.174343	0.729	0.399	4.41137e-110
Nav1	Nav1	6.97218e-92	0.173853	0.733	0.457	1.64251e-87
Atp5j	Atp5j	7.25524e-82	0.173807	0.998	0.95	1.70919e-77
Mtch2	Mtch2	5.50261e-81	0.17337	0.992	0.917	1.2963e-76
Spry4	Spry4	1.46906e-294	0.173109	0.477	0.038	3.46081e-290
Chic2	Chic2	4.65599e-77	0.172747	0.995	0.948	1.09686e-72
Fdps	Fdps	4.65298e-43	0.172303	0.983	0.914	1.09615e-38
Rdm1	Rdm1	3.03606e-109	0.172295	0.66	0.323	7.15234e-105
Phldb1	Phldb1	1.57421e-105	0.171186	0.734	0.438	3.70853e-101
Aebp1	Aebp1	5.84173e-59	0.171083	0.859	0.686	1.3762e-54
Rpl11	Rpl11	2.55493e-85	0.170506	1	0.979	6.0189e-81
Anxa7	Anxa7	1.86949e-97	0.169966	0.914	0.661	4.40414e-93
Inppl1	Inppl1	1.215e-78	0.169918	0.725	0.495	2.8623e-74
Nxt1	Nxt1	3.10737e-67	0.169528	0.945	0.83	7.32034e-63
F11r	F11r	1.04696e-117	0.169471	0.889	0.58	2.46643e-113
Arhgap26	Arhgap26	1.80725e-113	0.169316	0.596	0.3	4.25752e-109
H2afy	H2afy	3.42436e-95	0.16909	0.987	0.809	8.0671e-91
Zdhhc14	Zdhhc14	4.64257e-188	0.169025	0.586	0.177	1.0937e-183
Hsp90b1	Hsp90b1	7.76478e-65	0.168877	1	0.951	1.82923e-60
Nrxn2	Nrxn2	1.00284e-79	0.168695	0.528	0.289	2.36249e-75
Ptpn9	Ptpn9	3.70673e-195	0.168664	0.579	0.164	8.73232e-191
Stx5a	Stx5a	2.46633e-85	0.168314	0.912	0.707	5.81017e-81
Mcm7	Mcm7	3.26523e-53	0.16772	0.991	0.942	7.69222e-49
Gltp	Gltp	2.54587e-92	0.167708	0.814	0.563	5.99756e-88
Cdc42ep3	Cdc42ep3	1.77866e-108	0.167517	0.453	0.171	4.19017e-104
Zwint	Zwint	5.4358e-75	0.167441	0.97	0.868	1.28057e-70
Fahd1	Fahd1	6.8435e-123	0.167438	0.75	0.395	1.61219e-118
Ccdc172	Ccdc172	1.2853e-76	0.167238	0.844	0.644	3.0279e-72
Bicc1	Bicc1	1.16654e-106	0.16701	0.813	0.492	2.74815e-102
Snx6	Snx6	1.49066e-72	0.166659	0.996	0.928	3.51171e-68
Arhgef5	Arhgef5	7.52049e-162	0.166458	0.504	0.151	1.77168e-157
Zmiz1	Zmiz1	8.79262e-107	0.166218	0.612	0.308	2.07137e-102
4930550L24Rik	4930550L24Rik	4.12488e-82	0.165625	0.923	0.735	9.71739e-78
G3bp1	G3bp1	1.54081e-78	0.165573	0.97	0.837	3.62983e-74
Ywhaz	Ywhaz	1.50517e-72	0.165523	0.993	0.917	3.54588e-68
3222401L13Rik	3222401L13Rik	6.6662e-89	0.165203	0.523	0.242	1.57042e-84
Ccdc136	Ccdc136	9.79086e-75	0.164715	0.941	0.787	2.30653e-70
Bmpr1a	Bmpr1a	2.81283e-83	0.164559	0.846	0.644	6.62647e-79
Tial1	Tial1	1.0333e-85	0.16447	0.923	0.75	2.43424e-81
Tecr	Tecr	1.87176e-59	0.164384	0.99	0.929	4.40948e-55
Prpf4b	Prpf4b	1.51035e-68	0.164361	0.974	0.866	3.55808e-64
Kctd18	Kctd18	3.58551e-68	0.164207	0.894	0.719	8.44673e-64
Rpl10a	Rpl10a	7.07808e-68	0.164159	1	0.985	1.66745e-63
Vamp4	Vamp4	6.13534e-81	0.16383	0.801	0.59	1.44536e-76
Zfp773	Zfp773	1.01814e-70	0.163669	0.544	0.276	2.39853e-66
Nusap1	Nusap1	1.12431e-26	0.16333	0.706	0.633	2.64864e-22
Ube2h	Ube2h	1.04981e-60	0.163307	0.96	0.85	2.47315e-56
Aldh7a1	Aldh7a1	1.33034e-91	0.16319	0.914	0.703	3.13401e-87
Fubp1	Fubp1	7.93223e-55	0.16288	0.997	0.949	1.86867e-50
Hivep2	Hivep2	5.65683e-68	0.162659	0.725	0.479	1.33264e-63
Spcs1	Spcs1	2.93331e-80	0.162479	0.887	0.69	6.9103e-76
Smc1b	Smc1b	6.36166e-40	0.162138	0.989	0.94	1.49868e-35
Zcchc6	Zcchc6	1.32008e-104	0.161774	0.722	0.407	3.10985e-100
Rnf4	Rnf4	1.38178e-44	0.161361	0.959	0.882	3.25519e-40
Supt20	Supt20	1.30656e-70	0.161299	0.941	0.801	3.07799e-66
Atpif1	Atpif1	8.98693e-70	0.161262	0.997	0.958	2.11714e-65
Mtf2	Mtf2	1.10871e-75	0.161108	0.997	0.923	2.6119e-71
Foxp1	Foxp1	7.96718e-72	0.161094	0.968	0.813	1.87691e-67
Spred1	Spred1	2.13111e-91	0.161026	0.821	0.568	5.02048e-87
Tmed1	Tmed1	3.7953e-91	0.16102	0.808	0.544	8.94096e-87
Ppia	Ppia	5.34533e-98	0.160957	1	0.988	1.25925e-93
Ndufa6	Ndufa6	1.68568e-71	0.160853	0.994	0.928	3.97113e-67
Zfp981	Zfp981	9.36047e-75	0.160771	0.777	0.534	2.20514e-70
Ctbp2	Ctbp2	3.26845e-106	0.160629	0.681	0.379	7.69981e-102
Ubtf	Ubtf	6.48382e-63	0.159975	0.999	0.94	1.52746e-58
Tyms	Tyms	7.50052e-51	0.159847	0.941	0.835	1.76697e-46
Bcap31	Bcap31	2.23105e-67	0.159846	0.987	0.91	5.25591e-63
Tex101	Tex101	2.17303e-54	0.159743	0.988	0.924	5.11922e-50
Wdfy3	Wdfy3	5.43228e-92	0.159606	0.737	0.461	1.27974e-87
Arid1a	Arid1a	1.87099e-55	0.159564	0.936	0.82	4.40768e-51
Cdc123	Cdc123	2.90978e-86	0.159384	0.911	0.707	6.85485e-82
Rbm26	Rbm26	2.29288e-59	0.15932	0.927	0.792	5.40157e-55
Msl3l2	Msl3l2	6.68187e-99	0.159306	0.715	0.432	1.57412e-94
Gm10399	Gm10399	2.32351e-86	0.159286	0.481	0.199	5.47373e-82
Tmem132c	Tmem132c	2.24107e-165	0.15928	0.51	0.146	5.27951e-161
Usp4	Usp4	3.74254e-108	0.159242	0.907	0.627	8.81666e-104
Usp26	Usp26	2.06751e-43	0.158642	0.997	0.951	4.87063e-39
Stk31	Stk31	2.01836e-66	0.158638	0.993	0.915	4.75484e-62
Nfkbil1	Nfkbil1	7.38644e-132	0.158492	0.624	0.257	1.7401e-127
Rad21	Rad21	1.5036e-45	0.158368	0.982	0.923	3.54218e-41
Klk8	Klk8	7.82096e-116	0.158007	0.554	0.236	1.84246e-111
Cenpk	Cenpk	6.76031e-72	0.157652	0.835	0.637	1.59259e-67
Gapdh	Gapdh	6.32923e-67	0.157585	0.999	0.968	1.49104e-62
Rbm10	Rbm10	5.31775e-101	0.157306	0.891	0.618	1.25276e-96
Tbl1xr1	Tbl1xr1	1.89461e-97	0.157222	0.781	0.501	4.46331e-93
Ccdc141	Ccdc141	9.89158e-110	0.157201	0.77	0.434	2.33026e-105
Arpc5l	Arpc5l	6.58984e-70	0.156969	0.992	0.935	1.55243e-65
Gpat2	Gpat2	4.31438e-72	0.156816	0.947	0.8	1.01638e-67
Fryl	Fryl	2.04789e-139	0.156798	0.636	0.26	4.82442e-135
Usp34	Usp34	4.56224e-55	0.156753	0.997	0.951	1.07477e-50
Phax	Phax	6.4412e-72	0.156403	0.987	0.893	1.51742e-67
Arhgap35	Arhgap35	2.03935e-73	0.156361	0.874	0.692	4.80431e-69
Mrpl58	Mrpl58	1.47388e-55	0.156094	0.961	0.884	3.47217e-51
Atrx	Atrx	9.72588e-51	0.156022	0.991	0.928	2.29122e-46
Sdcbp2	Sdcbp2	2.48776e-181	0.155871	0.473	0.1	5.86067e-177
Tmem245	Tmem245	3.47806e-51	0.155485	0.926	0.8	8.19362e-47
Crygs	Crygs	6.53563e-232	0.155354	0.52	0.091	1.53966e-227
Cnih4	Cnih4	4.76797e-62	0.155251	0.981	0.897	1.12324e-57
Adrb1	Adrb1	1.48853e-185	0.155163	0.41	0.063	3.50668e-181
Ssu72	Ssu72	3.89985e-63	0.154984	0.993	0.918	9.18727e-59
Ppib	Ppib	1.7408e-66	0.154611	0.998	0.947	4.10098e-62
Grcc10	Grcc10	2.06446e-68	0.15458	0.829	0.626	4.86346e-64
1700017B05Rik	1700017B05Rik	8.37368e-124	0.15447	0.618	0.268	1.97267e-119
Pdha1	Pdha1	1.08813e-95	0.154455	0.891	0.629	2.56342e-91
Gtf2a1	Gtf2a1	9.38098e-70	0.154426	0.972	0.856	2.20997e-65
Tnfsf12	Tnfsf12	7.96653e-188	0.154223	0.436	0.078	1.87675e-183
Nemf	Nemf	4.19948e-73	0.154214	0.948	0.775	9.89314e-69
Rapgef3	Rapgef3	3.24917e-172	0.154028	0.498	0.121	7.6544e-168
Sephs1	Sephs1	4.56694e-144	0.153957	0.667	0.29	1.07588e-139
Usp16	Usp16	2.63991e-76	0.153946	0.927	0.733	6.2191e-72
Smarcad1	Smarcad1	4.30149e-69	0.153671	0.912	0.734	1.01334e-64
Lrrc20	Lrrc20	1.73133e-123	0.153603	0.587	0.254	4.07867e-119
Notch1	Notch1	1.21184e-123	0.153553	0.533	0.208	2.85484e-119
Ramp2	Ramp2	5.00294e-82	0.153021	0.536	0.284	1.17859e-77
Rhox1	Rhox1	8.18397e-76	0.152852	0.734	0.476	1.92798e-71
Dusp7	Dusp7	2.47832e-88	0.152682	0.652	0.381	5.83842e-84
Trappc1	Trappc1	3.93388e-59	0.15257	0.922	0.793	9.26743e-55
Txndc12	Txndc12	8.89327e-111	0.152523	0.751	0.439	2.09508e-106
Nav2	Nav2	1.113e-62	0.152219	0.789	0.591	2.62201e-58
Akr1a1	Akr1a1	2.95359e-67	0.151906	0.995	0.927	6.95808e-63
Fmnl3	Fmnl3	6.08222e-98	0.151767	0.772	0.472	1.43285e-93
Rnf111	Rnf111	3.33492e-84	0.151521	0.772	0.506	7.85641e-80
Raph1	Raph1	4.02145e-86	0.151388	0.752	0.482	9.47373e-82
Rabep1	Rabep1	4.94135e-78	0.151385	0.988	0.848	1.16408e-73
Cenph	Cenph	2.99297e-68	0.151231	0.931	0.792	7.05085e-64
Fthl17c	Fthl17c	9.29863e-55	0.151195	0.965	0.874	2.19057e-50
Gm9	Gm9	1.02681e-113	0.15115	0.62	0.303	2.41896e-109
Cox6b1	Cox6b1	4.16051e-67	0.150831	0.999	0.954	9.80132e-63
Cnot11	Cnot11	6.95786e-70	0.150815	0.94	0.805	1.63913e-65
Hnrnpa0	Hnrnpa0	2.96632e-55	0.150441	0.999	0.963	6.98807e-51
Chaf1b	Chaf1b	1.40074e-51	0.150263	0.837	0.654	3.29985e-47
Uba52	Uba52	1.06592e-67	0.150006	0.999	0.966	2.51109e-63
Pip4k2a	Pip4k2a	1.76494e-126	0.149865	0.553	0.21	4.15785e-122
Hnrnpa1	Hnrnpa1	1.16448e-70	0.149566	0.997	0.964	2.74328e-66
Slc25a11	Slc25a11	5.85265e-59	0.149385	0.828	0.643	1.37877e-54
Gas2l3	Gas2l3	1.27608e-117	0.149151	0.558	0.237	3.0062e-113
Fam49a	Fam49a	3.16433e-105	0.148997	0.596	0.296	7.45453e-101
Hist1h1e	Hist1h1e	3.13908e-37	0.148753	0.756	0.575	7.39505e-33
Zfp407	Zfp407	3.53961e-46	0.148678	0.879	0.727	8.33861e-42
Smpd2	Smpd2	2.13943e-70	0.148542	0.841	0.651	5.04008e-66
Sar1b	Sar1b	3.62297e-63	0.148504	0.947	0.82	8.53499e-59
Mtr	Mtr	1.98908e-50	0.148445	0.903	0.76	4.68588e-46
Dedd	Dedd	2.31716e-122	0.148178	0.658	0.311	5.45877e-118
Pbx3	Pbx3	1.01887e-147	0.147888	0.51	0.158	2.40026e-143
Atp11b	Atp11b	3.06008e-63	0.147689	0.839	0.662	7.20894e-59
Tspan31	Tspan31	8.67474e-106	0.147487	0.645	0.33	2.04359e-101
Tead1	Tead1	2.80038e-66	0.147472	0.741	0.519	6.59714e-62
Nsmce1	Nsmce1	4.96216e-59	0.147426	0.966	0.867	1.16899e-54
Myl12a	Myl12a	1.08199e-53	0.147417	0.989	0.931	2.54895e-49
Mkrn1	Mkrn1	1.32668e-60	0.147395	0.955	0.854	3.1254e-56
Fuca1	Fuca1	5.83214e-60	0.147393	0.843	0.672	1.37394e-55
Nid1	Nid1	1.96539e-126	0.147382	0.473	0.161	4.63007e-122
Usp22	Usp22	9.74719e-58	0.147257	0.854	0.683	2.29624e-53
Trim24	Trim24	1.32009e-34	0.147189	0.895	0.807	3.10987e-30
Pigx	Pigx	1.26397e-64	0.147148	0.97	0.848	2.97766e-60
Fblim1	Fblim1	5.6641e-122	0.147092	0.556	0.218	1.33435e-117
Pou5f1	Pou5f1	3.55587e-87	0.146853	0.74	0.439	8.37691e-83
Rpl5	Rpl5	8.06062e-64	0.146849	1	0.986	1.89892e-59
Cep295	Cep295	1.02074e-46	0.146746	0.951	0.862	2.40467e-42
Ccni	Ccni	1.56929e-65	0.146663	0.961	0.839	3.69693e-61
Pced1b	Pced1b	3.87092e-170	0.146658	0.504	0.13	9.11911e-166
Ldlr	Ldlr	6.17437e-83	0.146308	0.585	0.3	1.45456e-78
Atp1b1	Atp1b1	1.501e-81	0.146306	0.729	0.448	3.53606e-77
Birc6	Birc6	3.28988e-58	0.146246	0.986	0.895	7.75029e-54
Anapc1	Anapc1	9.93666e-61	0.146238	0.943	0.826	2.34088e-56
Lgals1	Lgals1	1.92576e-45	0.146228	0.981	0.907	4.5367e-41
Tra2b	Tra2b	3.23012e-57	0.146205	0.992	0.93	7.60951e-53
Slc3a2	Slc3a2	2.45632e-54	0.145689	0.986	0.914	5.78659e-50
Txnrd1	Txnrd1	1.35652e-44	0.145679	0.948	0.861	3.19569e-40
Ranbp1	Ranbp1	3.8281e-49	0.14551	0.996	0.958	9.01823e-45
Casp3	Casp3	9.33205e-114	0.14533	0.522	0.2	2.19844e-109
Fam111a	Fam111a	1.89714e-94	0.145278	0.455	0.175	4.46927e-90
Hist1h2ak	Hist1h2ak	2.4121e-41	0.145242	0.508	0.311	5.68243e-37
Gstt2	Gstt2	8.30328e-100	0.144977	0.582	0.265	1.95609e-95
Mgat4a	Mgat4a	9.73284e-84	0.144903	0.663	0.388	2.29286e-79
Ccnl1	Ccnl1	3.16222e-65	0.14483	0.92	0.76	7.44955e-61
Gripap1	Gripap1	5.85654e-108	0.144799	0.652	0.325	1.37968e-103
Sox13	Sox13	1.06179e-136	0.144427	0.604	0.237	2.50137e-132
Tacc1	Tacc1	6.70942e-85	0.144181	0.664	0.385	1.58061e-80
Hmgxb4	Hmgxb4	1.04547e-65	0.143772	0.941	0.789	2.46293e-61
Anp32e	Anp32e	3.79466e-47	0.143768	0.989	0.921	8.93946e-43
Lhx2	Lhx2	1.8387e-122	0.143626	0.417	0.122	4.3316e-118
Ubap2	Ubap2	8.26215e-55	0.143371	0.975	0.883	1.9464e-50
Larp7	Larp7	2.69446e-57	0.143155	0.982	0.898	6.34761e-53
Lsm8	Lsm8	1.22917e-58	0.142876	0.996	0.945	2.89567e-54
Pcna	Pcna	3.13299e-46	0.142735	0.89	0.777	7.3807e-42
Entpd6	Entpd6	9.9546e-56	0.142579	0.876	0.718	2.34511e-51
4932422M17Rik	4932422M17Rik	8.69728e-80	0.142547	0.47	0.2	2.04891e-75
Mrpl48	Mrpl48	1.1898e-58	0.142516	0.952	0.829	2.80293e-54
Bdp1	Bdp1	1.50622e-41	0.142401	0.944	0.845	3.54834e-37
Fam98a	Fam98a	1.74233e-50	0.141827	0.917	0.801	4.10459e-46
Sult5a1	Sult5a1	2.68666e-138	0.141652	0.548	0.19	6.32923e-134
Mapk9	Mapk9	1.88516e-94	0.141371	0.674	0.373	4.44105e-90
Tspo	Tspo	2.08119e-101	0.141302	0.664	0.353	4.90286e-97
Scd2	Scd2	3.80839e-75	0.141206	0.712	0.445	8.97181e-71
Marveld2	Marveld2	2.45246e-53	0.140772	0.632	0.436	5.77751e-49
Cmtm8	Cmtm8	4.31466e-123	0.14056	0.625	0.268	1.01645e-118
Shb	Shb	9.29252e-69	0.140139	0.793	0.573	2.18913e-64
Rbm3	Rbm3	2.68207e-61	0.1401	0.996	0.95	6.31842e-57
Gm10138	Gm10138	1.0193e-56	0.140083	0.497	0.28	2.40127e-52
Mrpl1	Mrpl1	1.00395e-67	0.139935	0.916	0.735	2.36511e-63
Setx	Setx	3.45772e-38	0.139777	0.966	0.881	8.14569e-34
Scamp5	Scamp5	2.61833e-96	0.139623	0.718	0.42	6.16826e-92
Nxph4	Nxph4	4.82338e-158	0.139493	0.308	0.034	1.13629e-153
Cdk1	Cdk1	1.59788e-40	0.138996	0.763	0.647	3.76428e-36
Spata7	Spata7	1.99362e-18	0.138806	0.699	0.576	4.69656e-14
Eif2s2	Eif2s2	1.27331e-59	0.138796	0.995	0.952	2.99966e-55
Washc3	Washc3	6.49439e-71	0.138695	0.804	0.57	1.52995e-66
Large2	Large2	3.04066e-101	0.13865	0.741	0.414	7.16319e-97
Brd2	Brd2	6.81583e-44	0.138638	0.993	0.921	1.60567e-39
Vsig10	Vsig10	2.7661e-95	0.13848	0.628	0.322	6.51638e-91
Actr10	Actr10	6.18204e-60	0.138316	0.968	0.871	1.45637e-55
Jsrp1	Jsrp1	7.57302e-90	0.1382	0.665	0.357	1.78405e-85
Cdkl2	Cdkl2	1.18195e-88	0.138057	0.665	0.378	2.78443e-84
Ddt	Ddt	1.24942e-52	0.137873	0.923	0.777	2.94338e-48
E2f1	E2f1	4.86991e-52	0.137872	0.868	0.711	1.14725e-47
Nop14	Nop14	4.95324e-55	0.137288	0.996	0.928	1.16689e-50
Pla2g7	Pla2g7	5.2456e-97	0.137183	0.606	0.29	1.23576e-92
Dtymk	Dtymk	7.4694e-49	0.137153	0.961	0.873	1.75964e-44
Sesn1	Sesn1	3.78297e-88	0.13648	0.626	0.342	8.91193e-84
Bik	Bik	8.36284e-50	0.136416	0.838	0.662	1.97012e-45
Puf60	Puf60	6.03272e-55	0.136379	0.997	0.94	1.42119e-50
Zfp292	Zfp292	2.19005e-27	0.136188	0.991	0.928	5.15933e-23
Adgrl3	Adgrl3	2.48734e-93	0.136085	0.494	0.21	5.85967e-89
Cbx5	Cbx5	1.3947e-53	0.136	0.961	0.86	3.28564e-49
Tmem41b	Tmem41b	2.95977e-55	0.135997	0.918	0.78	6.97262e-51
Sez6	Sez6	1.22559e-159	0.135963	0.375	0.061	2.88723e-155
Fbxo6	Fbxo6	3.95129e-70	0.135742	0.54	0.291	9.30846e-66
Stx16	Stx16	1.55586e-35	0.13553	0.909	0.804	3.66529e-31
Gpd1l	Gpd1l	1.17713e-92	0.135433	0.558	0.272	2.77307e-88
Rpl31	Rpl31	7.00091e-52	0.135252	0.999	0.969	1.64927e-47
Hadha	Hadha	7.32299e-61	0.135247	0.994	0.904	1.72515e-56
Lmna	Lmna	2.35171e-64	0.135102	0.641	0.413	5.54017e-60
Atp6v1b2	Atp6v1b2	1.76372e-78	0.135039	0.89	0.663	4.15496e-74
Prpf40a	Prpf40a	4.25735e-49	0.135008	0.989	0.925	1.00295e-44
Acrbp	Acrbp	1.21317e-112	0.134793	0.506	0.198	2.85798e-108
Bnip2	Bnip2	3.24542e-54	0.134507	0.968	0.877	7.64556e-50
Thumpd3	Thumpd3	1.19444e-57	0.1345	0.945	0.812	2.81386e-53
Tspan8	Tspan8	2.84234e-166	0.134433	0.513	0.136	6.69599e-162
Mypop	Mypop	1.27291e-99	0.134109	0.587	0.268	2.99872e-95
Impdh2	Impdh2	1.48481e-55	0.134058	0.995	0.942	3.49791e-51
Sgo2a	Sgo2a	7.29317e-26	0.133888	0.903	0.845	1.71813e-21
Parp8	Parp8	1.94559e-81	0.133886	0.714	0.435	4.58341e-77
Coro1b	Coro1b	2.03225e-59	0.133845	0.839	0.658	4.78758e-55
Ubqln1	Ubqln1	1.93264e-68	0.13384	0.929	0.754	4.55292e-64
Fthl17e	Fthl17e	7.84452e-70	0.133665	0.858	0.638	1.84801e-65
Ran	Ran	1.34087e-58	0.133621	0.999	0.976	3.15883e-54
Psmd1	Psmd1	2.36547e-44	0.133429	0.986	0.935	5.57258e-40
Asf1a	Asf1a	1.59078e-56	0.133178	0.906	0.761	3.74755e-52
Tomm5	Tomm5	4.09606e-62	0.132934	0.864	0.659	9.6495e-58
Ssbp2	Ssbp2	1.74439e-59	0.1329	0.832	0.638	4.10943e-55
Rpl7	Rpl7	1.19222e-49	0.132826	1	0.98	2.80863e-45
Rps6kb2	Rps6kb2	9.76776e-103	0.13277	0.577	0.272	2.30109e-98
Sik1	Sik1	1.49914e-68	0.132608	0.681	0.432	3.53167e-64
Lrrc1	Lrrc1	8.04404e-71	0.132589	0.764	0.511	1.89502e-66
Nudc	Nudc	4.60284e-51	0.132587	0.997	0.963	1.08434e-46
Psmb6	Psmb6	2.36578e-52	0.1322	0.998	0.958	5.5733e-48
Stk35	Stk35	1.00879e-73	0.131967	0.846	0.621	2.37651e-69
Cyb5a	Cyb5a	4.23045e-72	0.131919	0.82	0.582	9.9661e-68
Mapk12	Mapk12	9.43957e-106	0.131896	0.513	0.21	2.22377e-101
Cct5	Cct5	4.35489e-53	0.131807	0.999	0.959	1.02592e-48
Tril	Tril	2.89823e-133	0.131565	0.324	0.058	6.82764e-129
Rbms2	Rbms2	2.2991e-87	0.131534	0.821	0.534	5.41621e-83
Cox7a2l	Cox7a2l	1.47728e-39	0.131425	0.993	0.944	3.48019e-35
Ctdsp2	Ctdsp2	6.26847e-60	0.131115	0.934	0.779	1.47673e-55
Rsrp1	Rsrp1	4.69296e-48	0.131011	0.923	0.788	1.10557e-43
Hacd2	Hacd2	3.2978e-59	0.130903	0.801	0.614	7.76896e-55
Csnk2a1	Csnk2a1	6.84521e-68	0.130846	0.951	0.785	1.6126e-63
Serpinh1	Serpinh1	1.07584e-82	0.130825	0.644	0.356	2.53446e-78
Rpl37	Rpl37	1.80362e-47	0.130597	1	0.987	4.24896e-43
Pam16	Pam16	7.22154e-63	0.130414	0.985	0.88	1.70125e-58
Mapk11	Mapk11	2.97269e-162	0.130333	0.394	0.073	7.00307e-158
Gas2l1	Gas2l1	1.17844e-41	0.129643	0.864	0.727	2.77616e-37
Fcgrt	Fcgrt	7.90371e-61	0.12947	0.51	0.264	1.86196e-56
Fign	Fign	9.66553e-121	0.129455	0.366	0.094	2.27701e-116
Grhpr	Grhpr	3.50745e-64	0.129431	0.84	0.635	8.26285e-60
Lyrm2	Lyrm2	6.36094e-49	0.128885	0.781	0.607	1.49851e-44
Ncapd2	Ncapd2	6.87415e-46	0.128646	0.835	0.704	1.61941e-41
Kif3c	Kif3c	1.14167e-113	0.128482	0.406	0.129	2.68955e-109
Twist1	Twist1	1.03963e-80	0.128416	0.559	0.277	2.44917e-76
mt-Co1	mt-Co1	4.26381e-45	0.128281	1	0.984	1.00447e-40
Rps4x	Rps4x	1.45553e-58	0.128279	0.999	0.959	3.42893e-54
Pbk	Pbk	3.78552e-35	0.128278	0.844	0.747	8.91792e-31
Rpl17	Rpl17	5.72749e-48	0.128238	0.999	0.987	1.34928e-43
Mphosph8	Mphosph8	4.51097e-45	0.128196	0.993	0.945	1.06269e-40
Zfp260	Zfp260	2.62753e-65	0.128047	0.691	0.434	6.18992e-61
Tmc8	Tmc8	3.76038e-196	0.127968	0.32	0.021	8.8587e-192
Nme1	Nme1	6.93138e-48	0.127946	0.998	0.965	1.63289e-43
Psma6	Psma6	1.24894e-42	0.127773	0.995	0.944	2.94226e-38
Adamts10	Adamts10	2.78942e-100	0.127762	0.572	0.267	6.57131e-96
Sall4	Sall4	4.74179e-61	0.127743	0.939	0.761	1.11707e-56
Gon4l	Gon4l	9.50024e-53	0.127734	0.995	0.93	2.23807e-48
Neat1	Neat1	8.80128e-47	0.127707	0.482	0.268	2.0734e-42
Cbr1	Cbr1	1.08949e-71	0.127579	0.785	0.535	2.56662e-67
Col18a1	Col18a1	9.01093e-95	0.127521	0.461	0.178	2.1228e-90
Atp13a2	Atp13a2	2.33244e-48	0.127172	0.81	0.643	5.49476e-44
Dnajc3	Dnajc3	4.78738e-54	0.127017	0.91	0.765	1.12781e-49
Mb21d2	Mb21d2	1.47587e-100	0.126963	0.612	0.296	3.47684e-96
Mllt6	Mllt6	4.4307e-40	0.12691	0.776	0.624	1.04378e-35
Saraf	Saraf	6.46634e-63	0.126821	0.866	0.66	1.52334e-58
B230354K17Rik	B230354K17Rik	4.84316e-19	0.126766	0.926	0.856	1.14095e-14
Dgkh	Dgkh	7.16357e-59	0.126732	0.769	0.554	1.68759e-54
Tfe3	Tfe3	2.75169e-68	0.126493	0.649	0.399	6.48244e-64
Wfdc15a	Wfdc15a	1.5236e-76	0.126437	0.755	0.492	3.58929e-72
Pigf	Pigf	2.82704e-64	0.126094	0.75	0.52	6.65993e-60
Cnn3	Cnn3	3.11794e-56	0.126021	0.924	0.761	7.34524e-52
Hist1h4d	Hist1h4d	4.39327e-28	0.125999	0.783	0.634	1.03497e-23
Map7d1	Map7d1	2.71689e-46	0.125908	0.85	0.71	6.40045e-42
Rhoa	Rhoa	3.73885e-55	0.12582	0.997	0.948	8.80799e-51
Zfc3h1	Zfc3h1	2.28219e-26	0.125768	0.8	0.675	5.37639e-22
Lsm5	Lsm5	6.65765e-52	0.125697	0.984	0.909	1.56841e-47
Ndufb4	Ndufb4	1.58936e-53	0.125655	0.986	0.908	3.7442e-49
Kpna4	Kpna4	8.38817e-57	0.125642	0.858	0.676	1.97608e-52
Aatf	Aatf	1.63556e-45	0.125597	0.946	0.841	3.85306e-41
Gm48168	Gm48168	6.78366e-84	0.125534	0.367	0.123	1.59809e-79
Plin3	Plin3	5.89931e-50	0.125338	0.747	0.549	1.38976e-45
Dcaf12	Dcaf12	8.09064e-81	0.125137	0.72	0.44	1.90599e-76
Kif11	Kif11	3.10612e-21	0.125128	0.832	0.76	7.31741e-17
5031425E22Rik	5031425E22Rik	1.1637e-27	0.125085	0.757	0.625	2.74145e-23
H19	H19	2.56349e-60	0.125031	0.642	0.412	6.03908e-56
Cox7c	Cox7c	1.36141e-60	0.124894	0.999	0.976	3.2072e-56
Dhrs7b	Dhrs7b	8.38501e-80	0.124652	0.826	0.56	1.97534e-75
Aars	Aars	2.40407e-55	0.124493	0.891	0.732	5.66351e-51
Grpel1	Grpel1	1.72688e-45	0.124462	0.974	0.89	4.06817e-41
Arl6ip1	Arl6ip1	1.38426e-19	0.124415	0.992	0.944	3.26103e-15
Tcf4	Tcf4	5.39717e-62	0.124318	0.818	0.593	1.27147e-57
Hbp1	Hbp1	9.50437e-63	0.124292	0.986	0.872	2.23904e-58
Actn1	Actn1	6.07146e-53	0.124112	0.708	0.484	1.43032e-48
Hspa8	Hspa8	2.75562e-26	0.124068	1	0.983	6.4917e-22
Hs3st3b1	Hs3st3b1	6.54146e-191	0.124062	0.33	0.026	1.54104e-186
Banf1	Banf1	4.70623e-47	0.124043	0.994	0.946	1.10869e-42
Cbln2	Cbln2	1.4337e-185	0.124043	0.363	0.042	3.3775e-181
Idi1	Idi1	1.01561e-28	0.123902	0.866	0.748	2.39258e-24
Caly	Caly	6.59889e-146	0.123782	0.355	0.063	1.55457e-141
Mrpl30	Mrpl30	3.7186e-51	0.123781	0.99	0.927	8.76028e-47
Dgkz	Dgkz	1.19225e-53	0.123653	0.883	0.716	2.8087e-49
Dock7	Dock7	2.76536e-59	0.12323	0.891	0.692	6.51463e-55
Rpl3	Rpl3	1.40107e-33	0.123114	1	0.985	3.30065e-29
Mcts2	Mcts2	2.42843e-57	0.1229	0.936	0.786	5.7209e-53
Uhrf2	Uhrf2	2.67596e-48	0.122756	0.908	0.768	6.30402e-44
Spry1	Spry1	6.75348e-134	0.122735	0.467	0.14	1.59098e-129
Ppp2r5a	Ppp2r5a	1.47036e-68	0.122706	0.895	0.688	3.46387e-64
Cenpq	Cenpq	9.75591e-55	0.122685	0.849	0.671	2.2983e-50
Timeless	Timeless	1.41361e-42	0.12251	0.905	0.778	3.33019e-38
Efcc1	Efcc1	3.39358e-164	0.12245	0.378	0.058	7.99459e-160
Gtpbp4	Gtpbp4	7.6463e-48	0.122403	0.997	0.952	1.80132e-43
Ube4b	Ube4b	1.82829e-52	0.122245	0.957	0.833	4.3071e-48
2020-03-02	2020-03-02	5.18696e-24	0.122209	0.713	0.629	1.22194e-19
Ppic	Ppic	5.26344e-86	0.12216	0.654	0.355	1.23996e-81
Zfp36l2	Zfp36l2	3.07171e-38	0.122026	0.893	0.789	7.23633e-34
Mthfsd	Mthfsd	4.05881e-85	0.121636	0.516	0.235	9.56174e-81
Tm4sf5	Tm4sf5	3.67215e-113	0.121632	0.452	0.146	8.65086e-109
Ssbp1	Ssbp1	5.98816e-44	0.121535	0.99	0.927	1.41069e-39
Junb	Junb	5.98657e-91	0.121366	0.363	0.112	1.41032e-86
Sugt1	Sugt1	7.74463e-57	0.121322	0.947	0.791	1.82448e-52
Ccnd3	Ccnd3	5.34083e-44	0.121208	0.897	0.761	1.25819e-39
Erbb3	Erbb3	5.05527e-141	0.12087	0.419	0.1	1.19092e-136
Chchd1	Chchd1	2.80107e-55	0.120763	0.928	0.765	6.59877e-51
Cbx7	Cbx7	1.0268e-71	0.120529	0.635	0.375	2.41895e-67
Cfap20	Cfap20	1.14844e-52	0.120462	0.941	0.811	2.70548e-48
Ica1	Ica1	3.91812e-78	0.120374	0.76	0.488	9.2303e-74
Mark1	Mark1	1.42017e-93	0.120151	0.577	0.271	3.34564e-89
Cnot1	Cnot1	2.72172e-41	0.119694	0.981	0.904	6.41183e-37
Atxn10	Atxn10	5.20086e-44	0.119604	0.972	0.891	1.22522e-39
Sat1	Sat1	3.78056e-67	0.119292	0.518	0.276	8.90624e-63
Tiam1	Tiam1	8.15741e-64	0.119251	0.683	0.445	1.92172e-59
Phf11d	Phf11d	8.40952e-46	0.119218	0.715	0.518	1.98111e-41
Cpsf6	Cpsf6	2.57571e-49	0.118922	0.9	0.763	6.06785e-45
Ldb1	Ldb1	1.05108e-44	0.118917	0.835	0.678	2.47615e-40
Gm29202	Gm29202	1.24144e-56	0.118915	0.421	0.198	2.92458e-52
Amz2	Amz2	2.32127e-67	0.11886	0.743	0.495	5.46844e-63
Ctdsp1	Ctdsp1	3.99838e-68	0.118774	0.633	0.371	9.41939e-64
Kpna2	Kpna2	6.99402e-33	0.118711	0.876	0.751	1.64765e-28
Tex19.2	Tex19.2	4.07249e-47	0.118698	0.872	0.706	9.59398e-43
Susd4	Susd4	8.35621e-68	0.118574	0.774	0.52	1.96855e-63
Ppm1g	Ppm1g	4.4238e-49	0.118159	0.986	0.912	1.04216e-44
Pcbp2	Pcbp2	7.2142e-45	0.118109	0.982	0.907	1.69952e-40
Fam204a	Fam204a	1.06754e-43	0.118108	0.959	0.859	2.5149e-39
Chd7	Chd7	1.07111e-38	0.117881	0.78	0.6	2.52332e-34
Gna13	Gna13	2.77825e-48	0.117774	0.962	0.863	6.54501e-44
Epc2	Epc2	1.93482e-58	0.117772	0.793	0.573	4.55805e-54
Ccsap	Ccsap	8.73218e-102	0.117727	0.471	0.173	2.05713e-97
Ift80	Ift80	1.48048e-84	0.117682	0.609	0.319	3.48771e-80
D10Wsu102e	D10Wsu102e	5.45776e-38	0.117639	0.999	0.945	1.28574e-33
Rab3ip	Rab3ip	1.68304e-54	0.117631	0.889	0.714	3.96491e-50
Ociad1	Ociad1	9.41997e-46	0.117628	0.928	0.812	2.21916e-41
Serinc3	Serinc3	1.43048e-48	0.117606	0.907	0.775	3.36993e-44
Hjurp	Hjurp	6.43766e-30	0.117516	0.934	0.866	1.51658e-25
Clcc1	Clcc1	3.34555e-55	0.117497	0.773	0.559	7.88145e-51
Ier5l	Ier5l	6.29866e-41	0.117431	0.66	0.48	1.48384e-36
Kdm6a	Kdm6a	2.78577e-84	0.117394	0.581	0.294	6.56271e-80
Mical1	Mical1	6.00701e-170	0.11739	0.456	0.096	1.41513e-165
Cmas	Cmas	4.28415e-49	0.117375	0.951	0.827	1.00926e-44
Pcdhgc5	Pcdhgc5	4.45213e-90	0.117343	0.332	0.092	1.04883e-85
Efemp2	Efemp2	2.79973e-65	0.117278	0.739	0.504	6.59559e-61
Pola1	Pola1	3.42316e-66	0.117254	0.725	0.468	8.06427e-62
Carm1	Carm1	1.03324e-71	0.117144	0.594	0.33	2.43411e-67
2810402E24Rik	2810402E24Rik	5.05144e-40	0.11713	0.635	0.433	1.19002e-35
Neil3	Neil3	1.28899e-76	0.117008	0.517	0.25	3.0366e-72
Tsc22d2	Tsc22d2	1.41491e-39	0.117005	0.87	0.745	3.33323e-35
Abhd6	Abhd6	3.06784e-81	0.11694	0.598	0.318	7.22721e-77
Hnrnpa3	Hnrnpa3	1.40469e-41	0.11659	0.997	0.952	3.30918e-37
Purb	Purb	2.0735e-26	0.11648	0.976	0.909	4.88474e-22
Arhgef25	Arhgef25	1.14104e-65	0.116475	0.458	0.23	2.68806e-61
Ezh2	Ezh2	7.71351e-30	0.116468	0.907	0.817	1.81715e-25
Cstf3	Cstf3	4.34762e-42	0.116275	0.968	0.868	1.02421e-37
Timm17a	Timm17a	6.5882e-49	0.116048	0.986	0.907	1.55205e-44
Rtraf	Rtraf	2.87564e-47	0.116014	0.997	0.952	6.77444e-43
Mrps15	Mrps15	1.06593e-41	0.115801	0.916	0.807	2.51112e-37
Sf3b4	Sf3b4	7.58337e-52	0.115776	0.937	0.81	1.78649e-47
Stat3	Stat3	2.73197e-62	0.115714	0.734	0.486	6.43598e-58
Ninl	Ninl	6.53356e-50	0.115659	0.939	0.797	1.53918e-45
Mplkip	Mplkip	4.79724e-45	0.115376	0.972	0.882	1.13013e-40
Ybx3	Ybx3	8.14818e-42	0.115294	0.833	0.666	1.91955e-37
Nespas	Nespas	4.50295e-47	0.115277	0.687	0.471	1.06081e-42
Suclg1	Suclg1	5.36395e-51	0.115265	0.987	0.896	1.26364e-46
4932438A13Rik	4932438A13Rik	1.24615e-35	0.11522	0.978	0.901	2.93568e-31
Xrcc5	Xrcc5	1.17084e-51	0.115123	0.856	0.683	2.75827e-47
Chchd10	Chchd10	6.7521e-32	0.115038	0.974	0.909	1.59066e-27
Lat	Lat	1.65105e-103	0.114907	0.467	0.171	3.88955e-99
Lasp1	Lasp1	1.05341e-90	0.114792	0.661	0.35	2.48163e-86
Evi5	Evi5	1.33652e-46	0.114729	0.899	0.756	3.14857e-42
Pxk	Pxk	6.28498e-67	0.114723	0.59	0.333	1.48062e-62
Mink1	Mink1	7.36152e-53	0.114515	0.814	0.606	1.73423e-48
Sem1	Sem1	3.15414e-45	0.114505	0.995	0.952	7.43053e-41
Tmem158	Tmem158	3.27265e-38	0.114495	0.474	0.312	7.70971e-34
Aldh2	Aldh2	1.23353e-47	0.114265	0.84	0.667	2.90596e-43
Aspm	Aspm	2.91261e-10	0.114117	0.808	0.756	6.86154e-06
Ptrh2	Ptrh2	1.32258e-50	0.114085	0.953	0.825	3.11573e-46
Hsp90aa1	Hsp90aa1	2.15484e-38	0.114053	1	0.991	5.07636e-34
Arhgap33	Arhgap33	4.38934e-112	0.113874	0.465	0.161	1.03404e-107
Itpr3	Itpr3	1.19927e-45	0.113767	0.681	0.489	2.82523e-41
Rif1	Rif1	1.76503e-32	0.113711	0.989	0.93	4.15805e-28
Myh9	Myh9	1.53007e-47	0.113571	0.88	0.711	3.60453e-43
Tmem209	Tmem209	1.99504e-48	0.113384	0.763	0.565	4.69991e-44
Wwp1	Wwp1	3.92763e-53	0.113072	0.862	0.677	9.25271e-49
Gm16702	Gm16702	5.4833e-184	0.112974	0.337	0.033	1.29176e-179
Ypel3	Ypel3	2.38607e-60	0.112781	0.974	0.834	5.6211e-56
Shroom3	Shroom3	3.43974e-74	0.112709	0.589	0.331	8.10333e-70
Hmgb2	Hmgb2	4.78228e-22	0.112605	0.997	0.968	1.12661e-17
Atp1a1	Atp1a1	1.5177e-55	0.112495	0.874	0.671	3.57541e-51
Glud1	Glud1	5.3675e-48	0.112384	0.917	0.777	1.26448e-43
Trim71	Trim71	6.31344e-58	0.112373	0.977	0.84	1.48732e-53
Ifnar2	Ifnar2	1.45231e-153	0.112314	0.412	0.084	3.42135e-149
Mettl3	Mettl3	1.34654e-52	0.112267	0.776	0.571	3.17219e-48
Gna12	Gna12	2.48527e-58	0.11194	0.774	0.555	5.8548e-54
2810454H06Rik	2810454H06Rik	4.20128e-66	0.111765	0.444	0.2	9.89738e-62
Zranb2	Zranb2	7.86752e-31	0.111625	0.987	0.926	1.85343e-26
E2f3	E2f3	2.91088e-26	0.111622	0.849	0.764	6.85744e-22
Tardbp	Tardbp	1.19086e-40	0.11149	0.962	0.86	2.80544e-36
Tma7	Tma7	5.28047e-57	0.111486	0.789	0.565	1.24397e-52
Tmed10	Tmed10	3.3089e-49	0.111467	0.993	0.932	7.7951e-45
Il1r2	Il1r2	3.22433e-164	0.11131	0.388	0.064	7.59587e-160
Actn4	Actn4	3.69834e-47	0.11127	0.845	0.674	8.71254e-43
Zmynd15	Zmynd15	1.42695e-129	0.111207	0.421	0.108	3.36162e-125
Tnrc6a	Tnrc6a	1.31758e-36	0.111182	0.986	0.915	3.10395e-32
Gm43672	Gm43672	3.28261e-62	0.111104	0.446	0.21	7.73316e-58
Eif3h	Eif3h	3.79087e-46	0.111075	0.999	0.959	8.93054e-42
Kcnj15	Kcnj15	8.66131e-214	0.111057	0.32	0.014	2.04043e-209
Nr5a2	Nr5a2	2.5333e-102	0.111038	0.422	0.139	5.96796e-98
Mtpn	Mtpn	1.06046e-42	0.110996	0.961	0.867	2.49824e-38
Diaph1	Diaph1	1.83291e-43	0.110978	0.799	0.63	4.31796e-39
Mcl1	Mcl1	6.48537e-38	0.110972	0.968	0.879	1.52782e-33
Spint2	Spint2	3.41257e-36	0.110965	0.953	0.858	8.03934e-32
Incenp	Incenp	5.73187e-16	0.110952	0.941	0.891	1.35032e-11
Lypla2	Lypla2	4.3454e-71	0.110861	0.712	0.443	1.02369e-66
Polr3gl	Polr3gl	8.49577e-80	0.110819	0.559	0.276	2.00143e-75
Dhx8	Dhx8	9.6527e-51	0.110795	0.932	0.779	2.27398e-46
Dppa5a	Dppa5a	2.80237e-36	0.110767	0.747	0.576	6.60182e-32
Prkag1	Prkag1	1.02868e-52	0.110707	0.864	0.684	2.42336e-48
Sh2b3	Sh2b3	1.02121e-59	0.110694	0.581	0.356	2.40575e-55
Psmb4	Psmb4	2.57091e-40	0.110506	0.998	0.96	6.05656e-36
Fbxl14	Fbxl14	5.01869e-61	0.110293	0.633	0.391	1.1823e-56
Fkbp4	Fkbp4	6.71047e-45	0.110263	0.999	0.96	1.58085e-40
Hspb9	Hspb9	6.33868e-115	0.110149	0.385	0.101	1.49327e-110
Dlg4	Dlg4	2.0968e-52	0.110142	0.673	0.446	4.93964e-48
Cnot2	Cnot2	1.97794e-55	0.110052	0.935	0.776	4.65962e-51
Psmc3ip	Psmc3ip	8.87545e-42	0.109963	0.861	0.706	2.09088e-37
Nadk2	Nadk2	6.97838e-51	0.109869	0.887	0.713	1.64397e-46
Ube2b	Ube2b	3.12035e-48	0.109773	0.998	0.947	7.35092e-44
Rpa3	Rpa3	1.00297e-61	0.109687	0.704	0.466	2.36279e-57
Cbl	Cbl	2.6766e-32	0.109609	0.869	0.751	6.30553e-28
Rrp15	Rrp15	1.84192e-51	0.109286	0.971	0.862	4.33919e-47
Pou3f1	Pou3f1	9.63494e-30	0.109143	0.927	0.817	2.2698e-25
Tmem60	Tmem60	5.84397e-43	0.109107	0.93	0.807	1.37672e-38
Cep350	Cep350	1.64216e-28	0.109065	0.923	0.814	3.86859e-24
Bmt2	Bmt2	1.03724e-92	0.109039	0.541	0.242	2.44354e-88
Ckap5	Ckap5	1.84317e-33	0.109032	0.976	0.905	4.34213e-29
Deptor	Deptor	7.5451e-62	0.108978	0.449	0.226	1.77748e-57
Eif4ebp2	Eif4ebp2	5.93019e-32	0.108817	0.91	0.807	1.39703e-27
Fip1l1	Fip1l1	2.83016e-44	0.108791	0.992	0.929	6.6673e-40
Trmt10a	Trmt10a	1.92287e-39	0.108698	0.932	0.808	4.52989e-35
Fgf9	Fgf9	8.41929e-123	0.108623	0.348	0.078	1.98342e-118
Cdkn1a	Cdkn1a	8.58346e-39	0.108563	0.38	0.202	2.02209e-34
Gm595	Gm595	8.24341e-85	0.108555	0.534	0.248	1.94198e-80
Rnpc3	Rnpc3	6.08945e-37	0.108297	0.832	0.667	1.43455e-32
Rabepk	Rabepk	1.63935e-62	0.108195	0.7	0.452	3.86199e-58
1700096K18Rik	1700096K18Rik	6.01529e-94	0.108119	0.389	0.126	1.41708e-89
Kdm3a	Kdm3a	8.87687e-54	0.107985	0.856	0.652	2.09121e-49
Selp	Selp	4.4115e-58	0.107881	0.433	0.207	1.03926e-53
Rcn3	Rcn3	2.13105e-65	0.107855	0.684	0.421	5.02032e-61
Dnpep	Dnpep	6.79186e-35	0.107821	0.864	0.736	1.60003e-30
2810405F17Rik	2810405F17Rik	2.51984e-30	0.107765	0.512	0.336	5.93624e-26
Atp5g3	Atp5g3	1.09611e-46	0.107731	0.995	0.928	2.58222e-42
Pygl	Pygl	3.29814e-70	0.107688	0.579	0.309	7.76976e-66
Kcnab3	Kcnab3	5.98411e-64	0.10755	0.556	0.311	1.40974e-59
Nfrkb	Nfrkb	2.94226e-38	0.107514	0.895	0.765	6.93137e-34
Hist1h3c	Hist1h3c	1.0767e-24	0.107497	0.713	0.571	2.53649e-20
Uqcrb	Uqcrb	1.04394e-44	0.107286	0.999	0.953	2.45931e-40
Mdh2	Mdh2	3.17352e-42	0.107244	0.998	0.959	7.47619e-38
Ccdc174	Ccdc174	1.05753e-46	0.107177	0.853	0.676	2.49133e-42
Lrriq4	Lrriq4	5.72207e-90	0.107165	0.525	0.232	1.34801e-85
Gnpnat1	Gnpnat1	2.00696e-42	0.106769	0.949	0.836	4.72799e-38
Slc35f2	Slc35f2	4.68759e-71	0.106624	0.615	0.345	1.1043e-66
Cct2	Cct2	1.09554e-43	0.106441	0.999	0.97	2.58088e-39
Rbm42	Rbm42	1.28658e-37	0.106123	0.96	0.873	3.03093e-33
Gm26511	Gm26511	2.67978e-131	0.106098	0.278	0.034	6.31303e-127
Ndufaf2	Ndufaf2	5.30826e-34	0.105986	0.959	0.878	1.25052e-29
Trrap	Trrap	4.31707e-45	0.105955	0.939	0.798	1.01701e-40
Setd1b	Setd1b	2.75773e-87	0.105898	0.512	0.222	6.49667e-83
Tmem50a	Tmem50a	3.16464e-49	0.105759	0.99	0.912	7.45525e-45
Cda	Cda	1.07181e-77	0.105649	0.394	0.154	2.52496e-73
Zfp710	Zfp710	7.48065e-60	0.105535	0.745	0.504	1.76229e-55
Cyb561	Cyb561	4.05161e-53	0.105518	0.691	0.464	9.54479e-49
Gm364	Gm364	6.41416e-53	0.105463	0.738	0.514	1.51105e-48
Lage3	Lage3	1.90373e-39	0.105427	0.855	0.706	4.4848e-35
Vamp3	Vamp3	3.67758e-37	0.10535	0.914	0.803	8.66363e-33
Plekha1	Plekha1	4.80848e-77	0.1053	0.895	0.653	1.13278e-72
Fkbp1a	Fkbp1a	1.1252e-47	0.105264	0.999	0.956	2.65074e-43
Iqgap1	Iqgap1	4.53992e-46	0.105137	0.769	0.57	1.06951e-41
Arhgef12	Arhgef12	1.88608e-45	0.105116	0.84	0.666	4.44323e-41
Slc41a1	Slc41a1	3.7208e-64	0.105097	0.702	0.449	8.76545e-60
Rpl35	Rpl35	2.69274e-39	0.105039	1	0.976	6.34356e-35
Rlim	Rlim	4.38565e-34	0.104893	0.876	0.74	1.03317e-29
Ythdc1	Ythdc1	2.73972e-34	0.104815	0.993	0.931	6.45423e-30
Topaz1	Topaz1	3.92546e-50	0.104776	0.944	0.789	9.24759e-46
Hnrnpl	Hnrnpl	2.64347e-37	0.104592	0.964	0.872	6.22748e-33
Chd6	Chd6	4.44621e-36	0.104424	0.986	0.911	1.04744e-31
Atxn2	Atxn2	1.16027e-49	0.104053	0.878	0.691	2.73336e-45
Pcdh1	Pcdh1	2.58758e-111	0.10391	0.346	0.081	6.09582e-107
Mdh1	Mdh1	2.93231e-47	0.103895	0.97	0.867	6.90795e-43
Rpf1	Rpf1	1.85194e-50	0.103808	0.774	0.574	4.36281e-46
Zfp979	Zfp979	2.2153e-47	0.103791	0.748	0.543	5.21881e-43
Slc43a3	Slc43a3	2.35926e-64	0.103773	0.579	0.326	5.55795e-60
Zfp618	Zfp618	9.93972e-91	0.103722	0.506	0.214	2.3416e-86
Nudt5	Nudt5	2.57796e-42	0.103638	0.951	0.842	6.07316e-38
Pwwp2a	Pwwp2a	5.31531e-41	0.103579	0.737	0.542	1.25218e-36
Camk2n2	Camk2n2	9.35332e-104	0.103578	0.375	0.106	2.20346e-99
Pik3c2b	Pik3c2b	3.49841e-62	0.103554	0.546	0.307	8.24156e-58
Mfap3	Mfap3	7.99557e-28	0.103402	0.693	0.546	1.8836e-23
Pcbp1	Pcbp1	1.3318e-38	0.103016	0.97	0.89	3.13744e-34
D730003I15Rik	D730003I15Rik	1.76371e-52	0.102975	0.506	0.278	4.15494e-48
Usp44	Usp44	2.73049e-117	0.102911	0.381	0.099	6.4325e-113
Sf3b3	Sf3b3	2.04641e-38	0.102842	0.988	0.916	4.82092e-34
C920006O11Rik	C920006O11Rik	7.63926e-86	0.102699	0.324	0.097	1.79966e-81
Cmss1	Cmss1	1.06445e-39	0.102688	0.941	0.846	2.50764e-35
Kif20b	Kif20b	2.24638e-15	0.102574	0.924	0.866	5.29202e-11
Sfr1	Sfr1	1.18196e-37	0.102549	0.998	0.959	2.78446e-33
Sall3	Sall3	3.54592e-107	0.102391	0.348	0.084	8.35348e-103
Hnrnph3	Hnrnph3	4.75906e-31	0.102338	0.951	0.873	1.12114e-26
Fmn2	Fmn2	1.16537e-132	0.102323	0.33	0.057	2.74539e-128
Atp6v1e1	Atp6v1e1	4.06474e-35	0.102318	0.951	0.867	9.5757e-31
Lmo4	Lmo4	2.45163e-27	0.102281	0.679	0.551	5.77554e-23
Aim2	Aim2	9.59552e-112	0.102276	0.381	0.1	2.26051e-107
Hsf2bp	Hsf2bp	2.68535e-63	0.10221	0.683	0.427	6.32615e-59
Ppp4c	Ppp4c	6.37695e-38	0.102205	0.941	0.845	1.50228e-33
Mprip	Mprip	4.94096e-37	0.102118	0.989	0.922	1.16399e-32
Samhd1	Samhd1	9.87926e-47	0.10208	0.871	0.696	2.32736e-42
Cnbp	Cnbp	1.51277e-44	0.101968	1	0.965	3.56378e-40
Arhgap9	Arhgap9	1.31649e-155	0.101643	0.289	0.026	3.1014e-151
Setd5	Setd5	4.02466e-35	0.101624	0.981	0.909	9.4813e-31
Neb	Neb	1.53919e-22	0.101569	0.61	0.46	3.62602e-18
Senp1	Senp1	1.62585e-37	0.10142	0.85	0.701	3.83017e-33
Prim2	Prim2	3.97096e-31	0.101229	0.854	0.731	9.35478e-27
Ung	Ung	2.53811e-17	0.101196	0.957	0.908	5.97928e-13
Asap1	Asap1	1.32002e-32	0.101194	0.98	0.911	3.10971e-28
Rbmxl2	Rbmxl2	5.24535e-21	0.101186	0.993	0.949	1.2357e-16
Mgl2	Mgl2	4.20782e-132	0.101025	0.39	0.087	9.91278e-128
St14	St14	7.41061e-127	0.100996	0.352	0.075	1.74579e-122
Dhfr	Dhfr	4.03174e-34	0.100969	0.85	0.716	9.49796e-30
Hist1h3e	Hist1h3e	5.22579e-49	0.100953	0.526	0.307	1.23109e-44
Kti12	Kti12	3.28967e-58	0.100707	0.836	0.626	7.74981e-54
Cdkl3	Cdkl3	8.30435e-46	0.100672	0.716	0.5	1.95634e-41
Btg1	Btg1	1.7446e-38	0.100663	0.729	0.556	4.10994e-34
Ccnt1	Ccnt1	1.54577e-32	0.100644	0.899	0.786	3.64153e-28
Zmiz2	Zmiz2	1.11314e-55	0.100546	0.658	0.424	2.62232e-51
Ppp1r10	Ppp1r10	6.79084e-26	0.100503	0.865	0.744	1.59979e-21
Ccdc162	Ccdc162	7.06651e-158	0.100457	0.352	0.05	1.66473e-153
Map4k3	Map4k3	3.01552e-43	0.100408	0.709	0.513	7.10396e-39
Spop	Spop	2.10109e-57	0.10019	0.895	0.708	4.94974e-53
Peli2	Peli2	1.28369e-60	0.100035	0.754	0.508	3.02412e-56
Med7	Med7	4.49424e-45	0.100011	0.932	0.799	1.05875e-40
Cflar	Cflar	1.93146e-104	0.0999346	0.446	0.151	4.55013e-100
Rfc4	Rfc4	9.75088e-38	0.0998952	0.991	0.931	2.29711e-33
Plb1	Plb1	6.58536e-159	0.0998193	0.327	0.04	1.55138e-154
Gtpbp2	Gtpbp2	1.21262e-34	0.0997554	0.689	0.521	2.8567e-30
Gm773	Gm773	4.17058e-54	0.0996873	0.783	0.562	9.82504e-50
Ewsr1	Ewsr1	7.71306e-40	0.0995719	0.99	0.925	1.81704e-35
Sap30l	Sap30l	4.41107e-38	0.0994432	0.845	0.676	1.03916e-33
Ahsa1	Ahsa1	6.59985e-41	0.0993537	0.98	0.9	1.55479e-36
Bin1	Bin1	6.89701e-44	0.0993142	0.822	0.636	1.6248e-39
2410141K09Rik	2410141K09Rik	9.3309e-70	0.0992193	0.512	0.256	2.19817e-65
Gm14964	Gm14964	5.26759e-58	0.0990311	0.33	0.138	1.24094e-53
Mtss1	Mtss1	4.31831e-29	0.098975	0.895	0.788	1.01731e-24
Txndc17	Txndc17	3.45313e-47	0.0989516	0.986	0.894	8.13489e-43
Golga4	Golga4	2.66239e-28	0.0989166	0.937	0.844	6.27206e-24
Eif4a3	Eif4a3	1.92325e-39	0.0988622	0.997	0.952	4.53079e-35
Arhgef15	Arhgef15	5.77827e-78	0.0988536	0.494	0.221	1.36124e-73
Tmpo	Tmpo	8.37135e-38	0.0987939	0.979	0.903	1.97212e-33
Atp6v1a	Atp6v1a	1.65943e-39	0.0987076	0.833	0.673	3.90928e-35
Runx1	Runx1	1.62235e-66	0.0984168	0.498	0.245	3.82193e-62
Btf3l4	Btf3l4	5.27238e-45	0.0982852	0.649	0.453	1.24207e-40
Utrn	Utrn	2.69557e-38	0.0982747	0.731	0.542	6.35022e-34
Fam84b	Fam84b	5.20506e-113	0.0981829	0.262	0.038	1.22621e-108
Fstl1	Fstl1	6.49982e-47	0.0981539	0.479	0.275	1.53123e-42
Pdzd8	Pdzd8	6.9524e-31	0.0981241	0.846	0.709	1.63785e-26
Usp9y	Usp9y	5.42454e-38	0.0979915	0.822	0.66	1.27791e-33
Mthfd1	Mthfd1	1.00837e-56	0.0979865	0.621	0.387	2.37553e-52
Vta1	Vta1	7.33885e-50	0.0979851	0.889	0.72	1.72889e-45
Pnrc1	Pnrc1	1.29191e-41	0.097868	0.953	0.829	3.04348e-37
Ubxn10	Ubxn10	1.84543e-64	0.0978007	0.666	0.404	4.34747e-60
Ipo8	Ipo8	8.69825e-40	0.0975442	0.753	0.571	2.04913e-35
Afap1l1	Afap1l1	1.47201e-77	0.0975093	0.48	0.215	3.46777e-73
Msn	Msn	1.35104e-53	0.0975005	0.563	0.338	3.18278e-49
Tm2d2	Tm2d2	4.53127e-59	0.0973011	0.785	0.552	1.06748e-54
Krt10	Krt10	6.08578e-44	0.0972948	0.584	0.385	1.43369e-39
Slain2	Slain2	5.48653e-39	0.097284	0.888	0.752	1.29252e-34
Paip2	Paip2	3.26169e-39	0.0972332	0.996	0.954	7.68388e-35
Ncapg	Ncapg	1.09536e-23	0.0971601	0.908	0.825	2.58044e-19
Tnfrsf25	Tnfrsf25	6.04219e-108	0.0971381	0.357	0.093	1.42342e-103
Hbegf	Hbegf	4.41412e-73	0.0970275	0.419	0.175	1.03988e-68
Tm2d3	Tm2d3	1.69479e-34	0.0970131	0.935	0.832	3.99258e-30
Prkar2a	Prkar2a	1.02937e-78	0.0969372	0.458	0.194	2.42499e-74
Ier3	Ier3	3.26358e-117	0.0969301	0.402	0.107	7.68833e-113
Tmem55a	Tmem55a	5.09696e-81	0.0969211	0.448	0.187	1.20074e-76
Hexb	Hexb	4.53922e-95	0.0968984	0.417	0.141	1.06935e-90
Gstp2	Gstp2	1.46884e-57	0.0968541	0.441	0.212	3.46028e-53
Brd1	Brd1	3.98256e-77	0.0968216	0.984	0.817	9.38212e-73
Prickle1	Prickle1	8.16782e-91	0.0966417	0.446	0.17	1.92418e-86
Alas1	Alas1	3.96939e-39	0.096624	0.77	0.601	9.35108e-35
Procr	Procr	2.30608e-96	0.0965502	0.347	0.098	5.43267e-92
Grn	Grn	6.58884e-38	0.0964817	0.704	0.518	1.5522e-33
Rnf26	Rnf26	8.29736e-39	0.0964068	0.781	0.615	1.95469e-34
Slc9b1	Slc9b1	6.5185e-38	0.0961995	0.87	0.713	1.53563e-33
Ska1	Ska1	6.96603e-30	0.0961921	0.72	0.589	1.64106e-25
Rad23a	Rad23a	1.87536e-54	0.0961212	0.768	0.538	4.41798e-50
Mest	Mest	2.7733e-61	0.0960536	0.562	0.313	6.53334e-57
Tsen15	Tsen15	3.93104e-49	0.0956435	0.683	0.461	9.26073e-45
Fam109a	Fam109a	8.01132e-41	0.0956334	0.458	0.282	1.88731e-36
Dlx4	Dlx4	2.04146e-95	0.0955676	0.265	0.053	4.80928e-91
Nxf1	Nxf1	1.38029e-39	0.095496	0.954	0.846	3.25168e-35
Ccna2	Ccna2	4.40609e-12	0.0953799	0.885	0.842	1.03799e-07
Enkd1	Enkd1	1.46452e-40	0.0953559	0.7	0.508	3.45011e-36
Asphd2	Asphd2	5.64111e-54	0.0953071	0.787	0.561	1.32893e-49
Itgb1	Itgb1	3.08836e-31	0.0953006	0.986	0.921	7.27556e-27
Ctxn1	Ctxn1	2.38047e-36	0.095143	0.736	0.557	5.60791e-32
Hebp1	Hebp1	4.51992e-116	0.0949959	0.36	0.085	1.0648e-111
Ppp3ca	Ppp3ca	9.56153e-56	0.0949589	0.856	0.644	2.25251e-51
Rasal2	Rasal2	4.41551e-31	0.0949074	0.83	0.691	1.04021e-26
Dync1i2	Dync1i2	4.26443e-41	0.0948173	0.913	0.781	1.00461e-36
Ciapin1	Ciapin1	1.47934e-41	0.0948109	0.994	0.937	3.48502e-37
Nbeal1	Nbeal1	2.51487e-34	0.0947912	0.961	0.867	5.92453e-30
Slc23a2	Slc23a2	1.12787e-37	0.0945557	0.72	0.54	2.65703e-33
AI480526	AI480526	4.83546e-76	0.0944944	0.513	0.25	1.13914e-71
Rabac1	Rabac1	2.54032e-48	0.0942272	0.899	0.725	5.98448e-44
Ap1m2	Ap1m2	3.23126e-93	0.0941888	0.425	0.148	7.61219e-89
Arf6	Arf6	1.41436e-33	0.0941762	0.91	0.806	3.33194e-29
Qk	Qk	5.32168e-39	0.0941473	0.945	0.836	1.25368e-34
Zfp985	Zfp985	3.25995e-43	0.0941243	0.516	0.313	7.6798e-39
Zfyve28	Zfyve28	5.90881e-46	0.0941205	0.523	0.323	1.392e-41
Xpr1	Xpr1	2.0015e-35	0.0940693	0.803	0.634	4.71513e-31
Dnajb1	Dnajb1	1.52212e-31	0.0940665	0.878	0.759	3.58581e-27
Ncor2	Ncor2	9.32132e-25	0.0939606	0.954	0.873	2.19592e-20
Ice1	Ice1	1.2602e-36	0.0936864	0.708	0.529	2.96877e-32
Rps20	Rps20	1.57243e-26	0.0935886	1	0.993	3.70432e-22
Sptssa	Sptssa	4.73501e-51	0.0935551	0.731	0.51	1.11547e-46
1110004F10Rik	1110004F10Rik	5.20167e-38	0.0934677	0.987	0.928	1.22541e-33
Proser3	Proser3	4.48555e-65	0.0934625	0.479	0.234	1.05671e-60
Pkn2	Pkn2	3.22855e-27	0.093337	0.911	0.813	7.60581e-23
Syngr2	Syngr2	2.89627e-41	0.0931289	0.576	0.371	6.82303e-37
2010111I01Rik	2010111I01Rik	4.00044e-58	0.0931026	0.665	0.416	9.42425e-54
Ggt7	Ggt7	8.40018e-94	0.0930793	0.424	0.148	1.97891e-89
Appl2	Appl2	2.06239e-49	0.0929428	0.549	0.333	4.85859e-45
Tia1	Tia1	7.77832e-21	0.0927342	0.869	0.776	1.83242e-16
Nlrp4f	Nlrp4f	1.67849e-76	0.0926972	0.465	0.205	3.9542e-72
Kat2a	Kat2a	1.69943e-39	0.0925246	0.904	0.759	4.00351e-35
2010109A12Rik	2010109A12Rik	4.68424e-37	0.0925077	0.443	0.255	1.10351e-32
Nub1	Nub1	1.84997e-42	0.0924276	0.974	0.871	4.35816e-38
Abtb1	Abtb1	1.28455e-40	0.0924097	0.753	0.568	3.02615e-36
Ndufb3	Ndufb3	9.70331e-41	0.0924066	0.968	0.884	2.28591e-36
Tmed2	Tmed2	3.97649e-35	0.0921852	0.994	0.939	9.36783e-31
Oser1	Oser1	2.98225e-34	0.09209	0.946	0.846	7.02559e-30
Kmt2d	Kmt2d	3.79274e-42	0.0920538	0.65	0.442	8.93494e-38
Ndn	Ndn	2.01977e-34	0.0920041	0.796	0.638	4.75818e-30
Acot9	Acot9	1.2979e-37	0.0919515	0.892	0.751	3.05759e-33
Epg5	Epg5	2.29185e-111	0.0918988	0.408	0.116	5.39914e-107
Mn1	Mn1	9.55523e-68	0.0918981	0.368	0.142	2.25102e-63
Plcb4	Plcb4	2.91015e-45	0.0917825	0.718	0.507	6.85574e-41
Abtb2	Abtb2	8.26854e-93	0.0917739	0.436	0.158	1.9479e-88
Sptbn2	Sptbn2	2.09206e-37	0.0917164	0.495	0.321	4.92847e-33
Psmd4	Psmd4	1.43842e-34	0.0917123	0.997	0.952	3.38863e-30
Gar1	Gar1	4.43624e-35	0.0916774	0.979	0.911	1.04509e-30
Mapk10	Mapk10	3.72605e-47	0.091547	0.794	0.586	8.77783e-43
Mcm6	Mcm6	2.87365e-22	0.0914999	0.976	0.915	6.76974e-18
Med13	Med13	1.04737e-37	0.0914168	0.797	0.628	2.46739e-33
Gng12	Gng12	1.02041e-26	0.0913882	0.972	0.912	2.40387e-22
Zfp512	Zfp512	3.47242e-31	0.0912482	0.874	0.747	8.18034e-27
Cwc22	Cwc22	4.56439e-38	0.0912315	0.781	0.606	1.07528e-33
Galnt1	Galnt1	4.41536e-37	0.0912306	0.945	0.832	1.04017e-32
Prdx2	Prdx2	6.78454e-34	0.0910925	0.985	0.916	1.5983e-29
Arfgef1	Arfgef1	1.97345e-34	0.0909313	0.963	0.864	4.64906e-30
Srrm1	Srrm1	6.42467e-36	0.0908515	0.999	0.944	1.51352e-31
Amigo2	Amigo2	9.78728e-76	0.0908423	0.373	0.138	2.30569e-71
Ezh1	Ezh1	8.14377e-41	0.090791	0.849	0.674	1.91851e-36
Irf2bp2	Irf2bp2	2.48299e-35	0.0907426	0.756	0.584	5.84943e-31
Ppp2r2c	Ppp2r2c	6.51563e-60	0.0907025	0.469	0.235	1.53495e-55
Kat2b	Kat2b	1.44737e-95	0.0906762	0.379	0.118	3.40971e-91
4933431M02Rik	4933431M02Rik	7.86721e-68	0.0906206	0.496	0.242	1.85336e-63
Proser1	Proser1	5.52025e-56	0.0906077	0.473	0.246	1.30046e-51
Sh3bp4	Sh3bp4	1.06485e-54	0.0905882	0.566	0.331	2.50858e-50
2610020C07Rik	2610020C07Rik	8.1749e-19	0.0904887	0.7	0.595	1.92584e-14
Ect2	Ect2	6.82675e-24	0.0904636	0.731	0.601	1.60825e-19
Timm8b	Timm8b	1.50236e-36	0.0903727	0.996	0.951	3.53926e-32
Gm47040	Gm47040	4.39e-146	0.0903534	0.281	0.028	1.0342e-141
Rab10	Rab10	7.70947e-38	0.0902628	0.993	0.933	1.8162e-33
Ncmap	Ncmap	7.05607e-85	0.0901556	0.417	0.153	1.66227e-80
Tanc1	Tanc1	7.37564e-52	0.0900273	0.627	0.398	1.73755e-47
Stx7	Stx7	2.54404e-47	0.0898422	0.863	0.673	5.99326e-43
Prkch	Prkch	8.24096e-97	0.0897968	0.407	0.133	1.94141e-92
Sumo3	Sumo3	3.58429e-34	0.0895968	0.976	0.905	8.44388e-30
Srek1	Srek1	1.89022e-31	0.0895716	0.937	0.828	4.45299e-27
Grasp	Grasp	2.99524e-74	0.0895519	0.39	0.153	7.05618e-70
Supt4a	Supt4a	3.24489e-34	0.0892743	0.997	0.947	7.64432e-30
Cacna1a	Cacna1a	8.08252e-40	0.089231	0.6	0.397	1.90408e-35
Baiap2	Baiap2	2.47985e-34	0.0891929	0.793	0.631	5.84203e-30
Gnb2	Gnb2	1.28482e-35	0.0890548	0.983	0.913	3.02679e-31
Ift43	Ift43	1.82767e-45	0.0890038	0.923	0.762	4.30563e-41
Gaa	Gaa	1.91689e-30	0.0889303	0.758	0.598	4.5158e-26
Ptov1	Ptov1	1.71334e-47	0.08893	0.989	0.893	4.03629e-43
Flt1	Flt1	4.90157e-62	0.0888553	0.334	0.132	1.15471e-57
2900093K20Rik	2900093K20Rik	1.3552e-31	0.0885919	0.739	0.566	3.19258e-27
Fbxo11	Fbxo11	1.55592e-43	0.0884528	0.727	0.521	3.66543e-39
Tax1bp3	Tax1bp3	1.4733e-31	0.0883826	0.76	0.603	3.4708e-27
Mapk1ip1l	Mapk1ip1l	1.3532e-30	0.088286	0.937	0.836	3.18786e-26
Rfc3	Rfc3	1.9112e-25	0.0882672	0.934	0.847	4.50239e-21
Tuba1b	Tuba1b	2.18828e-32	0.0881753	0.926	0.82	5.15515e-28
Dyrk1a	Dyrk1a	6.37996e-32	0.0881209	0.808	0.655	1.50299e-27
Trmt1	Trmt1	1.39147e-32	0.0880975	0.943	0.84	3.27804e-28
Dscc1	Dscc1	7.03137e-33	0.0880646	0.664	0.487	1.65645e-28
Adam17	Adam17	7.65883e-35	0.0880397	0.808	0.643	1.80427e-30
Iqcg	Iqcg	1.47016e-64	0.0880175	0.418	0.184	3.4634e-60
0610037L13Rik	0610037L13Rik	5.53643e-31	0.0879979	0.82	0.677	1.30427e-26
Dag1	Dag1	4.07176e-32	0.0879566	0.947	0.843	9.59226e-28
Taf5	Taf5	1.12275e-30	0.087926	0.96	0.879	2.64497e-26
Herc1	Herc1	7.64246e-31	0.0878537	0.992	0.927	1.80041e-26
Ptprd	Ptprd	3.5864e-56	0.087846	0.502	0.267	8.44884e-52
Barhl2	Barhl2	3.0692e-109	0.087837	0.207	0.018	7.23043e-105
Nol7	Nol7	1.31453e-40	0.0877441	0.994	0.941	3.09678e-36
Jarid2	Jarid2	2.24446e-23	0.0875409	0.966	0.899	5.28751e-19
Kif22	Kif22	5.60979e-16	0.0872526	0.781	0.713	1.32155e-11
Emb	Emb	4.90916e-35	0.0871836	0.573	0.388	1.1565e-30
Clip4	Clip4	5.48192e-55	0.0871433	0.423	0.211	1.29143e-50
Spc25	Spc25	3.38093e-17	0.0871325	0.897	0.846	7.9648e-13
Lbh	Lbh	8.92917e-68	0.0870999	0.336	0.127	2.10353e-63
Msh2	Msh2	3.14336e-33	0.0870519	0.982	0.904	7.40512e-29
Nptn	Nptn	2.6205e-45	0.0868613	0.897	0.729	6.17336e-41
Rlf	Rlf	8.17393e-31	0.0867575	0.973	0.893	1.92562e-26
Larp1	Larp1	3.26282e-28	0.0867569	0.98	0.91	7.68655e-24
Cerk	Cerk	1.956e-79	0.0866777	0.396	0.146	4.60794e-75
Jade1	Jade1	5.7438e-21	0.0866026	0.931	0.855	1.35312e-16
Unc45b	Unc45b	8.60702e-147	0.0864394	0.251	0.016	2.02764e-142
Proser2	Proser2	8.63331e-42	0.0863867	0.785	0.603	2.03384e-37
Smad6	Smad6	2.19376e-112	0.0863331	0.34	0.076	5.16806e-108
Pianp	Pianp	1.66091e-72	0.0863148	0.371	0.137	3.91277e-68
Spred2	Spred2	9.82852e-51	0.0862691	0.58	0.353	2.3154e-46
Rbmx	Rbmx	7.85844e-51	0.0861515	0.502	0.277	1.85129e-46
Ruvbl2	Ruvbl2	6.18195e-40	0.086146	0.845	0.675	1.45634e-35
Arrdc3	Arrdc3	2.23698e-68	0.0861291	0.792	0.534	5.26988e-64
Trp53rkb	Trp53rkb	6.1017e-37	0.0861275	0.904	0.76	1.43744e-32
Shisa5	Shisa5	3.22188e-71	0.0860917	0.403	0.163	7.59011e-67
Riok2	Riok2	2.01291e-41	0.0859638	0.875	0.706	4.74202e-37
Orc6	Orc6	1.45105e-26	0.0859471	0.961	0.892	3.41838e-22
Rab25	Rab25	5.69119e-79	0.085726	0.337	0.113	1.34073e-74
Numb	Numb	6.44372e-37	0.0857134	0.698	0.521	1.51801e-32
Plk3	Plk3	3.91847e-84	0.0856814	0.398	0.141	9.23112e-80
Serbp1	Serbp1	9.69941e-34	0.0856292	0.999	0.97	2.28499e-29
Plp2	Plp2	1.04001e-50	0.0855138	0.502	0.281	2.45005e-46
Ryr1	Ryr1	2.563e-66	0.0854994	0.488	0.236	6.03792e-62
Rbpms2	Rbpms2	6.55174e-44	0.0854786	0.606	0.397	1.54346e-39
Pex7	Pex7	1.4444e-33	0.0853862	0.829	0.674	3.40271e-29
Tor1aip1	Tor1aip1	8.77827e-33	0.0853811	0.857	0.72	2.06798e-28
Lrrc8d	Lrrc8d	3.94e-37	0.085292	0.677	0.487	9.28185e-33
Ywhab	Ywhab	6.72578e-36	0.0852194	0.999	0.949	1.58446e-31
Dpysl2	Dpysl2	5.20985e-75	0.0851841	0.44	0.187	1.22734e-70
Patz1	Patz1	3.23971e-23	0.0851399	0.882	0.782	7.6321e-19
Atp2b4	Atp2b4	7.65603e-37	0.0851103	0.585	0.394	1.80361e-32
Mcts1	Mcts1	2.16541e-61	0.0850943	0.572	0.32	5.10127e-57
Hspe1	Hspe1	6.54505e-27	0.0850619	0.999	0.976	1.54188e-22
Nmb	Nmb	5.40482e-35	0.0850236	0.584	0.405	1.27327e-30
Zfp646	Zfp646	3.33173e-23	0.0849952	0.859	0.747	7.84889e-19
Son	Son	2.60487e-31	0.0849189	0.997	0.95	6.13655e-27
Ddx19b	Ddx19b	3.89775e-31	0.0848096	0.806	0.659	9.18232e-27
Lactb	Lactb	1.61052e-51	0.0847781	0.48	0.257	3.79406e-47
Plxnd1	Plxnd1	2.29609e-43	0.0847754	0.476	0.287	5.40912e-39
Prdm16	Prdm16	1.40026e-35	0.0847645	0.595	0.408	3.29873e-31
Arhgef17	Arhgef17	4.39756e-56	0.0847008	0.558	0.32	1.03598e-51
Tnrc6b	Tnrc6b	4.64606e-33	0.0846473	0.969	0.876	1.09452e-28
Ift20	Ift20	3.6967e-15	0.0845063	0.898	0.834	8.70869e-11
2010015M23Rik	2010015M23Rik	2.8627e-29	0.0844747	0.479	0.31	6.74394e-25
Cdk17	Cdk17	7.47039e-44	0.0843635	0.558	0.35	1.75988e-39
Dgkg	Dgkg	1.08282e-143	0.0842809	0.292	0.032	2.5509e-139
Ep300	Ep300	9.3306e-26	0.0842408	0.876	0.756	2.1981e-21
Smap2	Smap2	3.08621e-30	0.0841247	0.851	0.712	7.27051e-26
Gm14124	Gm14124	3.44428e-34	0.0840757	0.54	0.355	8.11404e-30
Dmrt3	Dmrt3	7.23581e-59	0.0840699	0.355	0.149	1.70461e-54
Myl4	Myl4	9.81279e-73	0.0839532	0.387	0.149	2.3117e-68
Magi2	Magi2	4.37995e-37	0.0839114	0.42	0.236	1.03183e-32
Anapc11	Anapc11	4.82014e-34	0.0839094	0.997	0.94	1.13553e-29
Snrpe	Snrpe	3.74631e-34	0.0837062	0.999	0.97	8.82555e-30
Nab1	Nab1	4.0439e-45	0.083689	0.666	0.448	9.52662e-41
Ext1	Ext1	4.88022e-26	0.0835667	0.747	0.602	1.14968e-21
Xiap	Xiap	1.03254e-30	0.0835031	0.744	0.588	2.43245e-26
Fam3c	Fam3c	3.76377e-49	0.0834936	0.677	0.45	8.86669e-45
Hist1h1c	Hist1h1c	9.94166e-30	0.0834097	0.785	0.623	2.34206e-25
Ptpn14	Ptpn14	5.47771e-38	0.0832911	0.642	0.451	1.29044e-33
Tlr3	Tlr3	4.59175e-135	0.0832822	0.272	0.029	1.08172e-130
Coro1c	Coro1c	4.30393e-32	0.0832282	0.914	0.796	1.01392e-27
Ecm1	Ecm1	5.50828e-104	0.083136	0.292	0.057	1.29764e-99
2900097C17Rik	2900097C17Rik	1.71107e-35	0.0828307	0.795	0.631	4.03094e-31
Gsk3b	Gsk3b	1.27447e-28	0.0827728	0.957	0.869	3.00239e-24
Mad2l1	Mad2l1	9.64104e-34	0.0827722	0.899	0.779	2.27124e-29
Morf4l2	Morf4l2	1.62443e-39	0.0826776	0.947	0.838	3.82684e-35
Ube2g1	Ube2g1	4.93351e-31	0.0826639	0.86	0.72	1.16224e-26
Atxn7l3	Atxn7l3	6.46108e-36	0.0826497	0.824	0.662	1.5221e-31
Acer2	Acer2	5.14896e-48	0.0826038	0.594	0.368	1.21299e-43
2400006E01Rik	2400006E01Rik	4.36997e-59	0.0825652	0.614	0.365	1.02948e-54
Chd2	Chd2	6.31929e-31	0.0825258	0.801	0.643	1.4887e-26
Slbp	Slbp	1.85469e-21	0.082381	0.987	0.944	4.36929e-17
Gm26670	Gm26670	5.54918e-28	0.0823805	0.471	0.305	1.30728e-23
Snapin	Snapin	7.93318e-48	0.0822463	0.762	0.55	1.8689e-43
Nit1	Nit1	2.87056e-39	0.0822243	0.728	0.537	6.76246e-35
Rpl34	Rpl34	8.2013e-25	0.0822234	1	0.988	1.93206e-20
Gngt2	Gngt2	7.98742e-97	0.0821694	0.299	0.067	1.88168e-92
Nucks1	Nucks1	6.17943e-28	0.0821504	0.982	0.919	1.45575e-23
Chga	Chga	1.21696e-36	0.081997	0.341	0.183	2.8669e-32
Hap1	Hap1	1.72055e-48	0.0819539	0.497	0.279	4.05328e-44
Nanos2	Nanos2	8.4429e-65	0.0819165	0.283	0.088	1.98898e-60
Snx18	Snx18	4.21604e-30	0.0818517	0.876	0.744	9.93215e-26
Arid3a	Arid3a	9.32315e-23	0.0818398	0.719	0.581	2.19635e-18
Ralgapa2	Ralgapa2	2.32406e-51	0.081803	0.561	0.329	5.47502e-47
Dlat	Dlat	5.98622e-46	0.0816959	0.839	0.643	1.41023e-41
Dad1	Dad1	1.28002e-35	0.0816661	0.991	0.927	3.01548e-31
Kat6a	Kat6a	1.41885e-26	0.0816641	0.968	0.885	3.34253e-22
Tpd52	Tpd52	2.15459e-33	0.0816494	0.715	0.54	5.07579e-29
Vsx1	Vsx1	4.20925e-168	0.0815867	0.273	0.015	9.91616e-164
Als2	Als2	8.46366e-35	0.0812683	0.639	0.456	1.99387e-30
Tslrn1	Tslrn1	1.91487e-42	0.0811594	0.444	0.244	4.51104e-38
D830039M14Rik	D830039M14Rik	4.03847e-99	0.0809502	0.312	0.071	9.51382e-95
Mpg	Mpg	4.23141e-26	0.0809328	0.93	0.836	9.96836e-22
Zfp532	Zfp532	1.78152e-42	0.080819	0.617	0.408	4.19691e-38
Cenpc1	Cenpc1	3.15635e-29	0.0808108	0.77	0.626	7.43572e-25
Tmem39b	Tmem39b	4.23007e-30	0.0806333	0.814	0.664	9.96521e-26
Nova2	Nova2	1.02585e-52	0.0805906	0.403	0.191	2.41669e-48
Inafm2	Inafm2	3.83985e-79	0.0805337	0.354	0.118	9.04592e-75
Elfn1	Elfn1	1.56803e-127	0.0805143	0.269	0.032	3.69396e-123
Aldoc	Aldoc	8.27072e-26	0.080489	0.691	0.533	1.94842e-21
Rpl21	Rpl21	2.70861e-27	0.0804406	1	0.989	6.38094e-23
Blmh	Blmh	4.06457e-38	0.0802073	0.984	0.897	9.57532e-34
C87436	C87436	5.8176e-36	0.0801588	0.85	0.694	1.37051e-31
Prpf6	Prpf6	1.29898e-31	0.0800853	0.959	0.865	3.06013e-27
Smg6	Smg6	5.81121e-33	0.0800774	0.958	0.852	1.369e-28
Gm20045	Gm20045	3.31353e-50	0.0800545	0.392	0.188	7.80602e-46
Coa7	Coa7	7.39866e-22	0.0800396	0.906	0.821	1.74298e-17
Pald1	Pald1	1.38627e-63	0.0799647	0.557	0.301	3.26576e-59
Cotl1	Cotl1	7.93147e-42	0.0799567	0.666	0.457	1.8685e-37
Ptpra	Ptpra	8.39946e-40	0.0799423	0.926	0.781	1.97875e-35
Usp2	Usp2	8.11292e-22	0.079942	0.728	0.596	1.91124e-17
Mageb16	Mageb16	1.65468e-41	0.0797913	0.688	0.487	3.8981e-37
Hspa5	Hspa5	3.69852e-32	0.0797638	0.999	0.945	8.71298e-28
Per3	Per3	2.02984e-21	0.0797609	0.764	0.634	4.78189e-17
Smn1	Smn1	2.20795e-29	0.0797187	0.927	0.821	5.20148e-25
Reep3	Reep3	9.0082e-33	0.0796983	0.76	0.591	2.12215e-28
BC005537	BC005537	3.15016e-29	0.0796764	0.939	0.839	7.42114e-25
Dync2h1	Dync2h1	1.68031e-21	0.0796704	0.778	0.65	3.95847e-17
Ace	Ace	6.48325e-61	0.0796373	0.42	0.19	1.52732e-56
T	T	8.17664e-102	0.079583	0.151	0.005	1.92625e-97
Pde1c	Pde1c	1.7799e-72	0.0794551	0.421	0.173	4.19309e-68
Ccnf	Ccnf	3.55653e-14	0.0793838	0.817	0.736	8.37849e-10
Ctsd	Ctsd	1.06694e-27	0.0793177	0.989	0.923	2.51349e-23
Twf2	Twf2	2.18203e-53	0.0793131	0.768	0.539	5.14044e-49
Srsf2	Srsf2	4.77366e-24	0.0792714	0.998	0.959	1.12458e-19
Chd8	Chd8	4.38416e-22	0.0789586	0.951	0.878	1.03282e-17
Ptpn3	Ptpn3	1.44767e-60	0.0789494	0.4	0.178	3.41041e-56
Abca7	Abca7	3.59217e-62	0.0789325	0.381	0.163	8.46244e-58
Sec16a	Sec16a	1.60042e-40	0.078897	0.562	0.357	3.77027e-36
Ing4	Ing4	5.84961e-36	0.0788875	0.811	0.642	1.37805e-31
Wnt3	Wnt3	1.56234e-45	0.0787561	0.373	0.187	3.68055e-41
Zc3hav1l	Zc3hav1l	5.29036e-32	0.0786993	0.531	0.36	1.2463e-27
Lpar3	Lpar3	3.55522e-53	0.0785024	0.382	0.176	8.37538e-49
Jmjd6	Jmjd6	2.60908e-33	0.0784906	0.958	0.858	6.14646e-29
Rpl6	Rpl6	7.03152e-23	0.0784869	1	0.984	1.65649e-18
Traf4	Traf4	1.95025e-33	0.0784326	0.805	0.642	4.5944e-29
Tob1	Tob1	3.53307e-51	0.0784315	0.471	0.25	8.32321e-47
Ddx5	Ddx5	4.18784e-29	0.0784012	1	0.974	9.86572e-25
Naa35	Naa35	1.72075e-32	0.0783703	0.995	0.934	4.05375e-28
Tcf19	Tcf19	1.28704e-61	0.0782996	0.385	0.162	3.032e-57
Golph3	Golph3	3.09906e-30	0.0782589	0.814	0.669	7.30077e-26
Maged1	Maged1	3.68481e-37	0.0782215	0.991	0.917	8.68068e-33
Gm26735	Gm26735	2.64829e-58	0.0781203	0.508	0.267	6.23885e-54
Trim59	Trim59	4.4139e-21	0.0778706	0.743	0.615	1.03983e-16
Asz1	Asz1	1.22518e-45	0.0776668	0.97	0.844	2.88627e-41
Dpep3	Dpep3	6.8092e-34	0.0776003	0.715	0.531	1.60411e-29
Ifitm2	Ifitm2	3.10643e-40	0.0775413	0.736	0.539	7.31812e-36
Smc6	Smc6	2.28984e-28	0.0773692	0.997	0.945	5.3944e-24
Mrps34	Mrps34	2.64573e-27	0.0773613	0.829	0.694	6.23281e-23
Hscb	Hscb	1.17629e-25	0.0773409	0.934	0.836	2.77111e-21
Kif21a	Kif21a	1.42217e-37	0.077324	0.402	0.226	3.35035e-33
Cnep1r1	Cnep1r1	4.76043e-30	0.0773231	0.766	0.612	1.12146e-25
Rpp21	Rpp21	3.59145e-37	0.0773229	0.791	0.609	8.46074e-33
Fbxl5	Fbxl5	3.65315e-28	0.0772916	0.9	0.785	8.60609e-24
Aig1	Aig1	2.68957e-28	0.0772393	0.598	0.427	6.33609e-24
Amn1	Amn1	3.4432e-32	0.0772275	0.818	0.658	8.11149e-28
Gramd3	Gramd3	4.9535e-49	0.0772129	0.408	0.205	1.16694e-44
Ccdc9	Ccdc9	1.01475e-30	0.0771769	0.829	0.677	2.39055e-26
Ube2z	Ube2z	1.25172e-29	0.0771705	0.911	0.794	2.94879e-25
Pex6	Pex6	7.54874e-33	0.0770766	0.683	0.503	1.77833e-28
2020-09-06	2020-09-06	2.09144e-40	0.0770643	0.361	0.191	4.92702e-36
Cops7a	Cops7a	1.51973e-32	0.0769966	0.977	0.902	3.58019e-28
Cdh3	Cdh3	8.36482e-80	0.0769083	0.306	0.087	1.97058e-75
Gm36899	Gm36899	2.6164e-141	0.0768921	0.253	0.019	6.16372e-137
Nfix	Nfix	1.11933e-24	0.0768772	0.733	0.588	2.63691e-20
Snrpa	Snrpa	1.48997e-30	0.0767785	0.987	0.92	3.51008e-26
Fthl17f	Fthl17f	3.71517e-30	0.0767554	0.715	0.554	8.75221e-26
Gm36028	Gm36028	7.47252e-135	0.0767468	0.266	0.026	1.76038e-130
Jdp2	Jdp2	1.06531e-103	0.0767231	0.237	0.034	2.50966e-99
Zbtb16	Zbtb16	3.81111e-54	0.0767078	0.985	0.866	8.9782e-50
Tmem168	Tmem168	8.19177e-42	0.0766732	0.54	0.335	1.92982e-37
Pcf11	Pcf11	2.67449e-19	0.0766597	0.797	0.68	6.30056e-15
Cops3	Cops3	7.55924e-28	0.0766053	0.968	0.897	1.78081e-23
Rbms1	Rbms1	2.42068e-38	0.0765188	0.773	0.583	5.70264e-34
Kank2	Kank2	2.97102e-31	0.0765139	0.573	0.398	6.99912e-27
Slc39a13	Slc39a13	1.62133e-43	0.0764704	0.503	0.296	3.81953e-39
Itfg2	Itfg2	6.292e-26	0.0764476	0.727	0.575	1.48227e-21
Plekhg2	Plekhg2	3.7422e-16	0.0763991	0.841	0.755	8.81587e-12
Fam208a	Fam208a	2.47616e-18	0.076297	0.864	0.773	5.83333e-14
Arntl	Arntl	2.2947e-61	0.0762633	0.397	0.172	5.40587e-57
Ermard	Ermard	1.5864e-24	0.0761675	0.616	0.459	3.73724e-20
Rps28	Rps28	1.00029e-29	0.0761198	1	0.982	2.35649e-25
Cnn2	Cnn2	4.33432e-54	0.0761013	0.46	0.235	1.02108e-49
Rps7	Rps7	6.86007e-23	0.0760264	1	0.989	1.6161e-18
Zfp980	Zfp980	3.14926e-53	0.0760154	0.397	0.186	7.41903e-49
Cers4	Cers4	7.12462e-66	0.0759194	0.321	0.113	1.67842e-61
Mcm9	Mcm9	6.97767e-31	0.0757563	0.614	0.437	1.6438e-26
G3bp2	G3bp2	3.11396e-31	0.0757391	0.994	0.935	7.33586e-27
Gon7	Gon7	5.39361e-36	0.0757022	0.617	0.431	1.27063e-31
Zfp42	Zfp42	7.76296e-37	0.0756296	0.546	0.354	1.8288e-32
Klhl22	Klhl22	2.61398e-59	0.0755957	0.395	0.176	6.15802e-55
Gm14412	Gm14412	4.20259e-50	0.0754747	0.323	0.136	9.90046e-46
Cox16	Cox16	1.57273e-43	0.0753521	0.54	0.329	3.70504e-39
Rasa1	Rasa1	3.05926e-25	0.0752772	0.949	0.859	7.20701e-21
Ptk7	Ptk7	1.14685e-23	0.0752744	0.664	0.526	2.70175e-19
Slc16a6	Slc16a6	5.60188e-26	0.0752676	0.656	0.502	1.31969e-21
Maged2	Maged2	1.04386e-39	0.0752443	0.708	0.514	2.45912e-35
Akirin1	Akirin1	6.39742e-28	0.0752	0.984	0.923	1.50711e-23
S100a6	S100a6	1.49479e-38	0.0751554	0.456	0.27	3.52142e-34
Vgll4	Vgll4	1.48226e-23	0.075077	0.73	0.595	3.49192e-19
Rapsn	Rapsn	1.02705e-31	0.0749865	0.643	0.462	2.41952e-27
Crebzf	Crebzf	1.12712e-18	0.074896	0.766	0.645	2.65526e-14
Capsl	Capsl	2.59231e-54	0.0748789	0.492	0.261	6.10697e-50
Tmem59	Tmem59	1.45983e-21	0.0748628	0.957	0.886	3.43907e-17
Gpatch2	Gpatch2	1.50769e-33	0.0747395	0.796	0.627	3.55181e-29
Trafd1	Trafd1	2.47483e-33	0.0747034	0.68	0.495	5.83019e-29
Rnf113a2	Rnf113a2	5.36268e-46	0.0746879	0.735	0.525	1.26334e-41
Eif2d	Eif2d	5.19081e-30	0.0746151	0.718	0.557	1.22285e-25
Alkbh2	Alkbh2	2.06357e-30	0.0745778	0.901	0.78	4.86136e-26
Sf3b1	Sf3b1	2.1796e-26	0.0744639	0.994	0.944	5.13471e-22
Pygb	Pygb	7.30182e-39	0.0744382	0.697	0.498	1.72016e-34
Rad51	Rad51	1.36668e-14	0.0743968	0.918	0.867	3.21962e-10
Ska2	Ska2	2.53188e-50	0.0743764	0.487	0.264	5.9646e-46
Cenpm	Cenpm	5.82842e-23	0.0743684	0.853	0.733	1.37306e-18
Rfc2	Rfc2	4.24491e-22	0.0743477	0.926	0.838	1.00002e-17
Irf2bpl	Irf2bpl	7.03582e-20	0.074242	0.719	0.596	1.6575e-15
Mrpl24	Mrpl24	2.03094e-39	0.0742369	0.995	0.923	4.7845e-35
Topbp1	Topbp1	5.79354e-25	0.0741306	0.968	0.902	1.36484e-20
Luzp1	Luzp1	9.35098e-21	0.0740872	0.966	0.893	2.2029e-16
Spsb3	Spsb3	1.82301e-34	0.0739303	0.885	0.739	4.29465e-30
Ncam1	Ncam1	2.74582e-45	0.0739179	0.363	0.178	6.4686e-41
Rps15	Rps15	1.12303e-18	0.0739067	1	0.988	2.64564e-14
Hint2	Hint2	2.85087e-25	0.0738845	0.858	0.735	6.71608e-21
Trio	Trio	7.32246e-56	0.073775	0.496	0.263	1.72503e-51
Rbfox2	Rbfox2	3.58894e-30	0.0737257	0.866	0.724	8.45481e-26
Gfra4	Gfra4	2.34533e-36	0.0736977	0.475	0.291	5.52512e-32
Rap1gds1	Rap1gds1	3.94975e-33	0.0736411	0.612	0.431	9.30483e-29
Cenpw	Cenpw	6.81378e-23	0.0736288	0.974	0.911	1.60519e-18
Phf14	Phf14	4.85433e-26	0.0735746	0.963	0.881	1.14358e-21
Srf	Srf	1.16249e-29	0.0735139	0.666	0.494	2.7386e-25
AU041133	AU041133	2.45551e-25	0.0734341	0.587	0.426	5.78469e-21
Imp3	Imp3	7.66761e-38	0.0734229	0.99	0.916	1.80634e-33
Bckdhb	Bckdhb	1.10213e-40	0.0734061	0.544	0.342	2.5964e-36
Gm35986	Gm35986	3.16856e-68	0.0733873	0.395	0.159	7.4645e-64
Taf7	Taf7	5.8166e-29	0.0733507	0.997	0.95	1.37027e-24
Pyurf	Pyurf	9.17438e-31	0.0733243	0.689	0.516	2.1613e-26
Asb7	Asb7	9.17224e-90	0.0733088	0.284	0.064	2.1608e-85
Ly6h	Ly6h	3.72392e-76	0.0733043	0.337	0.109	8.7728e-72
Tlnrd1	Tlnrd1	3.79709e-32	0.0732412	0.547	0.369	8.94518e-28
Ppm1a	Ppm1a	4.21989e-27	0.0732221	0.849	0.725	9.94121e-23
Mrpl27	Mrpl27	1.74678e-41	0.0732006	0.753	0.556	4.11506e-37
Psmc6	Psmc6	2.37026e-30	0.0731205	0.991	0.932	5.58386e-26
Rcan3	Rcan3	8.16239e-23	0.0731072	0.888	0.783	1.9229e-18
Slc26a10	Slc26a10	1.6261e-73	0.0730998	0.29	0.085	3.83077e-69
Gtf2b	Gtf2b	3.2697e-27	0.07309	0.856	0.723	7.70277e-23
Ift74	Ift74	3.6184e-29	0.0730439	0.963	0.872	8.52423e-25
Sp1	Sp1	1.52468e-22	0.0730192	0.826	0.704	3.59184e-18
Fubp3	Fubp3	3.07924e-36	0.0729451	0.776	0.596	7.25406e-32
Flnb	Flnb	1.30665e-28	0.072942	0.577	0.411	3.07822e-24
Eif3j2	Eif3j2	7.66e-43	0.0728443	0.446	0.245	1.80454e-38
Pax7	Pax7	1.1156e-50	0.0728145	0.161	0.043	2.62812e-46
Ctr9	Ctr9	5.75587e-34	0.0727914	0.936	0.812	1.35597e-29
Psmg2	Psmg2	1.60676e-31	0.0727406	0.964	0.874	3.78521e-27
Cep57l1	Cep57l1	6.83522e-37	0.0727393	0.578	0.382	1.61024e-32
Usf1	Usf1	8.45168e-55	0.0727295	0.799	0.573	1.99105e-50
Csf2ra	Csf2ra	1.82152e-40	0.0726684	0.483	0.283	4.29113e-36
Stk40	Stk40	6.98891e-25	0.0726256	0.693	0.546	1.64645e-20
Tbc1d4	Tbc1d4	8.65677e-50	0.0725949	0.336	0.151	2.03936e-45
Pfkp	Pfkp	3.20492e-40	0.0725386	0.416	0.232	7.55015e-36
Prkab1	Prkab1	1.55331e-47	0.0725088	0.497	0.28	3.65929e-43
Rad9b	Rad9b	4.16508e-31	0.0725055	0.779	0.614	9.8121e-27
Nfx1	Nfx1	1.28754e-20	0.07246	0.766	0.643	3.03319e-16
Fam96b	Fam96b	3.9418e-29	0.0724121	0.968	0.892	9.28608e-25
Trmt112	Trmt112	1.82924e-32	0.072366	0.989	0.923	4.30932e-28
Cars	Cars	4.95921e-21	0.0722687	0.73	0.602	1.16829e-16
Atp6ap2	Atp6ap2	1.61685e-32	0.0722687	0.791	0.635	3.80898e-28
Map1s	Map1s	2.92118e-20	0.0722651	0.957	0.879	6.88171e-16
Ensa	Ensa	4.48208e-27	0.0722603	0.952	0.864	1.05589e-22
Sptlc2	Sptlc2	5.2616e-26	0.072251	0.932	0.833	1.23953e-21
Gins1	Gins1	2.11942e-33	0.0722314	0.682	0.498	4.99293e-29
Slc38a4	Slc38a4	8.52126e-50	0.0722047	0.429	0.217	2.00744e-45
Zfp62	Zfp62	1.97607e-19	0.0721865	0.702	0.568	4.65522e-15
Rsbn1l	Rsbn1l	5.91117e-27	0.0721667	0.955	0.862	1.39255e-22
Cdkn1c	Cdkn1c	3.53578e-35	0.0720209	0.858	0.695	8.32959e-31
Cdca7	Cdca7	5.83927e-30	0.071957	0.993	0.935	1.37561e-25
Eif3c	Eif3c	1.5335e-28	0.0719462	0.998	0.958	3.61261e-24
Nufip2	Nufip2	1.26766e-21	0.0719009	0.944	0.866	2.98634e-17
Ppcdc	Ppcdc	1.07656e-35	0.0718855	0.544	0.353	2.53616e-31
B2m	B2m	4.04806e-52	0.071869	0.604	0.368	9.53642e-48
Dgkk	Dgkk	3.03382e-64	0.0718155	0.292	0.096	7.14708e-60
Chek2	Chek2	4.49728e-29	0.0717367	0.672	0.505	1.05947e-24
Cetn3	Cetn3	6.29366e-30	0.0716029	0.984	0.923	1.48266e-25
Rrm2	Rrm2	7.91268e-16	0.0715636	0.669	0.562	1.86407e-11
Suds3	Suds3	4.18001e-34	0.0714928	0.987	0.911	9.84727e-30
Mast4	Mast4	8.14961e-20	0.0714724	0.612	0.481	1.91989e-15
1700019L13Rik	1700019L13Rik	5.23194e-53	0.0713769	0.298	0.112	1.23254e-48
Utp14b	Utp14b	1.36223e-23	0.0712502	0.811	0.672	3.20913e-19
Hnrnpk	Hnrnpk	4.87404e-28	0.0711801	0.998	0.959	1.14823e-23
Lonp1	Lonp1	1.13469e-33	0.0711165	0.908	0.77	2.67311e-29
Rrp1	Rrp1	3.26727e-36	0.0710579	0.979	0.89	7.69704e-32
Capza1	Capza1	9.46247e-24	0.0710333	0.846	0.724	2.22917e-19
Bnip3l	Bnip3l	3.7595e-31	0.0709986	0.996	0.945	8.85662e-27
Lancl1	Lancl1	3.37218e-24	0.0709572	0.885	0.772	7.94417e-20
Cela2a	Cela2a	2.79233e-31	0.070932	0.682	0.504	6.57817e-27
Zbtb37	Zbtb37	1.57437e-21	0.0708067	0.627	0.485	3.70891e-17
Brip1	Brip1	2.37953e-22	0.0707662	0.729	0.589	5.60569e-18
Sf3a3	Sf3a3	6.95238e-32	0.0707395	0.993	0.936	1.63784e-27
Mex3c	Mex3c	9.01938e-28	0.0706974	0.599	0.432	2.12479e-23
Topors	Topors	1.75944e-25	0.070694	0.97	0.895	4.14489e-21
Ergic2	Ergic2	2.08612e-28	0.0706221	0.993	0.936	4.91449e-24
Aamp	Aamp	5.87459e-34	0.0705883	0.993	0.935	1.38393e-29
Gclc	Gclc	1.22543e-19	0.0705839	0.934	0.849	2.88687e-15
Utp23	Utp23	8.21588e-52	0.0705273	0.62	0.385	1.9355e-47
Ifi27l2a	Ifi27l2a	5.63664e-28	0.0704817	0.417	0.26	1.32788e-23
Ppp3cb	Ppp3cb	1.0094e-26	0.0703962	0.86	0.728	2.37794e-22
Homer3	Homer3	7.44732e-35	0.0703489	0.398	0.228	1.75444e-30
Styx	Styx	1.27119e-19	0.0703338	0.665	0.529	2.99466e-15
Arl6ip5	Arl6ip5	1.13079e-66	0.0703322	0.351	0.13	2.66392e-62
Cdc20	Cdc20	8.92653e-13	0.0703192	0.946	0.884	2.10291e-08
Grb7	Grb7	5.74023e-39	0.0702033	0.441	0.255	1.35228e-34
Ppp3r1	Ppp3r1	1.85494e-36	0.0701771	0.839	0.669	4.36986e-32
Nlk	Nlk	3.60069e-49	0.0701702	0.537	0.312	8.4825e-45
Fam81a	Fam81a	5.24228e-40	0.0701481	0.404	0.22	1.23498e-35
Vezt	Vezt	2.39354e-30	0.07011	0.578	0.403	5.63869e-26
Eef1a1	Eef1a1	2.29623e-24	0.0701088	1	0.996	5.40945e-20
Armt1	Armt1	1.4803e-30	0.0700967	0.592	0.416	3.48728e-26
Vdac3	Vdac3	7.40474e-35	0.0700499	0.998	0.945	1.74441e-30
Abi2	Abi2	3.74583e-21	0.0700274	0.727	0.602	8.82444e-17
Mphosph6	Mphosph6	1.24524e-35	0.0699853	0.947	0.837	2.93353e-31
Cwc15	Cwc15	5.2078e-27	0.0699851	0.969	0.891	1.22685e-22
1700086O06Rik	1700086O06Rik	7.68636e-34	0.0699565	0.496	0.311	1.81075e-29
Tbc1d16	Tbc1d16	6.44749e-34	0.0699534	0.465	0.288	1.5189e-29
Agap1	Agap1	7.25017e-22	0.0698696	0.855	0.739	1.70799e-17
Cenpp	Cenpp	1.76868e-23	0.069778	0.885	0.783	4.16667e-19
Lin37	Lin37	8.51751e-26	0.0697703	0.878	0.756	2.00656e-21
Ptges3	Ptges3	5.62107e-30	0.0696811	0.997	0.952	1.32421e-25
Adss	Adss	3.60783e-34	0.0696138	0.955	0.845	8.49933e-30
Ap3m2	Ap3m2	1.15897e-28	0.0695695	0.521	0.356	2.7303e-24
Tex10	Tex10	2.61791e-27	0.0695223	0.98	0.907	6.16727e-23
Zfp534	Zfp534	6.18134e-44	0.0694383	0.471	0.265	1.4562e-39
Lin54	Lin54	3.24917e-32	0.0694125	0.583	0.401	7.65439e-28
1600012H06Rik	1600012H06Rik	1.77748e-25	0.0693355	0.669	0.515	4.18739e-21
Stag1	Stag1	5.79854e-25	0.069306	0.99	0.936	1.36602e-20
Flot1	Flot1	5.79187e-40	0.0692505	0.506	0.306	1.36445e-35
1110059E24Rik	1110059E24Rik	5.60791e-39	0.0692491	0.762	0.569	1.32111e-34
1700025G04Rik	1700025G04Rik	7.30185e-26	0.0692429	0.62	0.461	1.72017e-21
Cd151	Cd151	1.44796e-22	0.0691989	0.813	0.683	3.41111e-18
Glo1	Glo1	4.29578e-24	0.0691928	0.963	0.89	1.012e-19
Lpin1	Lpin1	6.27955e-20	0.0691835	0.675	0.543	1.47934e-15
Raver2	Raver2	1.06302e-35	0.0691446	0.6	0.407	2.50427e-31
Bspry	Bspry	1.73332e-56	0.0691339	0.39	0.176	4.08337e-52
Arl14epl	Arl14epl	9.10213e-30	0.0691292	0.682	0.511	2.14428e-25
Rasa3	Rasa3	5.43089e-30	0.0691258	0.633	0.457	1.27941e-25
C2cd3	C2cd3	2.45893e-33	0.0691152	0.552	0.367	5.79275e-29
M6pr	M6pr	3.35121e-30	0.0690472	0.949	0.846	7.89477e-26
Parm1	Parm1	9.49209e-92	0.0690119	0.248	0.045	2.23615e-87
Msh3	Msh3	2.66133e-30	0.0690068	0.77	0.611	6.26957e-26
Exosc3	Exosc3	3.96918e-30	0.0690014	0.816	0.665	9.35059e-26
Ufc1	Ufc1	6.14498e-33	0.0689889	0.976	0.888	1.44763e-28
Cct7	Cct7	1.88471e-26	0.0688446	0.997	0.957	4.44001e-22
Usp11	Usp11	1.21618e-25	0.0688123	0.573	0.412	2.86508e-21
Jun	Jun	1.41497e-39	0.0687661	0.499	0.302	3.33338e-35
Mfsd4a	Mfsd4a	4.07253e-50	0.0687365	0.349	0.157	9.59406e-46
Ddx4	Ddx4	2.66481e-26	0.0687128	0.993	0.942	6.27776e-22
Clcf1	Clcf1	7.41913e-114	0.0686472	0.252	0.032	1.7478e-109
Pkd2l1	Pkd2l1	1.37513e-49	0.0686276	0.369	0.171	3.23953e-45
Tnks2	Tnks2	4.39898e-31	0.0686232	0.959	0.857	1.03631e-26
Slirp	Slirp	2.77192e-24	0.0686148	0.935	0.837	6.5301e-20
Jmjd1c	Jmjd1c	1.76243e-31	0.0686056	0.988	0.91	4.15192e-27
Hist2h2ac	Hist2h2ac	1.3336e-30	0.06859	0.348	0.191	3.14169e-26
Sdcbp	Sdcbp	9.54453e-26	0.0685195	0.872	0.754	2.2485e-21
Bola1	Bola1	1.0269e-31	0.068515	0.881	0.742	2.41917e-27
Tigar	Tigar	2.32088e-26	0.0685043	0.752	0.598	5.46754e-22
Nradd	Nradd	3.03117e-34	0.0683851	0.681	0.494	7.14084e-30
Cops4	Cops4	1.87687e-27	0.0682819	0.975	0.9	4.42153e-23
Eomes	Eomes	2.43079e-87	0.0682245	0.171	0.016	5.72647e-83
Igsf3	Igsf3	1.46059e-29	0.0681987	0.887	0.749	3.44085e-25
Gcc2	Gcc2	2.81307e-15	0.0681892	0.898	0.813	6.62703e-11
Chek1	Chek1	7.10706e-20	0.0681757	0.763	0.633	1.67428e-15
Wdr34	Wdr34	1.98745e-36	0.0681029	0.579	0.383	4.68204e-32
Wasf2	Wasf2	7.27425e-36	0.0680779	0.955	0.839	1.71367e-31
Hist1h3a	Hist1h3a	2.212e-27	0.0679294	0.629	0.461	5.21104e-23
Lrrc58	Lrrc58	2.36518e-18	0.067886	0.801	0.694	5.57188e-14
Zfp449	Zfp449	9.43755e-64	0.0678477	0.382	0.157	2.2233e-59
Zfp704	Zfp704	6.48112e-18	0.0678345	0.773	0.656	1.52682e-13
A830005F24Rik	A830005F24Rik	1.70354e-64	0.067804	0.292	0.097	4.01321e-60
Hspbap1	Hspbap1	4.43756e-25	0.0677241	0.895	0.779	1.0454e-20
Gm32255	Gm32255	1.64899e-138	0.0676279	0.242	0.016	3.88469e-134
Fbxl17	Fbxl17	1.67914e-40	0.067621	0.632	0.426	3.95573e-36
Myo1e	Myo1e	1.21756e-49	0.0676055	0.394	0.189	2.86832e-45
Rab11a	Rab11a	1.88103e-28	0.0675152	0.989	0.931	4.43134e-24
Bod1	Bod1	5.06799e-28	0.067487	0.976	0.902	1.19392e-23
Ccdc12	Ccdc12	1.15347e-27	0.0674683	0.976	0.898	2.71735e-23
Nupr1l	Nupr1l	4.18059e-24	0.0674646	0.329	0.201	9.84864e-20
Mdm1	Mdm1	8.94395e-30	0.0674519	0.61	0.434	2.10702e-25
Ifnar1	Ifnar1	6.41956e-27	0.0674349	0.763	0.607	1.51232e-22
Fam46a	Fam46a	1.37391e-27	0.0674064	0.253	0.13	3.23666e-23
Rps6	Rps6	9.76837e-19	0.0673361	0.999	0.979	2.30123e-14
Nfkbia	Nfkbia	1.18673e-44	0.0673342	0.34	0.16	2.7957e-40
Cyp4f16	Cyp4f16	7.67239e-53	0.0673151	0.365	0.161	1.80746e-48
Gpd2	Gpd2	2.37092e-65	0.0672881	0.287	0.091	5.58541e-61
Smdt1	Smdt1	9.07622e-28	0.0672064	0.995	0.944	2.13818e-23
Ints7	Ints7	1.1043e-24	0.0671715	0.83	0.7	2.60152e-20
Ubr5	Ubr5	2.46629e-25	0.0671575	0.986	0.922	5.81008e-21
Map2k4	Map2k4	2.96159e-27	0.0671352	0.65	0.484	6.9769e-23
Atxn2l	Atxn2l	2.35236e-24	0.0671109	0.919	0.812	5.5417e-20
Metap1	Metap1	1.31788e-23	0.0670154	0.832	0.705	3.10466e-19
Mfap2	Mfap2	2.27493e-34	0.0670025	0.508	0.323	5.35929e-30
Nme7	Nme7	5.22305e-35	0.0669686	0.577	0.385	1.23045e-30
Pik3ip1	Pik3ip1	6.92175e-33	0.0669572	0.54	0.355	1.63063e-28
Lrig3	Lrig3	1.6455e-61	0.0668589	0.334	0.127	3.87646e-57
Arhgap45	Arhgap45	3.4136e-79	0.0668399	0.255	0.059	8.04176e-75
Naa20	Naa20	1.9335e-53	0.0668094	0.56	0.323	4.55495e-49
Coq3	Coq3	1.99658e-25	0.0668009	0.754	0.601	4.70355e-21
Mapk3	Mapk3	7.67588e-43	0.0667925	0.872	0.694	1.80828e-38
Lzts1	Lzts1	2.43883e-66	0.0666688	0.311	0.104	5.74541e-62
Fchsd2	Fchsd2	5.02045e-25	0.066614	0.766	0.617	1.18272e-20
Jph4	Jph4	1.18366e-28	0.0665164	0.384	0.225	2.78846e-24
Sema3f	Sema3f	2.5908e-59	0.0664465	0.299	0.109	6.1034e-55
Mdm2	Mdm2	6.93473e-27	0.0663875	0.936	0.833	1.63368e-22
Anxa2	Anxa2	6.80722e-26	0.066364	0.563	0.402	1.60364e-21
Sirpa	Sirpa	1.15188e-70	0.0663486	0.303	0.095	2.71359e-66
Gm21781	Gm21781	2.06224e-30	0.0663032	0.434	0.266	4.85823e-26
Cdkn3	Cdkn3	1.69122e-13	0.0662553	0.576	0.472	3.98417e-09
Nr3c1	Nr3c1	1.5476e-22	0.0661426	0.79	0.658	3.64583e-18
Cops5	Cops5	7.62878e-39	0.0661157	0.987	0.904	1.79719e-34
Bend7	Bend7	9.59979e-29	0.066096	0.544	0.371	2.26152e-24
Dhx15	Dhx15	2.2635e-25	0.0660595	0.975	0.907	5.33236e-21
Usf3	Usf3	7.3315e-54	0.0660203	0.39	0.178	1.72715e-49
Tspan3	Tspan3	9.69764e-29	0.0659508	0.98	0.904	2.28457e-24
Gm904	Gm904	1.65806e-61	0.0658707	0.342	0.131	3.90606e-57
Rhot2	Rhot2	9.48732e-30	0.06584	0.707	0.537	2.23502e-25
Gale	Gale	1.2091e-33	0.0656794	0.486	0.304	2.84839e-29
Hadhb	Hadhb	3.82513e-30	0.0656143	0.975	0.889	9.01123e-26
Cnr1	Cnr1	3.21254e-95	0.0656058	0.23	0.035	7.5681e-91
Palld	Palld	1.944e-26	0.0656008	0.569	0.405	4.57968e-22
Heatr5a	Heatr5a	6.35031e-25	0.0655874	0.664	0.505	1.49601e-20
Gxylt1	Gxylt1	1.87583e-25	0.0654297	0.662	0.504	4.41907e-21
Mmd	Mmd	2.1139e-33	0.0654221	0.465	0.287	4.97992e-29
Ublcp1	Ublcp1	1.50306e-21	0.0653561	0.889	0.782	3.54091e-17
Bcdin3d	Bcdin3d	7.77937e-25	0.0652736	0.623	0.462	1.83266e-20
Stn1	Stn1	6.93659e-32	0.0651732	0.437	0.268	1.63412e-27
Lama3	Lama3	7.87897e-41	0.0651543	0.393	0.206	1.85613e-36
Gnl3l	Gnl3l	1.10147e-51	0.0650719	0.417	0.203	2.59483e-47
Exosc10	Exosc10	1.94209e-19	0.0650001	0.904	0.814	4.57518e-15
Ccdc28b	Ccdc28b	5.62902e-53	0.0649523	0.477	0.251	1.32608e-48
Ctnnd1	Ctnnd1	4.46218e-33	0.0649239	0.435	0.268	1.0512e-28
Slc25a40	Slc25a40	8.56305e-18	0.0649033	0.496	0.371	2.01728e-13
Rhob	Rhob	1.08115e-27	0.0649021	0.547	0.379	2.54698e-23
4831440E17Rik	4831440E17Rik	1.50574e-47	0.0648645	0.308	0.127	3.54722e-43
Stard3nl	Stard3nl	5.33887e-29	0.0648364	0.935	0.825	1.25773e-24
Dennd2a	Dennd2a	2.54825e-37	0.0648258	0.515	0.32	6.00316e-33
Ppp6r3	Ppp6r3	1.02762e-22	0.0647653	0.87	0.749	2.42086e-18
Arl6ip6	Arl6ip6	7.88955e-29	0.0647087	0.827	0.679	1.85862e-24
Plcl1	Plcl1	1.02568e-31	0.0646878	0.4	0.238	2.41631e-27
Baz2a	Baz2a	3.84781e-30	0.0646803	0.971	0.878	9.06467e-26
Gm38577	Gm38577	1.90133e-64	0.0645827	0.174	0.032	4.47915e-60
Crnkl1	Crnkl1	6.00538e-22	0.0645789	0.925	0.834	1.41475e-17
Samd10	Samd10	7.02058e-33	0.0645668	0.473	0.294	1.65391e-28
Psmc1	Psmc1	5.22281e-29	0.0645374	0.992	0.93	1.23039e-24
6330403K07Rik	6330403K07Rik	2.95624e-39	0.0645332	0.385	0.202	6.9643e-35
Cbx3	Cbx3	2.66717e-31	0.0645139	0.999	0.947	6.28331e-27
Platr25	Platr25	9.64928e-24	0.0644426	0.638	0.483	2.27318e-19
Wdyhv1	Wdyhv1	3.1223e-25	0.0643673	0.7	0.544	7.3555e-21
1700012B07Rik	1700012B07Rik	1.98062e-49	0.0642365	0.39	0.187	4.66595e-45
Fh1	Fh1	2.81185e-20	0.064196	0.919	0.828	6.62415e-16
Gpi1	Gpi1	3.39958e-29	0.0641906	0.996	0.945	8.00873e-25
2610016A17Rik	2610016A17Rik	2.68555e-79	0.0640332	0.234	0.047	6.32661e-75
Wdr86	Wdr86	8.87004e-73	0.0640077	0.315	0.099	2.0896e-68
Sf3b2	Sf3b2	5.48058e-26	0.0639371	0.998	0.956	1.29112e-21
Nr4a1	Nr4a1	1.92387e-50	0.0639303	0.408	0.199	4.53226e-46
Tes	Tes	8.0927e-23	0.063847	0.55	0.401	1.90648e-18
Ccdc191	Ccdc191	1.79222e-30	0.0638248	0.891	0.753	4.22212e-26
Rpf2	Rpf2	3.24007e-23	0.0638233	0.901	0.801	7.63295e-19
Pde8a	Pde8a	8.71878e-44	0.0638051	0.496	0.286	2.05397e-39
Ndufs2	Ndufs2	5.56455e-29	0.0637476	0.986	0.917	1.3109e-24
Pemt	Pemt	1.52383e-32	0.0636539	0.627	0.442	3.58983e-28
Zfp978	Zfp978	4.11507e-44	0.0635002	0.368	0.178	9.69428e-40
Ndc80	Ndc80	1.0457e-12	0.0634953	0.882	0.825	2.46347e-08
Pabpc1	Pabpc1	1.15976e-26	0.0634876	0.999	0.961	2.73217e-22
Rnf122	Rnf122	5.35685e-76	0.0634642	0.267	0.066	1.26197e-71
Ankrd17	Ankrd17	1.53507e-26	0.0633558	0.993	0.932	3.61631e-22
Atp9b	Atp9b	3.25813e-29	0.0633554	0.543	0.37	7.6755e-25
Ddx52	Ddx52	1.55451e-24	0.0632013	0.923	0.817	3.66212e-20
Rpl10l	Rpl10l	5.08128e-38	0.063106	0.875	0.711	1.19705e-33
2900060B14Rik	2900060B14Rik	2.69365e-33	0.063087	0.404	0.232	6.34571e-29
Ephb1	Ephb1	1.0714e-53	0.0630389	0.23	0.072	2.52401e-49
Alkbh1	Alkbh1	1.5191e-32	0.0630121	0.824	0.659	3.5787e-28
Tox4	Tox4	5.92052e-26	0.0629858	0.835	0.697	1.39476e-21
Helb	Helb	4.11704e-24	0.0629796	0.507	0.35	9.69891e-20
Foxj3	Foxj3	2.18219e-14	0.062963	0.862	0.78	5.14081e-10
Hnrnpa2b1	Hnrnpa2b1	1.0793e-20	0.0629257	0.999	0.965	2.54261e-16
Rab24	Rab24	2.91538e-21	0.0629022	0.918	0.825	6.86806e-17
Zc3h10	Zc3h10	2.09646e-36	0.0628559	0.581	0.384	4.93884e-32
Nono	Nono	9.77218e-29	0.0628323	0.986	0.919	2.30213e-24
Mat2a	Mat2a	6.15676e-19	0.0628046	0.978	0.92	1.45041e-14
Mtmr14	Mtmr14	8.87433e-22	0.0627962	0.795	0.665	2.09062e-17
Cog8	Cog8	1.39692e-20	0.0627927	0.793	0.67	3.29085e-16
Atf4	Atf4	7.67548e-22	0.0627864	0.845	0.721	1.80819e-17
Jpt1	Jpt1	8.66863e-21	0.0627468	0.994	0.948	2.04216e-16
Asah1	Asah1	1.49435e-32	0.0627214	0.737	0.558	3.52039e-28
Hist2h2bb	Hist2h2bb	7.74325e-33	0.062648	0.336	0.177	1.82416e-28
Higd2a	Higd2a	9.17823e-30	0.0625146	0.986	0.917	2.16221e-25
Il3ra	Il3ra	5.15575e-46	0.0624492	0.368	0.175	1.21459e-41
Mettl27	Mettl27	2.67997e-22	0.0624428	0.512	0.36	6.31347e-18
Cdk12	Cdk12	2.6132e-25	0.062407	0.995	0.938	6.15618e-21
Rraga	Rraga	1.31504e-23	0.0622842	0.912	0.814	3.09798e-19
Csnk1g3	Csnk1g3	6.93738e-33	0.0622661	0.776	0.604	1.63431e-28
Arhgap18	Arhgap18	7.11263e-79	0.0621237	0.275	0.068	1.67559e-74
Sestd1	Sestd1	2.12454e-20	0.062113	0.781	0.652	5.005e-16
Rpl13a	Rpl13a	1.65218e-21	0.0620623	0.989	0.938	3.8922e-17
Ints12	Ints12	5.02264e-30	0.0619746	0.643	0.466	1.18323e-25
Tab2	Tab2	1.36078e-27	0.0619739	0.697	0.53	3.20572e-23
Ap1s1	Ap1s1	2.86265e-21	0.0619683	0.897	0.795	6.74383e-17
Barx1	Barx1	7.28897e-28	0.0618955	0.258	0.143	1.71714e-23
Arih2	Arih2	2.33546e-28	0.0618895	0.82	0.679	5.50187e-24
Kmt2a	Kmt2a	3.20551e-28	0.0618327	0.992	0.926	7.55155e-24
Polb	Polb	5.56467e-28	0.0617611	0.868	0.731	1.31092e-23
Azin1	Azin1	1.93027e-22	0.0617528	0.926	0.83	4.54732e-18
Smndc1	Smndc1	2.30629e-24	0.0617468	0.981	0.916	5.43315e-20
Gan	Gan	1.08733e-33	0.061739	0.544	0.357	2.56153e-29
Mast2	Mast2	1.09356e-20	0.0617068	0.899	0.797	2.57621e-16
Gnl3	Gnl3	4.79259e-29	0.0616724	0.993	0.934	1.12904e-24
Sart1	Sart1	3.17629e-24	0.0616633	0.939	0.845	7.4827e-20
E130102H24Rik	E130102H24Rik	3.02639e-48	0.0615741	0.325	0.139	7.12957e-44
Mbd4	Mbd4	1.42137e-13	0.061551	0.649	0.537	3.34846e-09
Gpsm2	Gpsm2	1.90898e-22	0.0615438	0.714	0.567	4.49719e-18
Lrrcc1	Lrrcc1	9.06648e-19	0.0615216	0.802	0.682	2.13588e-14
Cbfb	Cbfb	3.40004e-27	0.0615179	0.828	0.694	8.00981e-23
Tmsb10	Tmsb10	3.35786e-19	0.0615131	1	0.978	7.91046e-15
Slc16a13	Slc16a13	1.10837e-65	0.0615032	0.297	0.095	2.61111e-61
Med19	Med19	3.88609e-25	0.0614697	0.978	0.907	9.15484e-21
Snap25	Snap25	8.53805e-85	0.0614349	0.167	0.015	2.01139e-80
Mrpl39	Mrpl39	4.90019e-24	0.0614156	0.823	0.691	1.15439e-19
Irs2	Irs2	1.20116e-48	0.0613161	0.342	0.15	2.8297e-44
Slc12a5	Slc12a5	3.85952e-76	0.0612955	0.284	0.076	9.09225e-72
Cc2d1b	Cc2d1b	1.01251e-22	0.0612663	0.733	0.588	2.38527e-18
Retreg3	Retreg3	1.69526e-24	0.0611847	0.752	0.602	3.99369e-20
Yap1	Yap1	2.29454e-29	0.0611529	0.813	0.658	5.40549e-25
Ntan1	Ntan1	2.29946e-25	0.0611088	0.943	0.845	5.41708e-21
Baz2b	Baz2b	3.47891e-21	0.0610998	0.843	0.726	8.19562e-17
Map3k5	Map3k5	2.66732e-31	0.0610741	0.587	0.404	6.28367e-27
Dnmt1	Dnmt1	1.08921e-24	0.0610123	0.987	0.921	2.56595e-20
Gpr107	Gpr107	3.35608e-24	0.0609875	0.829	0.694	7.90625e-20
Kank3	Kank3	1.70085e-29	0.0609456	0.713	0.542	4.00685e-25
Mgmt	Mgmt	1.81907e-25	0.060929	0.803	0.658	4.28537e-21
Ifi27	Ifi27	2.00365e-22	0.0608845	0.571	0.418	4.7202e-18
Ppp2r1a	Ppp2r1a	3.06161e-24	0.0608781	0.929	0.831	7.21254e-20
Gpaa1	Gpaa1	1.71215e-20	0.0608167	0.702	0.564	4.03347e-16
Cdk13	Cdk13	7.46096e-16	0.0608119	0.937	0.87	1.75765e-11
Tbce	Tbce	3.40481e-20	0.0608091	0.693	0.556	8.02105e-16
Peak1	Peak1	1.16233e-28	0.060778	0.803	0.647	2.73823e-24
Zfp988	Zfp988	5.49174e-33	0.0607227	0.52	0.336	1.29374e-28
Socs5	Socs5	2.72474e-29	0.0607073	0.492	0.321	6.41893e-25
Rad18	Rad18	7.62934e-19	0.0607045	0.957	0.886	1.79732e-14
Rps27	Rps27	6.02021e-19	0.0606416	1	0.979	1.41824e-14
Cyth4	Cyth4	2.24855e-70	0.0606071	0.226	0.052	5.29714e-66
Tstd1	Tstd1	1.05628e-73	0.0605549	0.308	0.093	2.48838e-69
Gipc1	Gipc1	1.4821e-36	0.06054	0.797	0.618	3.49154e-32
Fgd5	Fgd5	6.47875e-35	0.0605142	0.262	0.117	1.52626e-30
Gm17018	Gm17018	1.2289e-29	0.060415	0.748	0.58	2.89505e-25
Sbno1	Sbno1	1.38888e-26	0.0603968	0.999	0.956	3.27192e-22
2700049A03Rik	2700049A03Rik	2.7627e-20	0.0603647	0.672	0.532	6.50837e-16
Ccl25	Ccl25	4.07342e-15	0.0602288	0.7	0.581	9.59616e-11
Wdr33	Wdr33	1.20534e-23	0.0602207	0.957	0.874	2.83955e-19
Haspin	Haspin	1.83372e-20	0.0602186	0.728	0.593	4.31989e-16
Minos1	Minos1	1.25916e-24	0.0601855	0.997	0.954	2.96633e-20
Epb41l4b	Epb41l4b	5.23407e-17	0.0601559	0.774	0.657	1.23304e-12
Bcr	Bcr	4.71169e-40	0.060128	0.701	0.499	1.10998e-35
Gm7967	Gm7967	8.80444e-41	0.0600855	0.445	0.257	2.07415e-36
Ift81	Ift81	2.48986e-22	0.0599765	0.762	0.621	5.8656e-18
Dusp1	Dusp1	3.8311e-36	0.0599323	0.402	0.223	9.02531e-32
Pimreg	Pimreg	4.84421e-22	0.0599299	0.479	0.338	1.1412e-17
Nhlrc3	Nhlrc3	7.70597e-36	0.0599016	0.431	0.248	1.81537e-31
Morc1	Morc1	4.29927e-41	0.0597828	0.87	0.696	1.01282e-36
Pdhb	Pdhb	1.42018e-25	0.0597532	0.958	0.878	3.34565e-21
2810459M11Rik	2810459M11Rik	2.23281e-90	0.0597419	0.194	0.022	5.26005e-86
Usp15	Usp15	4.07578e-30	0.0596925	0.876	0.736	9.60172e-26
Tm9sf3	Tm9sf3	2.0065e-19	0.0596733	0.967	0.901	4.7269e-15
Mbd2	Mbd2	2.86247e-40	0.0595657	0.924	0.774	6.74342e-36
Sh2d3c	Sh2d3c	3.05038e-32	0.0595589	0.504	0.324	7.18608e-28
Ccdc117	Ccdc117	1.69804e-33	0.0595331	0.754	0.575	4.00023e-29
Rbm8a	Rbm8a	2.37543e-27	0.0595056	0.998	0.952	5.59604e-23
Atp1b3	Atp1b3	1.1276e-14	0.0594485	0.921	0.853	2.65641e-10
Ccdc152	Ccdc152	8.85182e-34	0.0593875	0.573	0.385	2.08531e-29
Ppox	Ppox	1.45469e-34	0.0593289	0.414	0.238	3.42696e-30
B3gnt5	B3gnt5	1.57581e-29	0.0593049	0.345	0.196	3.7123e-25
Cd109	Cd109	6.18269e-110	0.0592931	0.197	0.014	1.45652e-105
Rpl27	Rpl27	6.53768e-24	0.0592466	0.996	0.96	1.54015e-19
Myl7	Myl7	2.75224e-43	0.0591143	0.338	0.158	6.48374e-39
Arl8b	Arl8b	2.67942e-39	0.0589967	0.521	0.32	6.31217e-35
B230217C12Rik	B230217C12Rik	1.00024e-42	0.0589947	0.473	0.272	2.35636e-38
Epha1	Epha1	1.76721e-49	0.0589032	0.34	0.148	4.16319e-45
Elp2	Elp2	1.42956e-23	0.0588509	0.802	0.662	3.36777e-19
Ugcg	Ugcg	5.10741e-33	0.058846	0.614	0.427	1.2032e-28
Cltc	Cltc	1.04688e-16	0.0588289	0.961	0.903	2.46623e-12
Wwtr1	Wwtr1	3.01933e-40	0.0587703	0.506	0.303	7.11295e-36
Ccdc84	Ccdc84	4.86745e-23	0.0587677	0.724	0.574	1.14667e-18
Pgap2	Pgap2	7.42124e-30	0.0587202	0.672	0.497	1.7483e-25
Sptlc1	Sptlc1	6.77085e-27	0.0586782	0.583	0.415	1.59508e-22
Nckap1	Nckap1	3.9455e-46	0.0586598	0.558	0.338	9.29481e-42
4833445I07Rik	4833445I07Rik	8.68996e-50	0.0586272	0.186	0.049	2.04718e-45
Ahcyl1	Ahcyl1	1.30687e-20	0.0586106	0.925	0.833	3.07873e-16
Tmem242	Tmem242	1.56673e-29	0.0584652	0.6	0.424	3.69089e-25
Lamc1	Lamc1	2.44709e-24	0.0584592	0.653	0.495	5.76486e-20
Fgf12	Fgf12	8.80508e-69	0.0584504	0.232	0.055	2.0743e-64
Mpp5	Mpp5	6.10465e-25	0.0584311	0.844	0.709	1.43813e-20
Ctnnb1	Ctnnb1	3.07785e-24	0.0584252	0.978	0.909	7.25081e-20
Knstrn	Knstrn	2.41502e-14	0.0583994	0.727	0.618	5.6893e-10
Eef1akmt1	Eef1akmt1	1.55668e-26	0.0583577	0.808	0.66	3.66723e-22
Micu2	Micu2	4.15573e-27	0.058313	0.822	0.677	9.79007e-23
Itpa	Itpa	3.03434e-22	0.0583059	0.97	0.903	7.14831e-18
Slc44a1	Slc44a1	1.41048e-37	0.0582842	0.484	0.29	3.32282e-33
Atf7	Atf7	2.35802e-24	0.0582665	0.754	0.606	5.55501e-20
Fam50a	Fam50a	6.95586e-23	0.0582282	0.906	0.8	1.63866e-18
Anapc4	Anapc4	2.67396e-24	0.0582279	0.962	0.881	6.29931e-20
Pnpla2	Pnpla2	8.88028e-22	0.0582243	0.573	0.426	2.09202e-17
Ywhag	Ywhag	8.36152e-23	0.058217	0.854	0.731	1.96981e-18
Pik3cd	Pik3cd	3.28638e-40	0.0582133	0.427	0.236	7.74206e-36
Ccdc125	Ccdc125	1.23514e-60	0.058188	0.292	0.098	2.90975e-56
Thnsl2	Thnsl2	3.76301e-88	0.0580629	0.22	0.034	8.86489e-84
Gprc5c	Gprc5c	9.81494e-58	0.0580621	0.259	0.081	2.3122e-53
Pbx2	Pbx2	1.74079e-22	0.0580527	0.916	0.817	4.10096e-18
Atg14	Atg14	3.36607e-35	0.0580147	0.886	0.732	7.92979e-31
Tspan18	Tspan18	1.86828e-56	0.0579168	0.248	0.075	4.40128e-52
Tns3	Tns3	3.47614e-28	0.0579044	0.708	0.54	8.18909e-24
Eloa	Eloa	2.52738e-44	0.0578552	0.408	0.21	5.954e-40
Dlst	Dlst	2.61251e-27	0.0577659	0.725	0.562	6.15454e-23
Sec62	Sec62	4.2155e-23	0.0577302	0.984	0.924	9.93088e-19
Nufip1	Nufip1	1.95123e-28	0.0577	0.915	0.795	4.59671e-24
Dlx3	Dlx3	2.88055e-82	0.0576518	0.213	0.035	6.78599e-78
Wscd1	Wscd1	1.03665e-53	0.0576383	0.302	0.114	2.44213e-49
Epop	Epop	2.65894e-21	0.05763	0.475	0.333	6.26394e-17
Jakmip1	Jakmip1	9.06059e-46	0.0576241	0.54	0.323	2.13449e-41
Mllt11	Mllt11	1.24454e-23	0.0575989	0.446	0.294	2.93188e-19
Zfp365	Zfp365	1.94423e-84	0.0575608	0.226	0.039	4.58021e-80
Rncr4	Rncr4	1.78404e-47	0.0574145	0.221	0.071	4.20285e-43
Mrpl57	Mrpl57	1.45018e-21	0.057366	0.982	0.924	3.41634e-17
Gml2	Gml2	3.10762e-32	0.057281	0.415	0.243	7.32093e-28
Gm10687	Gm10687	4.30688e-76	0.0572591	0.236	0.05	1.01461e-71
Eif3f	Eif3f	1.60203e-28	0.0572095	0.999	0.95	3.77406e-24
Apopt1	Apopt1	1.95527e-27	0.0571987	0.517	0.349	4.60621e-23
Triml2	Triml2	4.64065e-39	0.0571326	0.366	0.187	1.09325e-34
Ski	Ski	2.64063e-26	0.0571232	0.951	0.85	6.2208e-22
Ing1	Ing1	1.06386e-19	0.0571126	0.852	0.745	2.50624e-15
Bank1	Bank1	7.95949e-55	0.0571015	0.257	0.085	1.8751e-50
Ech1	Ech1	2.74977e-34	0.057088	0.793	0.619	6.47791e-30
Gm15234	Gm15234	1.12836e-42	0.0570856	0.3	0.131	2.6582e-38
Gpr27	Gpr27	2.28043e-37	0.0570824	0.292	0.139	5.37224e-33
Gm11713	Gm11713	6.1592e-91	0.0570804	0.237	0.039	1.45099e-86
Tex13b	Tex13b	5.42416e-24	0.0570446	0.953	0.865	1.27782e-19
Rpl12	Rpl12	1.80369e-11	0.0570374	1	0.992	4.24913e-07
Spaca1	Spaca1	1.69199e-39	0.0570125	0.307	0.141	3.98598e-35
Sh3bp1	Sh3bp1	1.0421e-22	0.0570053	0.501	0.35	2.45498e-18
Ubash3b	Ubash3b	4.79631e-33	0.0569862	0.309	0.158	1.12992e-28
Mbd5	Mbd5	3.38184e-29	0.0569597	0.521	0.348	7.96694e-25
Eci2	Eci2	4.3658e-19	0.0568801	0.756	0.628	1.02849e-14
Ndfip1	Ndfip1	3.53342e-19	0.0568513	0.873	0.771	8.32403e-15
Txlng	Txlng	3.00127e-26	0.0568507	0.717	0.556	7.07039e-22
Phf6	Phf6	5.5864e-25	0.0568399	0.614	0.453	1.31604e-20
Gm4316	Gm4316	1.82978e-05	0.0567441	0.399	0.333	0.431058
Nudt1	Nudt1	8.87239e-27	0.0567405	0.745	0.585	2.09016e-22
1700097N02Rik	1700097N02Rik	8.94973e-54	0.056709	0.269	0.092	2.10838e-49
Etaa1	Etaa1	7.40605e-27	0.0566477	0.945	0.847	1.74472e-22
Cep192	Cep192	2.27102e-18	0.056589	0.868	0.766	5.35006e-14
Tsr1	Tsr1	1.02202e-19	0.0565481	0.91	0.814	2.40767e-15
Prkca	Prkca	6.95049e-41	0.056535	0.31	0.144	1.6374e-36
Klf6	Klf6	6.7811e-28	0.0565187	0.359	0.207	1.59749e-23
Rex2	Rex2	1.36959e-30	0.0564973	0.349	0.192	3.22649e-26
Sbk1	Sbk1	1.04314e-27	0.0564481	0.734	0.57	2.45743e-23
Crtac1	Crtac1	2.45332e-43	0.0564173	0.34	0.158	5.77953e-39
Ndc1	Ndc1	3.41584e-21	0.0564004	0.721	0.582	8.04703e-17
Tuba1c	Tuba1c	2.31215e-16	0.0563088	0.452	0.332	5.44696e-12
Agap2	Agap2	9.51509e-53	0.0562289	0.187	0.046	2.24157e-48
Ptgfrn	Ptgfrn	3.96002e-24	0.0562131	0.462	0.311	9.32902e-20
Elovl5	Elovl5	1.57193e-24	0.0562127	0.624	0.465	3.70314e-20
Arf3	Arf3	8.89797e-22	0.0561801	0.86	0.74	2.09618e-17
Csrp2	Csrp2	4.39509e-21	0.0561573	0.7	0.559	1.03539e-16
D3Ertd751e	D3Ertd751e	3.02498e-19	0.0561569	0.647	0.507	7.12625e-15
Osbpl9	Osbpl9	1.89303e-21	0.0561104	0.799	0.668	4.45959e-17
Ddrgk1	Ddrgk1	3.16769e-23	0.0560413	0.965	0.885	7.46244e-19
Rab5c	Rab5c	1.68821e-31	0.0560018	0.972	0.878	3.97709e-27
Naa15	Naa15	2.17204e-27	0.055967	0.973	0.889	5.11689e-23
Slc35b1	Slc35b1	4.54751e-21	0.055941	0.833	0.709	1.0713e-16
Dmrt2	Dmrt2	7.95897e-68	0.0558684	0.186	0.033	1.87498e-63
Zc3h4	Zc3h4	6.06201e-25	0.0558276	0.635	0.473	1.42809e-20
Nelfcd	Nelfcd	1.45382e-18	0.0558257	0.906	0.813	3.4249e-14
Bag5	Bag5	3.55391e-24	0.055804	0.532	0.374	8.37229e-20
Platr31	Platr31	4.20412e-43	0.0557834	0.27	0.107	9.90406e-39
Pycard	Pycard	8.9942e-23	0.0557751	0.616	0.461	2.11885e-18
Camsap3	Camsap3	3.05265e-41	0.0557315	0.336	0.16	7.19144e-37
Mindy3	Mindy3	9.34114e-42	0.0557178	0.588	0.377	2.20059e-37
Rprml	Rprml	3.5286e-17	0.0556079	0.544	0.416	8.31269e-13
Babam2	Babam2	1.00413e-21	0.0556005	0.845	0.726	2.36552e-17
Ints6	Ints6	3.65048e-23	0.0555922	0.97	0.893	8.59979e-19
Dym	Dym	1.25231e-25	0.0555741	0.71	0.551	2.95019e-21
Chmp5	Chmp5	2.87206e-16	0.0555669	0.721	0.602	6.76601e-12
Parp14	Parp14	1.05314e-43	0.0555627	0.27	0.107	2.48099e-39
Hmmr	Hmmr	0.00257978	0.0555526	0.762	0.752	1
9430065F17Rik	9430065F17Rik	8.65026e-30	0.0555175	0.399	0.235	2.03783e-25
Suv39h1	Suv39h1	8.38688e-21	0.055513	0.896	0.79	1.97578e-16
Pcbp3	Pcbp3	6.12837e-26	0.0554852	0.479	0.321	1.44372e-21
Egr3	Egr3	1.78042e-67	0.0554633	0.166	0.024	4.19431e-63
Tec	Tec	2.7204e-45	0.0554408	0.264	0.102	6.40872e-41
Gm15398	Gm15398	5.11362e-22	0.0554321	0.51	0.359	1.20467e-17
Impa2	Impa2	4.44109e-24	0.0554164	0.751	0.601	1.04623e-19
Atg101	Atg101	5.15037e-22	0.0554085	0.949	0.868	1.21332e-17
Dusp22	Dusp22	1.05691e-20	0.0553717	0.595	0.45	2.48987e-16
Sp6	Sp6	1.44948e-62	0.055333	0.236	0.062	3.41469e-58
Pld3	Pld3	3.58736e-26	0.0553174	0.54	0.374	8.4511e-22
Rbm44	Rbm44	5.57876e-10	0.055317	0.786	0.711	1.31425e-05
Kras	Kras	1.49253e-25	0.0552461	0.97	0.891	3.51611e-21
Ccdc138	Ccdc138	9.67392e-23	0.0552234	0.746	0.6	2.27898e-18
Med10	Med10	8.40607e-23	0.0552233	0.986	0.935	1.9803e-18
Setd4	Setd4	1.34252e-29	0.0551884	0.404	0.24	3.16272e-25
Nsun6	Nsun6	2.32503e-20	0.0551798	0.678	0.536	5.47731e-16
Gm10244	Gm10244	3.04793e-39	0.0551391	0.415	0.229	7.18031e-35
Mfsd10	Mfsd10	5.25435e-29	0.055003	0.674	0.501	1.23782e-24
Timp1	Timp1	1.83573e-52	0.0549759	0.25	0.084	4.3246e-48
Tuba1a	Tuba1a	1.93359e-32	0.0549476	0.591	0.408	4.55516e-28
Poc1a	Poc1a	9.74786e-24	0.0549258	0.702	0.55	2.2964e-19
Plcg2	Plcg2	7.11421e-33	0.054892	0.663	0.478	1.67597e-28
Maml3	Maml3	1.28172e-40	0.0548429	0.439	0.244	3.01946e-36
Pdzd4	Pdzd4	3.66391e-41	0.0548077	0.297	0.132	8.63143e-37
Gm18336	Gm18336	9.55786e-18	0.0547962	0.685	0.552	2.25164e-13
2010005H15Rik	2010005H15Rik	1.19599e-38	0.054768	0.348	0.174	2.81752e-34
Erlec1	Erlec1	2.78896e-34	0.0547634	0.604	0.413	6.57024e-30
Kdm4b	Kdm4b	6.27248e-40	0.0547616	0.276	0.12	1.47767e-35
1700066B19Rik	1700066B19Rik	6.0501e-38	0.0547412	0.336	0.165	1.42528e-33
Ap4m1	Ap4m1	1.65548e-16	0.0547095	0.808	0.7	3.89997e-12
Icam1	Icam1	3.81034e-40	0.0546962	0.292	0.128	8.97641e-36
Cdc73	Cdc73	5.32559e-22	0.05466	0.82	0.689	1.2546e-17
Tor3a	Tor3a	4.61027e-61	0.0546559	0.221	0.057	1.08609e-56
Rnaseh2a	Rnaseh2a	7.35593e-21	0.054639	0.964	0.891	1.73291e-16
Nfe2l2	Nfe2l2	3.95365e-18	0.0546049	0.882	0.784	9.314e-14
Slc39a10	Slc39a10	7.99243e-18	0.0545983	0.744	0.618	1.88286e-13
Arid3b	Arid3b	8.13036e-14	0.0545667	0.766	0.666	1.91535e-09
Gm19426	Gm19426	1.75112e-42	0.0545508	0.258	0.1	4.12529e-38
Ddx47	Ddx47	3.4346e-21	0.0544964	0.858	0.741	8.09122e-17
Cyb5r1	Cyb5r1	2.97479e-20	0.0544921	0.727	0.588	7.00802e-16
Ip6k2	Ip6k2	1.27e-19	0.0544682	0.771	0.646	2.99188e-15
9430060I03Rik	9430060I03Rik	3.67039e-41	0.0544669	0.347	0.178	8.6467e-37
Gpatch8	Gpatch8	3.78946e-29	0.0544651	0.989	0.915	8.9272e-25
Rnf14	Rnf14	2.0447e-20	0.0544557	0.75	0.615	4.81689e-16
Kbtbd2	Kbtbd2	1.05835e-26	0.0544228	0.426	0.268	2.49327e-22
Wwc1	Wwc1	2.94592e-21	0.0542112	0.55	0.403	6.93999e-17
B4galnt1	B4galnt1	4.66445e-51	0.0542095	0.275	0.1	1.09885e-46
Gba2	Gba2	9.21349e-42	0.0541586	0.336	0.158	2.17051e-37
Gmeb1	Gmeb1	1.73511e-18	0.0541497	0.643	0.507	4.08758e-14
Slc43a2	Slc43a2	1.1366e-16	0.054136	0.469	0.343	2.6776e-12
Prrc2c	Prrc2c	6.27918e-25	0.0540861	0.999	0.954	1.47925e-20
Ldhb	Ldhb	1.3344e-28	0.0540446	0.666	0.497	3.14357e-24
Rnf44	Rnf44	1.40363e-26	0.0540208	0.824	0.678	3.30667e-22
Rnf130	Rnf130	2.16258e-27	0.0539921	0.858	0.72	5.09461e-23
Nudt8.1	Nudt8.1	3.72588e-35	0.0539617	0.305	0.147	8.77743e-31
Ankrd13d	Ankrd13d	3.23784e-61	0.0539561	0.275	0.086	7.62769e-57
Ippk	Ippk	6.16602e-23	0.0539415	0.644	0.491	1.45259e-18
Tnks	Tnks	1.43761e-17	0.0539341	0.88	0.78	3.38672e-13
2510046G10Rik	2510046G10Rik	1.03662e-24	0.0539241	0.781	0.634	2.44207e-20
Cdca4	Cdca4	3.57905e-23	0.0539165	0.845	0.723	8.43153e-19
Cdc16	Cdc16	6.80015e-26	0.0538647	0.912	0.803	1.60198e-21
Ptpdc1	Ptpdc1	4.28069e-32	0.0538458	0.517	0.335	1.00845e-27
Shc1	Shc1	1.77182e-19	0.0538286	0.662	0.524	4.17405e-15
Parva	Parva	3.55859e-40	0.053805	0.311	0.144	8.38333e-36
Smyd4	Smyd4	2.05438e-22	0.0537953	0.658	0.507	4.8397e-18
Pet2	Pet2	1.09078e-10	0.0537668	0.644	0.546	2.56966e-06
Eif3a	Eif3a	2.33519e-25	0.0537511	0.998	0.948	5.50124e-21
Dctn6	Dctn6	3.81887e-24	0.0536876	0.75	0.602	8.99651e-20
Scamp3	Scamp3	3.53191e-21	0.0536707	0.798	0.666	8.32048e-17
Ctnna1	Ctnna1	5.1368e-18	0.0536046	0.936	0.859	1.21013e-13
Exosc7	Exosc7	4.51699e-21	0.0535556	0.949	0.865	1.06411e-16
Notch4	Notch4	3.06074e-18	0.0534089	0.349	0.23	7.2105e-14
Psmg3	Psmg3	1.31671e-33	0.0532801	0.783	0.609	3.10191e-29
Rad9a	Rad9a	8.77865e-26	0.0531839	0.406	0.254	2.06807e-21
Fkbp5	Fkbp5	2.64928e-15	0.0531806	0.788	0.682	6.24117e-11
Mrc1	Mrc1	1.34715e-97	0.0531588	0.176	0.013	3.17362e-93
Gramd1a	Gramd1a	7.33838e-48	0.0531568	0.359	0.165	1.72877e-43
Foxo3	Foxo3	1.06062e-22	0.0531341	0.81	0.673	2.4986e-18
Pyroxd1	Pyroxd1	6.07768e-22	0.0531151	0.637	0.487	1.43178e-17
Fam193a	Fam193a	3.50587e-24	0.053089	0.973	0.893	8.25914e-20
Cdyl2	Cdyl2	8.19529e-30	0.053075	0.354	0.198	1.93065e-25
Ankrd44	Ankrd44	8.45598e-34	0.0530701	0.342	0.178	1.99206e-29
Nell2	Nell2	4.4768e-22	0.0530639	0.392	0.254	1.05464e-17
Ik	Ik	8.9983e-30	0.0530256	0.981	0.899	2.11982e-25
Epha2	Epha2	8.91933e-68	0.0530137	0.204	0.041	2.10122e-63
Armcx2	Armcx2	1.02124e-26	0.052978	0.425	0.267	2.40583e-22
Agpat4	Agpat4	1.06487e-52	0.0529624	0.281	0.101	2.50863e-48
Sugp2	Sugp2	1.14737e-13	0.0529596	0.687	0.576	2.70297e-09
Rsl24d1	Rsl24d1	1.39839e-25	0.052951	0.936	0.833	3.29432e-21
Tmem108	Tmem108	5.62185e-20	0.0529235	0.478	0.337	1.32439e-15
Rec114	Rec114	2.18537e-20	0.0529167	0.925	0.833	5.14829e-16
Commd1	Commd1	4.04187e-21	0.0529105	0.904	0.81	9.52184e-17
Rilpl1	Rilpl1	5.15405e-33	0.0528921	0.39	0.22	1.21419e-28
Gm48170	Gm48170	6.79683e-30	0.0528908	0.365	0.206	1.6012e-25
Gm27239	Gm27239	2.00537e-54	0.0528373	0.255	0.085	4.72424e-50
Tspyl1	Tspyl1	3.76974e-23	0.0528337	0.805	0.671	8.88075e-19
Ep400	Ep400	2.61951e-27	0.0528309	0.99	0.922	6.17104e-23
Dgke	Dgke	9.30298e-20	0.0528112	0.612	0.469	2.19159e-15
Iars2	Iars2	2.46957e-44	0.052805	0.891	0.717	5.81782e-40
Tsg101	Tsg101	4.13868e-23	0.0527565	0.952	0.865	9.74991e-19
Igbp1	Igbp1	2.88047e-40	0.0527336	0.465	0.269	6.78582e-36
Alg8	Alg8	1.53655e-30	0.0526443	0.454	0.282	3.61981e-26
Mlx	Mlx	5.86461e-21	0.0525617	0.673	0.528	1.38158e-16
Psma7	Psma7	2.88162e-24	0.0525438	0.999	0.96	6.78852e-20
2020-03-06	2020-03-06	1.22116e-20	0.0525333	0.664	0.519	2.87681e-16
Bcl2l1	Bcl2l1	1.25927e-21	0.0525115	0.838	0.713	2.96658e-17
Socs3	Socs3	5.24199e-50	0.0524997	0.271	0.098	1.23491e-45
Fam114a2	Fam114a2	2.9791e-25	0.0524994	0.941	0.842	7.01816e-21
Slc25a28	Slc25a28	1.53761e-24	0.0524984	0.72	0.565	3.6223e-20
Cdh1	Cdh1	1.59781e-38	0.0524886	0.278	0.121	3.76412e-34
Gpc3	Gpc3	5.53445e-38	0.0524648	0.415	0.23	1.30381e-33
Nsmce2	Nsmce2	2.19713e-27	0.0524574	0.953	0.856	5.176e-23
Ctdp1	Ctdp1	1.26183e-19	0.0524222	0.647	0.505	2.97263e-15
1700019C18Rik	1700019C18Rik	2.97468e-37	0.0524197	0.392	0.212	7.00774e-33
Tle4	Tle4	9.79317e-24	0.0524043	0.907	0.799	2.30707e-19
Itpripl1	Itpripl1	1.69984e-40	0.0524035	0.31	0.141	4.00449e-36
Pcyox1l	Pcyox1l	1.23999e-38	0.0522666	0.297	0.135	2.92116e-34
Vapa	Vapa	1.27847e-23	0.0522609	0.991	0.945	3.01182e-19
Lgmn	Lgmn	1.24179e-25	0.0522398	0.718	0.559	2.92542e-21
Ahdc1	Ahdc1	3.92674e-33	0.0521951	0.589	0.402	9.25062e-29
Igsf5	Igsf5	9.84744e-66	0.0521403	0.192	0.036	2.31986e-61
Zfp873	Zfp873	1.10264e-18	0.0521032	0.432	0.3	2.5976e-14
Hnrnpab	Hnrnpab	2.48704e-20	0.0520577	0.997	0.958	5.85897e-16
Ddb2	Ddb2	2.3562e-22	0.0520193	0.636	0.485	5.55073e-18
Idh2	Idh2	1.39819e-46	0.0520175	0.508	0.291	3.29386e-42
0610040B10Rik	0610040B10Rik	1.40103e-34	0.0519823	0.424	0.249	3.30054e-30
Mcph1	Mcph1	3.57083e-17	0.0519729	0.804	0.688	8.41216e-13
Lig1	Lig1	1.66539e-13	0.0519479	0.974	0.921	3.92332e-09
Usp12	Usp12	1.36574e-20	0.0519322	0.757	0.622	3.21742e-16
Coa3	Coa3	2.00647e-20	0.0518624	0.957	0.884	4.72683e-16
Fbxo36	Fbxo36	5.02047e-23	0.051811	0.633	0.478	1.18272e-18
Ncor1	Ncor1	1.77408e-23	0.051732	0.987	0.926	4.17938e-19
Pcmtd2	Pcmtd2	5.602e-24	0.0515565	0.487	0.332	1.31972e-19
Zfp367	Zfp367	3.85129e-37	0.051523	0.292	0.133	9.07288e-33
Atl2	Atl2	2.67432e-21	0.0515207	0.651	0.503	6.30015e-17
Hdgfl3	Hdgfl3	1.45907e-22	0.0514467	0.991	0.935	3.43727e-18
Ptprg	Ptprg	4.57591e-24	0.0514294	0.465	0.312	1.07799e-19
Meg3	Meg3	2.0694e-33	0.0514195	0.806	0.642	4.87508e-29
Zfp335	Zfp335	1.80119e-14	0.051413	0.611	0.493	4.24324e-10
[truncated: 2,753 more rows]

## Sheet: DIS3 marker genes SPG2
	Gene_name	p_val	avg_logFC	pct.1	pct.2	p_val_adj
Sdc4	Sdc4	0	0.897754	0.986	0.775	0
Egr4	Egr4	0	0.836927	0.966	0.687	0
Ogt	Ogt	2.47810828093129e-317	0.66101	0.929	0.754	5.83792748821794e-313
Psmd7	Psmd7	1.27995186944217e-314	0.645329	0.989	0.937	3.01531061403187e-310
Zbtb16	Zbtb16	2.60583358666961e-311	0.605114	0.974	0.881	6.13882e-307
Igfbp6	Igfbp6	4.88287287946069e-311	0.555775	0.831	0.424	1.15031e-306
Hmgn5	Hmgn5	1.74372e-200	0.538451	0.85	0.562	4.10785e-196
Upp1	Upp1	3.24825e-307	0.524625	0.82	0.289	7.65223e-303
Rragd	Rragd	4.5658e-302	0.523623	0.93	0.585	1.07561e-297
Neurog3	Neurog3	8.94094e-137	0.52017	0.52	0.193	2.10631e-132
Gm26917	Gm26917	3.28282e-16	0.507885	0.976	0.944	7.73368e-12
Nanos3	Nanos3	4.65078063198123e-312	0.487555	0.886	0.423	1.09563e-307
Eno1	Eno1	3.42056e-195	0.465601	0.972	0.878	8.05816e-191
Ddx27	Ddx27	9.59204e-249	0.464686	0.982	0.939	2.25969e-244
D10Wsu102e	D10Wsu102e	1.54692e-106	0.462915	0.985	0.954	3.64424e-102
Nab2	Nab2	3.11196e-228	0.456542	0.841	0.441	7.33116e-224
Camk2n1	Camk2n1	1.47513e-112	0.453066	0.911	0.774	3.47511e-108
Msi2	Msi2	1.05321e-229	0.438739	0.949	0.825	2.48116e-225
Psmb10	Psmb10	1.1546e-218	0.429756	0.959	0.83	2.72001e-214
Map1lc3b	Map1lc3b	1.8051e-203	0.42924	0.995	0.962	4.25245e-199
Brd1	Brd1	8.51354e-207	0.423966	0.982	0.834	2.00562e-202
Pim1	Pim1	1.31278e-111	0.422204	0.956	0.819	3.09264e-107
Enc1	Enc1	8.72439e-250	0.418205	0.862	0.41	2.05529e-245
Sys1	Sys1	1.1836e-181	0.417136	0.975	0.918	2.78833e-177
Mbnl2	Mbnl2	1.18893e-261	0.414981	0.844	0.437	2.80088e-257
Hadha	Hadha	4.37009e-197	0.41258	0.977	0.918	1.02951e-192
Ddit4	Ddit4	2.90641e-169	0.405537	0.579	0.226	6.84692e-165
Zmym3	Zmym3	1.0748e-181	0.401254	0.935	0.78	2.53201e-177
Mt1	Mt1	2.99634e-10	0.393051	0.996	0.98	7.05878e-06
Foxo1	Foxo1	3.06694e-205	0.385471	0.952	0.872	7.22509e-201
Txnip	Txnip	5.10045e-132	0.379915	0.961	0.838	1.20156e-127
Rin2	Rin2	0	0.37942	0.699	0.154	0
Got2	Got2	1.65806e-236	0.377474	0.902	0.59	3.90607e-232
Bnc2	Bnc2	3.81842e-212	0.364855	0.877	0.603	8.99543e-208
Gm16222	Gm16222	2.45722e-63	0.351244	0.354	0.14	5.78873e-59
Pmm1	Pmm1	1.1655e-130	0.348617	0.968	0.905	2.74568e-126
Cmip	Cmip	1.05688e-160	0.339156	0.816	0.541	2.48979e-156
Foxf1	Foxf1	2.10338e-218	0.338892	0.693	0.258	4.95515e-214
Rps4x	Rps4x	1.94726e-122	0.33743	0.996	0.965	4.58735e-118
Ptch1	Ptch1	4.61255e-241	0.336003	0.811	0.356	1.08663e-236
Pfdn5	Pfdn5	1.22377e-186	0.335665	0.994	0.97	2.88297e-182
Stx6	Stx6	2.43406e-200	0.330163	0.868	0.589	5.73416e-196
Dapk3	Dapk3	5.13937e-144	0.329447	0.95	0.86	1.21073e-139
Rbbp6	Rbbp6	7.00143e-130	0.322748	0.98	0.945	1.6494e-125
Klf7	Klf7	2.60441e-138	0.318813	0.951	0.854	6.13548e-134
Cebpg	Cebpg	2.7415e-172	0.316332	0.914	0.738	6.45843e-168
Kif5c	Kif5c	8.6598e-170	0.316168	0.871	0.645	2.04008e-165
Wipi1	Wipi1	4.21252e-177	0.316118	0.8	0.45	9.92385e-173
Psme2	Psme2	6.67295e-129	0.313795	0.983	0.934	1.57201e-124
Ypel3	Ypel3	1.08971e-144	0.313634	0.966	0.851	2.56713e-140
Agpat5	Agpat5	4.12394e-150	0.313614	0.972	0.898	9.71519e-146
H2afy	H2afy	4.17548e-112	0.312803	0.975	0.83	9.83659e-108
Trim12c	Trim12c	2.83085e-185	0.312148	0.756	0.384	6.66893e-181
Pkm	Pkm	1.57952e-94	0.311111	0.987	0.913	3.72104e-90
Stau1	Stau1	1.42228e-140	0.309975	0.946	0.86	3.3506e-136
Sox3	Sox3	1.78374e-108	0.307011	0.877	0.628	4.20213e-104
Tdrd5	Tdrd5	7.71133e-191	0.306621	0.869	0.625	1.81664e-186
Jund	Jund	4.65262e-54	0.305048	0.991	0.962	1.09606e-49
Faf2	Faf2	5.50429e-150	0.303415	0.949	0.858	1.2967e-145
Pdk1	Pdk1	2.15282e-81	0.30122	0.901	0.654	5.07162e-77
Fam76a	Fam76a	4.40429e-124	0.297502	0.943	0.814	1.03756e-119
Mpc2	Mpc2	1.73116e-102	0.297186	0.992	0.963	4.07826e-98
Lzts2	Lzts2	5.45892e-160	0.292122	0.791	0.455	1.28601e-155
Tapbp	Tapbp	5.76449e-158	0.288671	0.718	0.372	1.358e-153
Trim71	Trim71	8.412e-100	0.288418	0.959	0.859	1.9817e-95
Fam241b	Fam241b	1.35465e-114	0.28835	0.837	0.655	3.19128e-110
Epb41l4a	Epb41l4a	3.93145e-187	0.288342	0.688	0.297	9.26171e-183
Mtf2	Mtf2	2.98719e-108	0.286913	0.977	0.936	7.03721e-104
Fbxo41	Fbxo41	2.02219e-169	0.286821	0.816	0.464	4.76387e-165
Nemp1	Nemp1	3.00634e-115	0.286156	0.756	0.486	7.08234e-111
Fbxo32	Fbxo32	1.54571e-173	0.285973	0.701	0.333	3.64139e-169
Six4	Six4	2.48161e-240	0.285657	0.588	0.151	5.84618e-236
Zfp462	Zfp462	6.84579e-122	0.283367	0.92	0.614	1.61273e-117
Sox4	Sox4	4.3599e-65	0.282209	0.977	0.941	1.02711e-60
Rpl3	Rpl3	1.29589e-97	0.281699	1	0.987	3.05286e-93
Eif4ebp1	Eif4ebp1	1.28148e-91	0.281654	0.977	0.936	3.01891e-87
Eef2	Eef2	1.31612e-150	0.278295	0.997	0.978	3.10051e-146
Cdkn1c	Cdkn1c	1.64124e-77	0.276577	0.879	0.704	3.86644e-73
Gm12216	Gm12216	2.90001e-205	0.274508	0.693	0.28	6.83183e-201
Tubb5	Tubb5	9.40659e-80	0.269265	0.996	0.947	2.21601e-75
Stox2	Stox2	3.64556e-183	0.268953	0.692	0.274	8.58821e-179
Anxa7	Anxa7	1.44527e-114	0.264868	0.916	0.685	3.40476e-110
Brdt	Brdt	1.10017e-135	0.263348	0.789	0.487	2.59177e-131
Pramef12	Pramef12	1.54284e-107	0.263342	0.932	0.768	3.63461e-103
Irf1	Irf1	6.78244e-140	0.261314	0.776	0.485	1.59781e-135
Ube2r2	Ube2r2	6.32493e-105	0.260632	0.941	0.746	1.49003e-100
Arrdc3	Arrdc3	1.55729e-100	0.260376	0.814	0.553	3.66866e-96
Psme1	Psme1	1.14583e-82	0.259555	0.977	0.936	2.69935e-78
Plekha1	Plekha1	3.50857e-118	0.258019	0.915	0.671	8.2655e-114
Polr3h	Polr3h	8.1909e-105	0.257618	0.953	0.877	1.92961e-100
Aff3	Aff3	2.53299e-142	0.257311	0.765	0.419	5.96721e-138
Smim13	Smim13	9.38562e-56	0.256673	0.847	0.748	2.21107e-51
Ptov1	Ptov1	4.58891e-99	0.25655	0.977	0.906	1.08106e-94
Eif4b	Eif4b	3.90606e-100	0.255925	0.97	0.917	9.20189e-96
Lin28a	Lin28a	8.13247e-110	0.255693	0.835	0.601	1.91585e-105
Serf1	Serf1	1.1798e-86	0.253815	0.974	0.844	2.77938e-82
Prr7	Prr7	3.70851e-100	0.253076	0.851	0.646	8.73652e-96
Rps20	Rps20	5.39702e-114	0.251577	1	0.993	1.27143e-109
Rabep1	Rabep1	3.46916e-92	0.25107	0.975	0.866	8.17266e-88
Sohlh1	Sohlh1	5.43403e-61	0.250004	0.965	0.874	1.28015e-56
Dbn1	Dbn1	3.75223e-116	0.249502	0.785	0.514	8.83951e-112
Ccdc6	Ccdc6	8.37958e-95	0.248673	0.935	0.841	1.97406e-90
Ehmt2	Ehmt2	3.73787e-64	0.247947	0.973	0.924	8.80568e-60
Rassf3	Rassf3	3.67477e-116	0.247703	0.795	0.579	8.65701e-112
Rpl10a	Rpl10a	1.66284e-123	0.247686	1	0.986	3.91731e-119
Neat1	Neat1	7.74925e-27	0.247398	0.365	0.324	1.82557e-22
Rrad	Rrad	1.0009e-133	0.247266	0.651	0.292	2.35792e-129
Spryd3	Spryd3	1.02592e-162	0.246005	0.761	0.421	2.41687e-158
Irf8	Irf8	4.25174e-151	0.245438	0.67	0.341	1.00163e-146
Faap20	Faap20	6.84338e-129	0.245037	0.778	0.534	1.61216e-124
1110038F14Rik	1110038F14Rik	1.40682e-93	0.244318	0.911	0.817	3.31419e-89
Brwd3	Brwd3	6.65387e-84	0.243653	0.86	0.609	1.56752e-79
Eef1a1	Eef1a1	3.1789e-144	0.243266	1	0.996	7.48886e-140
Idnk	Idnk	2.32123e-143	0.242027	0.726	0.388	5.46835e-139
Foxr1	Foxr1	6.37427e-90	0.241354	0.933	0.828	1.50165e-85
Trip12	Trip12	8.35492e-68	0.240835	0.982	0.946	1.96825e-63
Ppp1r9a	Ppp1r9a	1.66084e-130	0.240557	0.755	0.473	3.9126e-126
Onecut2	Onecut2	4.38294e-163	0.239996	0.359	0.046	1.03253e-158
Wasf2	Wasf2	7.20432e-98	0.238529	0.948	0.852	1.69719e-93
2020-09-01	2020-09-01	2.42842e-34	0.238088	0.477	0.392	5.72087e-30
Atp1a1	Atp1a1	7.26872e-99	0.236993	0.901	0.682	1.71237e-94
Gabarapl1	Gabarapl1	1.77943e-140	0.234966	0.829	0.519	4.19199e-136
Ppp1r10	Ppp1r10	3.91806e-19	0.234223	0.798	0.776	9.23017e-15
Klf13	Klf13	7.32857e-87	0.233333	0.93	0.763	1.72647e-82
Lbhd2	Lbhd2	3.025e-162	0.232578	0.574	0.204	7.1263e-158
Hbp1	Hbp1	8.36745e-91	0.23248	0.966	0.89	1.9712e-86
F11r	F11r	1.30562e-98	0.232159	0.878	0.614	3.07577e-94
Cdk4	Cdk4	1.94459e-86	0.232043	0.987	0.94	4.58106e-82
Oasl2	Oasl2	4.82332e-171	0.231855	0.552	0.17	1.13628e-166
Bri3	Bri3	3.42948e-78	0.231413	0.977	0.946	8.07918e-74
Zfp553	Zfp553	4.74592e-95	0.231055	0.854	0.664	1.11804e-90
Fam214a	Fam214a	7.65036e-103	0.230158	0.726	0.499	1.80227e-98
Aamp	Aamp	1.92808e-89	0.229463	0.983	0.944	4.54218e-85
Phlda2	Phlda2	5.19878e-120	0.228334	0.558	0.227	1.22473e-115
Trrap	Trrap	2.37655e-84	0.227861	0.94	0.812	5.59868e-80
Gm7967	Gm7967	8.26787e-103	0.227582	0.557	0.241	1.94774e-98
Lamb1	Lamb1	4.18244e-94	0.227106	0.831	0.595	9.853e-90
Large2	Large2	4.42569e-107	0.226129	0.77	0.437	1.0426e-102
Rps12	Rps12	3.73882e-124	0.225886	1	0.992	8.80791e-120
Pdlim7	Pdlim7	1.35876e-94	0.224295	0.938	0.854	3.20098e-90
Spg21	Spg21	1.67017e-75	0.222686	0.934	0.826	3.93459e-71
Abcb6	Abcb6	5.08583e-87	0.22004	0.837	0.629	1.19812e-82
Ccdc141	Ccdc141	2.00597e-106	0.218558	0.79	0.461	4.72567e-102
Mapk3	Mapk3	1.50644e-83	0.217629	0.88	0.709	3.54887e-79
Klhl24	Klhl24	8.04854e-76	0.216917	0.884	0.728	1.89608e-71
Bptf	Bptf	1.10101e-60	0.216916	0.975	0.892	2.59377e-56
Klhdc3	Klhdc3	3.92541e-75	0.21681	0.956	0.877	9.24748e-71
Rpl9	Rpl9	5.98059e-122	0.215183	0.998	0.989	1.40891e-117
Pou2f2	Pou2f2	7.86155e-88	0.21327	0.621	0.351	1.85202e-83
Tdrd1	Tdrd1	1.34457e-68	0.213008	0.922	0.802	3.16753e-64
Ccnjl	Ccnjl	4.01669e-122	0.212593	0.576	0.221	9.46252e-118
Cxcl12	Cxcl12	4.3523e-125	0.211349	0.467	0.176	1.02531e-120
Hk1	Hk1	5.97821e-101	0.210337	0.723	0.483	1.40835e-96
Hip1	Hip1	4.15204e-89	0.20915	0.873	0.735	9.78138e-85
Ddah1	Ddah1	6.5053e-75	0.208545	0.825	0.587	1.53252e-70
Lars2	Lars2	4.20816e-15	0.20669	0.799	0.787	9.91358e-11
Pcgf6	Pcgf6	2.69901e-75	0.206572	0.891	0.663	6.35833e-71
AI480526	AI480526	4.05359e-32	0.206502	0.421	0.304	9.54945e-28
Pacsin1	Pacsin1	1.57855e-82	0.206395	0.544	0.282	3.71875e-78
Nrd1	Nrd1	1.19715e-52	0.206265	0.913	0.763	2.82024e-48
R3hdm1	R3hdm1	4.43751e-64	0.206044	0.966	0.901	1.04539e-59
Hikeshi	Hikeshi	1.27363e-72	0.206018	0.923	0.834	3.00041e-68
AC127341.3	AC127341.3	1.06442e-15	0.204322	0.597	0.574	2.50756e-11
1700021F05Rik	1700021F05Rik	2.61367e-83	0.204005	0.858	0.696	6.15727e-79
Mgmt	Mgmt	2.55097e-72	0.204001	0.842	0.66	6.00957e-68
Rpl17	Rpl17	1.29479e-103	0.203837	0.999	0.988	3.05027e-99
Mat2b	Mat2b	9.72532e-62	0.203639	0.934	0.882	2.29109e-57
Nradd	Nradd	1.73605e-93	0.203622	0.762	0.487	4.08978e-89
Pde4c	Pde4c	2.70239e-89	0.203274	0.453	0.177	6.36629e-85
Tnrc6b	Tnrc6b	4.81386e-68	0.203264	0.961	0.887	1.13405e-63
Ube2q2	Ube2q2	3.51858e-58	0.203119	0.955	0.809	8.28906e-54
Sap30l	Sap30l	2.26781e-65	0.20258	0.848	0.691	5.3425e-61
Rpl22l1	Rpl22l1	2.8198e-34	0.201905	0.995	0.953	6.64288e-30
Kdm3a	Kdm3a	1.73901e-80	0.201384	0.871	0.668	4.09675e-76
Ski	Ski	1.60697e-63	0.200401	0.942	0.863	3.7857e-59
Usf1	Usf1	5.12952e-94	0.200115	0.827	0.586	1.20841e-89
Rpl8	Rpl8	1.29101e-80	0.199985	1	0.995	3.04135e-76
Serinc5	Serinc5	9.38901e-130	0.199919	0.605	0.291	2.21186e-125
Nono	Nono	6.80702e-65	0.199844	0.971	0.93	1.6036e-60
Ctdsp2	Ctdsp2	5.21535e-75	0.199629	0.92	0.798	1.22863e-70
Wsb2	Wsb2	4.9587e-78	0.197916	0.897	0.745	1.16817e-73
Cdkn1b	Cdkn1b	8.6329e-136	0.197851	0.513	0.176	2.03374e-131
Pcmt1	Pcmt1	4.34553e-74	0.197287	0.934	0.876	1.02372e-69
Zfp773	Zfp773	2.00749e-54	0.196011	0.546	0.302	4.72925e-50
Tmem260	Tmem260	5.20174e-47	0.195765	0.46	0.34	1.22543e-42
Sbds	Sbds	7.60468e-81	0.195718	0.83	0.662	1.79151e-76
Mtch1	Mtch1	2.07239e-52	0.194977	0.944	0.89	4.88214e-48
Gsk3b	Gsk3b	5.48777e-64	0.19482	0.954	0.878	1.29281e-59
Hadhb	Hadhb	1.08481e-62	0.19364	0.959	0.903	2.5556e-58
2610524H06Rik	2610524H06Rik	1.76178e-52	0.193265	0.947	0.905	4.1504e-48
Cnn3	Cnn3	8.37633e-64	0.193023	0.916	0.78	1.97329e-59
Rarg	Rarg	2.40331e-110	0.192674	0.57	0.265	5.66171e-106
Pnpo	Pnpo	1.34248e-92	0.192644	0.743	0.494	3.16261e-88
Igf1r	Igf1r	4.19403e-58	0.192614	0.926	0.818	9.88029e-54
Malat1	Malat1	1.59355e-13	0.191914	0.995	0.982	3.75408e-09
Nub1	Nub1	7.81702e-55	0.191398	0.956	0.886	1.84153e-50
Cers6	Cers6	1.04781e-93	0.19119	0.815	0.572	2.46844e-89
Rps27a	Rps27a	4.2072e-76	0.190924	1	0.995	9.91132e-72
Nkx1-1	Nkx1-1	2.28705e-153	0.19087	0.497	0.126	5.38784e-149
C330011M18Rik	C330011M18Rik	9.99303e-58	0.19043	0.324	0.193	2.35416e-53
Acaa2	Acaa2	1.8766e-76	0.190095	0.789	0.537	4.42089e-72
Rpusd1	Rpusd1	4.01054e-83	0.189816	0.739	0.535	9.44802e-79
H2afy2	H2afy2	9.42619e-73	0.189089	0.831	0.559	2.22062e-68
Gm10260	Gm10260	4.08571e-35	0.188197	0.949	0.873	9.62511e-31
Fbxo31	Fbxo31	1.43634e-52	0.187535	0.944	0.89	3.38374e-48
Rcn1	Rcn1	6.23613e-94	0.186993	0.711	0.41	1.46911e-89
Mir670hg	Mir670hg	5.55617e-130	0.186928	0.537	0.18	1.30892e-125
Bicc1	Bicc1	2.90086e-82	0.186721	0.808	0.525	6.83384e-78
Nop16	Nop16	3.40768e-69	0.185771	0.941	0.872	8.02781e-65
Gm4316	Gm4316	2.05937e-23	0.185226	0.457	0.322	4.85147e-19
Morc1	Morc1	1.42082e-71	0.185132	0.888	0.707	3.34718e-67
Sfrp1	Sfrp1	2.80469e-75	0.184903	0.701	0.437	6.60729e-71
Gm3448	Gm3448	1.11978e-13	0.184788	0.657	0.636	2.63798e-09
Ttc3	Ttc3	1.7316e-46	0.184745	0.983	0.947	4.07929e-42
Bcr	Bcr	2.10672e-88	0.184592	0.778	0.495	4.963e-84
Ndufb11	Ndufb11	1.37803e-56	0.183213	0.977	0.898	3.24637e-52
Naa15	Naa15	1.64886e-55	0.182668	0.958	0.901	3.88438e-51
Phf3	Phf3	1.48933e-57	0.182539	0.913	0.72	3.50856e-53
Rpl37	Rpl37	6.93077e-74	0.18252	0.999	0.988	1.63275e-69
Rnf114	Rnf114	4.28198e-56	0.182203	0.937	0.869	1.00875e-51
Zfp771	Zfp771	1.45604e-29	0.180998	0.714	0.58	3.43014e-25
Rpl18	Rpl18	1.69266e-76	0.180899	1	0.99	3.98758e-72
Ccdc106	Ccdc106	6.22769e-89	0.180743	0.678	0.422	1.46712e-84
Acaa1b	Acaa1b	5.97631e-66	0.180468	0.702	0.504	1.4079e-61
Nhp2	Nhp2	3.86005e-58	0.179174	0.99	0.955	9.0935e-54
Rnf6	Rnf6	1.15596e-44	0.17855	0.945	0.872	2.72321e-40
Ankrd11	Ankrd11	1.07319e-34	0.178271	0.983	0.95	2.52823e-30
Rack1	Rack1	1.23664e-81	0.178176	0.997	0.983	2.91327e-77
C030037D09Rik	C030037D09Rik	2.27127e-62	0.177995	0.444	0.25	5.35066e-58
Prrg2	Prrg2	1.07702e-16	0.177827	0.72	0.657	2.53725e-12
Nucb2	Nucb2	2.01938e-72	0.177687	0.747	0.52	4.75726e-68
Rps9	Rps9	4.28586e-63	0.177408	0.999	0.985	1.00966e-58
Rpl11	Rpl11	4.32535e-71	0.177385	0.997	0.982	1.01897e-66
Mgea5	Mgea5	1.43237e-52	0.176868	0.965	0.93	3.37437e-48
Ssu72	Ssu72	2.02487e-45	0.175652	0.974	0.931	4.7702e-41
Chd1	Chd1	3.3676e-37	0.175619	0.736	0.547	7.93339e-33
Kif26a	Kif26a	1.55582e-76	0.175577	0.722	0.446	3.6652e-72
Igf2bp3	Igf2bp3	6.80211e-61	0.175474	0.826	0.633	1.60244e-56
Atp5g1	Atp5g1	3.00976e-59	0.175296	0.994	0.972	7.09039e-55
Rbms1	Rbms1	2.45739e-65	0.175167	0.799	0.594	5.78911e-61
Npdc1	Npdc1	3.34319e-86	0.175046	0.641	0.362	7.8759e-82
Aldoa	Aldoa	6.83927e-48	0.174877	0.987	0.923	1.61119e-43
Npepps	Npepps	2.128e-61	0.174709	0.934	0.848	5.01314e-57
Gpi1	Gpi1	4.30353e-56	0.17425	0.988	0.952	1.01383e-51
Mrpl34	Mrpl34	4.00027e-53	0.173982	0.95	0.891	9.42385e-49
Anp32e	Anp32e	9.14309e-45	0.17381	0.975	0.932	2.15393e-40
Eef1b2	Eef1b2	3.85717e-61	0.173747	0.997	0.972	9.08673e-57
Tmem218	Tmem218	3.41507e-98	0.173498	0.618	0.323	8.04521e-94
Tbrg1	Tbrg1	5.07745e-50	0.173111	0.971	0.94	1.19615e-45
Phf20	Phf20	1.5976e-47	0.172805	0.976	0.933	3.76363e-43
Dstn	Dstn	3.77637e-52	0.172727	0.986	0.917	8.89637e-48
Hspa1a	Hspa1a	4.70988e-163	0.172557	0.47	0.1	1.10955e-158
Rpl5	Rpl5	1.87785e-63	0.172415	1	0.988	4.42385e-59
Rps6	Rps6	2.58107e-61	0.171946	0.997	0.982	6.08048e-57
Tmtc4	Tmtc4	6.94402e-66	0.171749	0.836	0.669	1.63587e-61
Gsta3	Gsta3	7.27465e-89	0.171453	0.643	0.364	1.71376e-84
Synm	Synm	6.94538e-81	0.171378	0.534	0.275	1.63619e-76
Kdm5b	Kdm5b	3.35967e-47	0.171373	0.981	0.955	7.9147e-43
Orai1	Orai1	3.4692e-63	0.171308	0.742	0.484	8.17275e-59
Eif3f	Eif3f	1.25152e-52	0.171011	0.989	0.958	2.94834e-48
Rps5	Rps5	3.83127e-62	0.170881	1	0.996	9.02571e-58
Rpl19	Rpl19	2.44814e-90	0.170581	1	0.992	5.76734e-86
Nxf2	Nxf2	7.98532e-50	0.170457	0.973	0.935	1.88118e-45
Rpl7	Rpl7	4.74865e-56	0.17012	0.997	0.983	1.11869e-51
Sh3yl1	Sh3yl1	1.5332e-115	0.169927	0.573	0.249	3.61191e-111
Dnd1	Dnd1	9.66029e-47	0.169395	0.937	0.896	2.27577e-42
Cldn3	Cldn3	1.60625e-108	0.169022	0.51	0.193	3.78401e-104
Rps10	Rps10	1.35494e-83	0.16902	0.999	0.996	3.19196e-79
Usp4	Usp4	2.77147e-56	0.169008	0.862	0.668	6.52902e-52
Fkbp11	Fkbp11	6.50866e-77	0.168757	0.565	0.303	1.53331e-72
Rps18	Rps18	8.67107e-56	0.168716	1	0.99	2.04273e-51
Gas8	Gas8	8.85325e-67	0.167723	0.836	0.651	2.08565e-62
Stx7	Stx7	1.33419e-60	0.16742	0.864	0.691	3.14309e-56
Slc25a5	Slc25a5	8.41392e-62	0.167235	0.941	0.745	1.98215e-57
Usp9x	Usp9x	9.17328e-50	0.167038	0.932	0.778	2.16104e-45
Rab3a	Rab3a	3.81415e-61	0.166975	0.724	0.467	8.98537e-57
Smg6	Smg6	2.22584e-48	0.166941	0.944	0.867	5.24364e-44
Higd2a	Higd2a	7.9536e-52	0.166474	0.973	0.927	1.87371e-47
Erap1	Erap1	3.04132e-78	0.166273	0.721	0.468	7.16473e-74
Hnrnpa0	Hnrnpa0	1.16879e-43	0.166235	0.988	0.97	2.75345e-39
Acot13	Acot13	8.4926e-56	0.165954	0.93	0.749	2.00069e-51
Fam241a	Fam241a	2.76656e-63	0.16563	0.773	0.61	6.51746e-59
Supt6	Supt6	3.85129e-39	0.164815	0.947	0.901	9.07288e-35
Rhobtb3	Rhobtb3	1.34548e-56	0.164584	0.769	0.594	3.16968e-52
Rpl29	Rpl29	1.55427e-20	0.164568	0.997	0.961	3.66154e-16
Utf1	Utf1	7.27992e-82	0.164162	0.529	0.25	1.715e-77
Cln3	Cln3	1.10162e-53	0.164148	0.811	0.664	2.5952e-49
Golgb1	Golgb1	3.79181e-27	0.163312	0.977	0.94	8.93273e-23
Eif3k	Eif3k	2.42839e-51	0.162769	0.997	0.964	5.72079e-47
Sall4	Sall4	1.19935e-36	0.162641	0.917	0.785	2.82542e-32
Nomo1	Nomo1	1.38211e-63	0.162121	0.84	0.677	3.25596e-59
Pgd	Pgd	2.26135e-50	0.162072	0.934	0.87	5.3273e-46
Srpk2	Srpk2	1.56924e-45	0.161733	0.973	0.893	3.69682e-41
Rwdd4a	Rwdd4a	1.42074e-66	0.161233	0.796	0.589	3.34698e-62
Mov10l1	Mov10l1	9.03874e-26	0.160475	0.979	0.945	2.12935e-21
Phf21a	Phf21a	4.76127e-61	0.160415	0.749	0.553	1.12166e-56
Retreg2	Retreg2	4.76252e-52	0.160239	0.945	0.831	1.12195e-47
Rpsa	Rpsa	2.7661e-68	0.160189	1	0.998	6.51637e-64
Rpl23	Rpl23	5.12735e-86	0.160146	1	0.994	1.2079e-81
Prtg	Prtg	9.17369e-70	0.159353	0.677	0.394	2.16114e-65
Atg14	Atg14	3.16578e-52	0.15929	0.881	0.749	7.45795e-48
Llph	Llph	2.22488e-49	0.158722	0.975	0.933	5.24138e-45
Mfge8	Mfge8	6.00863e-41	0.158424	0.904	0.842	1.41551e-36
Afp	Afp	2.70685e-53	0.15839	0.961	0.808	6.3768e-49
Setd7	Setd7	3.40753e-114	0.157529	0.507	0.197	8.02746e-110
Rpl6	Rpl6	2.89378e-52	0.157374	0.999	0.986	6.81716e-48
Fscn1	Fscn1	3.41184e-56	0.156637	0.753	0.58	8.03762e-52
Gpatch8	Gpatch8	3.33455e-39	0.156607	0.967	0.929	7.85554e-35
Nt5c2	Nt5c2	2.62502e-46	0.155646	0.901	0.798	6.18403e-42
Nr2f6	Nr2f6	4.23756e-28	0.155265	0.87	0.84	9.98284e-24
Mtr	Mtr	3.95031e-33	0.155054	0.877	0.781	9.30613e-29
1300002E11Rik	1300002E11Rik	1.46627e-84	0.15504	0.632	0.358	3.45423e-80
Peli2	Peli2	2.90689e-69	0.154795	0.782	0.523	6.84804e-65
Nsa2	Nsa2	4.90275e-39	0.154592	0.99	0.954	1.15499e-34
Klhl12	Klhl12	4.11627e-54	0.154524	0.871	0.728	9.6971e-50
Prkcz	Prkcz	6.84143e-44	0.154371	0.823	0.677	1.6117e-39
Foxp1	Foxp1	3.38348e-40	0.153377	0.948	0.834	7.9708e-36
Rbms2	Rbms2	1.13701e-57	0.153185	0.802	0.567	2.67858e-53
Glis3	Glis3	6.26743e-61	0.152644	0.738	0.464	1.47648e-56
Nsmaf	Nsmaf	8.5846e-70	0.152425	0.794	0.562	2.02236e-65
Ar	Ar	2.57442e-113	0.151703	0.479	0.159	6.06482e-109
Map4	Map4	7.46295e-40	0.15168	0.949	0.879	1.75812e-35
Rpl14	Rpl14	1.41349e-60	0.151423	0.999	0.989	3.32991e-56
Dnase2a	Dnase2a	3.79725e-57	0.151121	0.565	0.354	8.94556e-53
Sbk1	Sbk1	9.81679e-57	0.151107	0.761	0.578	2.31264e-52
Suclg1	Suclg1	2.00022e-40	0.151095	0.967	0.912	4.71211e-36
Usp28	Usp28	3.8799e-44	0.150862	0.85	0.738	9.14026e-40
Fam118b	Fam118b	1.075e-60	0.150853	0.866	0.714	2.53247e-56
Rabac1	Rabac1	2.44653e-45	0.150849	0.882	0.747	5.76354e-41
Pou5f1	Pou5f1	2.84263e-51	0.150769	0.718	0.475	6.69668e-47
Rpl15	Rpl15	1.19622e-43	0.150691	0.999	0.994	2.81807e-39
Cd276	Cd276	1.14742e-95	0.150676	0.572	0.265	2.7031e-91
Eif1a	Eif1a	6.23379e-43	0.150648	0.939	0.867	1.46856e-38
Set	Set	8.4935e-37	0.150121	0.99	0.938	2.0009e-32
Ubac2	Ubac2	1.97633e-43	0.149915	0.93	0.847	4.65585e-39
Ssh1	Ssh1	7.9946e-74	0.149834	0.645	0.392	1.88337e-69
2010300C02Rik	2010300C02Rik	7.21188e-107	0.149802	0.553	0.224	1.69898e-102
Mov10	Mov10	4.11045e-44	0.149726	0.804	0.68	9.68339e-40
Cited2	Cited2	1.66802e-48	0.149659	0.788	0.564	3.92952e-44
Mt2	Mt2	0.000754895	0.149622	0.991	0.977	1
Kdm1a	Kdm1a	1.74957e-38	0.149438	0.978	0.952	4.12163e-34
Sall1	Sall1	5.15439e-100	0.149292	0.512	0.201	1.21427e-95
Cpxm1	Cpxm1	2.35092e-37	0.14917	0.873	0.754	5.53831e-33
Ctsa	Ctsa	7.86589e-58	0.148464	0.771	0.58	1.85305e-53
Stk4	Stk4	5.91726e-38	0.148198	0.937	0.881	1.39399e-33
Ddah2	Ddah2	1.28682e-40	0.147028	0.667	0.487	3.03148e-36
2900093K20Rik	2900093K20Rik	2.96541e-16	0.146469	0.674	0.603	6.98591e-12
Pi4k2b	Pi4k2b	6.23079e-55	0.146351	0.701	0.499	1.46785e-50
Adad2	Adad2	3.43814e-48	0.146205	0.758	0.592	8.09957e-44
Rcn3	Rcn3	4.8911e-41	0.146175	0.639	0.461	1.15225e-36
Anapc11	Anapc11	1.84702e-37	0.146159	0.983	0.95	4.3512e-33
Gm26670	Gm26670	1.57874e-18	0.146065	0.414	0.338	3.7192e-14
Snx33	Snx33	6.41671e-104	0.145733	0.528	0.21	1.51165e-99
Pdcd4	Pdcd4	1.38068e-33	0.14552	0.961	0.903	3.2526e-29
Pbx1	Pbx1	5.92167e-86	0.144906	0.546	0.25	1.39503e-81
Nae1	Nae1	5.15428e-41	0.144901	0.974	0.911	1.21424e-36
Fbxo36	Fbxo36	1.67835e-61	0.144526	0.701	0.472	3.95386e-57
Asphd2	Asphd2	5.11511e-51	0.144194	0.796	0.58	1.20502e-46
Trib3	Trib3	2.13883e-108	0.14399	0.394	0.112	5.03866e-104
Rpl35	Rpl35	6.54424e-49	0.143898	0.999	0.979	1.54169e-44
Ubxn10	Ubxn10	3.30604e-66	0.143874	0.683	0.425	7.78837e-62
Igsf8	Igsf8	1.26854e-53	0.143708	0.699	0.486	2.98842e-49
Xpot	Xpot	2.84876e-49	0.143691	0.881	0.692	6.7111e-45
Pnma5	Pnma5	1.08738e-50	0.143259	0.731	0.561	2.56165e-46
Rasgef1b	Rasgef1b	6.68702e-99	0.14302	0.507	0.205	1.57533e-94
Rhox10	Rhox10	3.91459e-53	0.142899	0.658	0.41	9.222e-49
Ak6	Ak6	1.03793e-36	0.14239	0.898	0.834	2.44517e-32
Mettl27	Mettl27	3.95596e-43	0.142369	0.553	0.363	9.31946e-39
Cdkl3	Cdkl3	3.58086e-25	0.142293	0.661	0.537	8.43578e-21
Cdc42bpb	Cdc42bpb	9.16414e-43	0.142175	0.796	0.67	2.15889e-38
Mxi1	Mxi1	3.98335e-56	0.141878	0.754	0.567	9.38397e-52
Cd274	Cd274	4.47973e-148	0.141423	0.428	0.087	1.05534e-143
Tmem256	Tmem256	2.50716e-34	0.141329	0.917	0.859	5.90636e-30
Hexa	Hexa	9.87779e-48	0.140871	0.854	0.728	2.32701e-43
Bend7	Bend7	2.90197e-67	0.140479	0.628	0.362	6.83647e-63
Tsc22d3	Tsc22d3	6.32051e-32	0.140401	0.965	0.936	1.48899e-27
Slc2a1	Slc2a1	2.18091e-65	0.140265	0.579	0.339	5.13779e-61
Piwil2	Piwil2	1.10448e-31	0.139843	0.957	0.889	2.60193e-27
Zbtb43	Zbtb43	3.68199e-42	0.139539	0.882	0.734	8.67404e-38
Uchl1	Uchl1	2.22807e-31	0.139187	0.995	0.978	5.24889e-27
Rpl34	Rpl34	3.22688e-51	0.138468	0.999	0.989	7.60189e-47
B930036N10Rik	B930036N10Rik	2.07954e-07	0.138463	0.436	0.393	0.00489897
Ammecr1l	Ammecr1l	2.77213e-43	0.138268	0.733	0.563	6.53059e-39
G3bp1	G3bp1	4.2745e-36	0.138061	0.95	0.856	1.00699e-31
Ighm	Ighm	4.77725e-127	0.137963	0.367	0.072	1.12542e-122
Bcorl1	Bcorl1	5.99323e-40	0.137571	0.743	0.58	1.41188e-35
Dkk3	Dkk3	1.87375e-127	0.137451	0.46	0.129	4.41418e-123
Cacna1h	Cacna1h	1.15306e-47	0.136775	0.642	0.466	2.71637e-43
Lncpint	Lncpint	7.0228e-39	0.136736	0.607	0.449	1.65443e-34
Ppp1r15a	Ppp1r15a	3.68972e-43	0.136353	0.732	0.561	8.69225e-39
Cenpv	Cenpv	1.26075e-33	0.136258	0.954	0.886	2.97007e-29
Kazn	Kazn	3.63345e-54	0.136206	0.665	0.455	8.55969e-50
9130401M01Rik	9130401M01Rik	5.96281e-42	0.136032	0.972	0.908	1.40472e-37
Igf2bp2	Igf2bp2	8.55787e-75	0.136001	0.533	0.262	2.01606e-70
Smagp	Smagp	1.36811e-24	0.135797	0.937	0.882	3.22299e-20
Rpl26	Rpl26	2.61204e-37	0.135287	1	0.993	6.15345e-33
Phf13	Phf13	1.0884e-23	0.135273	0.976	0.931	2.56406e-19
Lgals2	Lgals2	2.75482e-61	0.134933	0.594	0.335	6.48981e-57
Apba2	Apba2	6.79005e-68	0.134926	0.58	0.325	1.5996e-63
Mfsd1	Mfsd1	6.54175e-42	0.134777	0.864	0.719	1.54111e-37
Cdk5rap3	Cdk5rap3	3.95683e-36	0.134658	0.933	0.867	9.3215e-32
Ccnd3	Ccnd3	2.10048e-33	0.134641	0.88	0.78	4.9483e-29
Pcbp4	Pcbp4	3.57418e-36	0.133482	0.807	0.643	8.42006e-32
Foxo3	Foxo3	1.77282e-37	0.133455	0.821	0.683	4.17642e-33
Bola2	Bola2	3.95587e-35	0.133389	0.987	0.954	9.31924e-31
Nubp2	Nubp2	8.64746e-37	0.132589	0.881	0.77	2.03717e-32
Daam1	Daam1	2.44875e-48	0.132439	0.606	0.424	5.76876e-44
Mrpl14	Mrpl14	6.57151e-28	0.132319	0.933	0.873	1.54812e-23
Dlgap4	Dlgap4	4.72344e-39	0.132144	0.812	0.671	1.11275e-34
Rbck1	Rbck1	2.3784e-42	0.131759	0.748	0.592	5.60302e-38
Rpl36a	Rpl36a	8.35442e-45	0.131696	0.996	0.978	1.96813e-40
Rcor2	Rcor2	1.81384e-26	0.131621	0.869	0.804	4.27305e-22
Tmem63b	Tmem63b	4.19267e-51	0.131366	0.547	0.344	9.87709e-47
Rps19	Rps19	3.79232e-61	0.131213	0.999	0.996	8.93396e-57
Tmem160	Tmem160	1.0583e-24	0.130983	0.953	0.886	2.49315e-20
Cct5	Cct5	9.02482e-34	0.130585	0.991	0.966	2.12607e-29
Bst2	Bst2	1.21804e-29	0.130473	0.728	0.607	2.86946e-25
Ubr4	Ubr4	3.33222e-29	0.130331	0.944	0.888	7.85004e-25
Arl8a	Arl8a	7.76891e-73	0.130179	0.527	0.266	1.8302e-68
Aff4	Aff4	1.84166e-50	0.129977	0.632	0.406	4.33859e-46
Zbed5	Zbed5	3.37532e-42	0.129936	0.844	0.721	7.95159e-38
Spen	Spen	3.99139e-17	0.129812	0.954	0.908	9.40291e-13
Neb	Neb	1.51095e-25	0.129799	0.633	0.468	3.5595e-21
Arhgef18	Arhgef18	1.96148e-47	0.129696	0.671	0.491	4.62086e-43
Mgrn1	Mgrn1	6.78884e-63	0.129673	0.637	0.417	1.59932e-58
Gse1	Gse1	5.13525e-40	0.129617	0.776	0.637	1.20976e-35
2310039H08Rik	2310039H08Rik	4.39398e-29	0.129597	0.875	0.797	1.03513e-24
Ttc38	Ttc38	3.60432e-77	0.129496	0.467	0.224	8.49105e-73
Ubxn6	Ubxn6	6.32614e-28	0.129412	0.961	0.912	1.49031e-23
Rtcb	Rtcb	1.62978e-37	0.129361	0.967	0.922	3.83944e-33
Bicd2	Bicd2	2.22734e-42	0.129096	0.761	0.599	5.24717e-38
Pygl	Pygl	3.69335e-58	0.129052	0.583	0.334	8.70079e-54
C1qtnf4	C1qtnf4	5.48885e-31	0.128954	0.971	0.93	1.29306e-26
Rpl32	Rpl32	1.83596e-44	0.12876	1	0.996	4.32516e-40
Srebf2	Srebf2	1.40862e-29	0.12868	0.917	0.833	3.31842e-25
Mmgt2	Mmgt2	2.55558e-42	0.127909	0.712	0.531	6.02043e-38
Cep104	Cep104	5.86426e-54	0.127894	0.646	0.439	1.3815e-49
Txnl4a	Txnl4a	2.78354e-28	0.127626	0.983	0.939	6.55746e-24
Dhx8	Dhx8	3.90568e-33	0.127613	0.904	0.802	9.201e-29
Entpd2	Entpd2	5.33863e-92	0.127419	0.446	0.162	1.25767e-87
Gm2694	Gm2694	4.02278e-29	0.127246	0.892	0.803	9.47685e-25
Polr1c	Polr1c	2.22267e-30	0.127188	0.982	0.943	5.23617e-26
Tcf20	Tcf20	4.11573e-32	0.127163	0.765	0.646	9.69584e-28
Rgma	Rgma	2.21823e-63	0.126861	0.421	0.198	5.22571e-59
Npm1	Npm1	1.82875e-51	0.126804	0.999	0.994	4.30816e-47
Aimp1	Aimp1	8.18265e-29	0.126785	0.982	0.946	1.92767e-24
Smarcad1	Smarcad1	1.93526e-36	0.126635	0.886	0.759	4.55908e-32
Ddx41	Ddx41	4.21021e-25	0.126523	0.945	0.9	9.91842e-21
Rps7	Rps7	1.1194e-53	0.126485	0.997	0.991	2.63709e-49
Tfdp2	Tfdp2	2.0848e-31	0.126483	0.947	0.898	4.91138e-27
Chaf1b	Chaf1b	1.12919e-31	0.126441	0.831	0.674	2.66014e-27
Wdfy1	Wdfy1	7.36419e-29	0.126418	0.884	0.799	1.73486e-24
Rps16	Rps16	4.26233e-47	0.126177	0.999	0.997	1.00412e-42
Tomm40	Tomm40	3.78557e-27	0.126102	0.96	0.918	8.91805e-23
Ccdc174	Ccdc174	3.79608e-38	0.126034	0.85	0.694	8.9428e-34
4932422M17Rik	4932422M17Rik	1.12144e-18	0.125903	0.368	0.257	2.64189e-14
Senp6	Senp6	3.03499e-25	0.125873	0.927	0.879	7.14983e-21
Ddr1	Ddr1	2.08152e-46	0.125712	0.42	0.233	4.90364e-42
Zscan21	Zscan21	2.97631e-45	0.125687	0.772	0.621	7.01158e-41
Col1a1	Col1a1	1.85531e-47	0.125515	0.692	0.509	4.37075e-43
Jsrp1	Jsrp1	9.07197e-38	0.125493	0.605	0.405	2.13717e-33
Lima1	Lima1	2.48748e-39	0.125475	0.861	0.676	5.86e-35
Dtna	Dtna	4.53312e-49	0.125444	0.678	0.462	1.06791e-44
Rpl30	Rpl30	2.84095e-49	0.125417	1	0.99	6.6927e-45
Mypop	Mypop	4.73067e-46	0.1254	0.537	0.314	1.11445e-41
Hnrnpul2	Hnrnpul2	4.23326e-25	0.125309	0.976	0.938	9.97271e-21
Lasp1	Lasp1	3.18944e-49	0.125192	0.626	0.391	7.51368e-45
Rab26os	Rab26os	1.08614e-20	0.125173	0.626	0.506	2.55874e-16
Nab1	Nab1	1.87272e-47	0.125164	0.682	0.464	4.41174e-43
Dmrt1	Dmrt1	6.1401e-26	0.124814	0.983	0.945	1.44649e-21
Nes	Nes	6.72806e-20	0.124542	0.736	0.663	1.585e-15
Zbtb44	Zbtb44	9.68987e-34	0.124343	0.871	0.75	2.28274e-29
Gsto1	Gsto1	1.34961e-31	0.124198	0.772	0.629	3.1794e-27
Mcrip1	Mcrip1	2.27744e-31	0.124063	0.955	0.92	5.36519e-27
Rplp0	Rplp0	6.46272e-47	0.124022	1	0.995	1.52249e-42
Rspo1	Rspo1	6.28832e-77	0.123814	0.326	0.11	1.4814e-72
Rangrf	Rangrf	5.37705e-27	0.123707	0.903	0.839	1.26673e-22
Asl	Asl	3.04557e-31	0.123493	0.729	0.623	7.17474e-27
Supt20	Supt20	1.11176e-29	0.123447	0.904	0.826	2.6191e-25
Tmbim6	Tmbim6	3.11455e-34	0.12325	0.964	0.901	7.33727e-30
Tns3	Tns3	1.01476e-41	0.123191	0.726	0.551	2.39056e-37
G6pc3	G6pc3	4.41146e-63	0.1228	0.554	0.3	1.03925e-58
AC152827.1	AC152827.1	1.59001e-24	0.122793	0.388	0.321	3.74575e-20
Pnrc1	Pnrc1	7.45889e-30	0.12274	0.937	0.845	1.75716e-25
Rps24	Rps24	2.5578e-61	0.122663	0.999	0.998	6.02567e-57
Rpl38	Rpl38	5.60411e-44	0.12211	0.999	0.987	1.32022e-39
Mfsd5	Mfsd5	4.17037e-42	0.121907	0.738	0.56	9.82456e-38
Iars2	Iars2	3.46825e-36	0.121631	0.872	0.739	8.17049e-32
Slc44a2	Slc44a2	6.51434e-69	0.121562	0.506	0.253	1.53465e-64
Rspo4	Rspo4	8.58559e-48	0.12154	0.592	0.398	2.02259e-43
Nptx1	Nptx1	6.93896e-64	0.121506	0.288	0.093	1.63468e-59
Lsg1	Lsg1	1.34217e-32	0.121421	0.939	0.874	3.16188e-28
2010111I01Rik	2010111I01Rik	1.50845e-46	0.121236	0.659	0.442	3.55362e-42
Rps8	Rps8	3.57323e-48	0.121219	1	0.998	8.41781e-44
Snhg20	Snhg20	5.5047e-15	0.121107	0.828	0.745	1.2968e-10
9430060I03Rik	9430060I03Rik	1.26663e-28	0.121058	0.302	0.208	2.98394e-24
Psmg4	Psmg4	1.02333e-24	0.121055	0.948	0.887	2.41076e-20
Wbp4	Wbp4	2.51596e-27	0.120913	0.933	0.866	5.92709e-23
Gnb4	Gnb4	2.27226e-23	0.120851	0.86	0.761	5.35298e-19
Xpc	Xpc	4.64062e-22	0.120711	0.897	0.831	1.09324e-17
Jmy	Jmy	3.97006e-29	0.120514	0.887	0.805	9.35267e-25
Zcchc7	Zcchc7	1.24756e-26	0.120377	0.904	0.847	2.939e-22
Usp3	Usp3	3.47006e-31	0.12023	0.966	0.896	8.17476e-27
Ank3	Ank3	7.82357e-86	0.120143	0.403	0.143	1.84308e-81
Sec1	Sec1	3.18751e-60	0.119833	0.533	0.285	7.50913e-56
A430078I02Rik	A430078I02Rik	1.41263e-23	0.119703	0.271	0.179	3.32787e-19
Ogfr	Ogfr	9.87097e-43	0.119683	0.758	0.579	2.3254e-38
Dhx40	Dhx40	1.50332e-23	0.119057	0.953	0.913	3.54153e-19
Cltb	Cltb	2.37169e-37	0.118862	0.679	0.508	5.58722e-33
Ndufv3	Ndufv3	6.09801e-24	0.118537	0.916	0.813	1.43657e-19
Snrpa	Snrpa	8.42842e-14	0.118357	0.968	0.933	1.98557e-09
Cdk14	Cdk14	4.5662e-54	0.118292	0.524	0.31	1.07571e-49
Ift43	Ift43	5.35681e-26	0.118291	0.893	0.787	1.26196e-21
Fahd1	Fahd1	3.83761e-38	0.11828	0.668	0.455	9.04064e-34
Rps23	Rps23	1.84626e-26	0.11815	0.998	0.99	4.34941e-22
Epb41l5	Epb41l5	5.51059e-26	0.118023	0.917	0.85	1.29819e-21
Heatr1	Heatr1	4.55266e-21	0.117922	0.944	0.903	1.07252e-16
Por	Por	4.70669e-34	0.117721	0.803	0.704	1.1088e-29
Cartpt	Cartpt	6.71789e-68	0.117716	0.264	0.067	1.5826e-63
BC031181	BC031181	1.16175e-29	0.117543	0.884	0.808	2.73686e-25
Abhd11	Abhd11	5.43952e-27	0.11753	0.834	0.755	1.28144e-22
Aebp1	Aebp1	6.60495e-20	0.11747	0.82	0.714	1.55599e-15
Ddx25	Ddx25	1.54536e-23	0.117379	0.814	0.726	3.64057e-19
Napg	Napg	5.47968e-29	0.117119	0.923	0.854	1.2909e-24
Dnmt3a	Dnmt3a	1.41965e-24	0.116789	0.859	0.787	3.34441e-20
Ppp1r18	Ppp1r18	7.12892e-50	0.116526	0.615	0.383	1.67943e-45
2810405F17Rik	2810405F17Rik	2.2211e-15	0.116289	0.428	0.379	5.23246e-11
Tcf7l2	Tcf7l2	1.56167e-47	0.116171	0.529	0.308	3.67898e-43
Sugt1	Sugt1	1.55171e-27	0.116076	0.919	0.815	3.65553e-23
2900060B14Rik	2900060B14Rik	1.65837e-06	0.115974	0.34	0.269	0.0390678
Amdhd2	Amdhd2	1.26694e-33	0.115959	0.758	0.617	2.98466e-29
Zfp318	Zfp318	1.44408e-19	0.115897	0.975	0.939	3.40197e-15
Nptn	Nptn	1.87949e-26	0.115747	0.851	0.759	4.4277e-22
Tiprl	Tiprl	2.19048e-31	0.115635	0.793	0.663	5.16032e-27
Rtf2	Rtf2	3.04806e-32	0.115589	0.937	0.87	7.18062e-28
1600020E01Rik	1600020E01Rik	1.25321e-16	0.115389	0.621	0.542	2.95232e-12
Fau	Fau	2.10902e-38	0.115232	1	0.993	4.96843e-34
Apex1	Apex1	1.20525e-26	0.115215	0.98	0.949	2.83932e-22
Ppp3ca	Ppp3ca	7.36758e-34	0.115209	0.831	0.673	1.73565e-29
Chd7	Chd7	5.75065e-27	0.11515	0.777	0.619	1.35474e-22
Bin2	Bin2	4.59167e-43	0.114971	0.703	0.519	1.08171e-38
Washc1	Washc1	5.84865e-34	0.114816	0.852	0.743	1.37783e-29
Cnppd1	Cnppd1	5.27423e-42	0.114676	0.693	0.5	1.2425e-37
Park7	Park7	2.1766e-18	0.114297	0.985	0.966	5.12764e-14
Pdha1	Pdha1	9.492e-36	0.114039	0.835	0.672	2.23613e-31
Plcg2	Plcg2	1.31707e-33	0.113938	0.676	0.492	3.10276e-29
Adgrl1	Adgrl1	7.2261e-25	0.113888	0.849	0.781	1.70233e-20
Cyb5r1	Cyb5r1	4.1258e-30	0.113862	0.713	0.606	9.71955e-26
Otud5	Otud5	5.01487e-31	0.11361	0.89	0.794	1.1814e-26
Ina	Ina	6.76657e-34	0.113589	0.652	0.472	1.59407e-29
Abca1	Abca1	7.92094e-37	0.113327	0.745	0.547	1.86602e-32
Crtc3	Crtc3	1.70821e-49	0.113277	0.613	0.389	4.02419e-45
Ptgr1	Ptgr1	2.52983e-32	0.113007	0.679	0.479	5.95977e-28
Fndc4	Fndc4	1.37171e-50	0.112862	0.528	0.306	3.23147e-46
Itpka	Itpka	1.11283e-64	0.112789	0.478	0.237	2.6216e-60
Stk39	Stk39	9.67548e-46	0.112767	0.605	0.4	2.27935e-41
Rps26	Rps26	1.29925e-26	0.112602	0.997	0.991	3.06077e-22
4933433G15Rik	4933433G15Rik	3.22487e-25	0.112601	0.42	0.306	7.59715e-21
Gm15441	Gm15441	2.37648e-25	0.112509	0.328	0.205	5.5985e-21
Snai1	Snai1	5.04218e-84	0.112498	0.359	0.116	1.18784e-79
Btg2	Btg2	2.48344e-19	0.112446	0.666	0.59	5.85048e-15
Kctd20	Kctd20	3.70654e-28	0.11233	0.893	0.827	8.73188e-24
Fam217b	Fam217b	9.3529e-36	0.112043	0.745	0.585	2.20336e-31
Xlr5c	Xlr5c	1.34365e-29	0.112041	0.794	0.682	3.16536e-25
Sgk3	Sgk3	1.11291e-35	0.111641	0.913	0.761	2.62179e-31
Dctd	Dctd	5.8899e-37	0.111291	0.799	0.645	1.38754e-32
Csnk2a1	Csnk2a1	3.89884e-33	0.11125	0.929	0.808	9.1849e-29
Hdac11	Hdac11	7.33043e-53	0.111195	0.507	0.291	1.7269e-48
Dapk2	Dapk2	1.62453e-36	0.111185	0.599	0.422	3.82707e-32
Rpl7a	Rpl7a	1.98967e-31	0.111127	0.998	0.978	4.68727e-27
Spsb3	Spsb3	1.51412e-29	0.111044	0.865	0.759	3.56697e-25
Impa2	Impa2	4.92035e-30	0.110864	0.757	0.614	1.15914e-25
Smyd5	Smyd5	4.37948e-37	0.110782	0.686	0.506	1.03172e-32
Fzd3	Fzd3	7.31885e-26	0.110726	0.848	0.774	1.72417e-21
Cdc40	Cdc40	2.84576e-27	0.110696	0.933	0.843	6.70404e-23
Cnot2	Cnot2	2.48164e-29	0.110481	0.9	0.802	5.84625e-25
Shcbp1l	Shcbp1l	4.7715e-36	0.110475	0.703	0.537	1.12407e-31
Sfxn1	Sfxn1	8.94126e-64	0.110421	0.447	0.209	2.10638e-59
Acer2	Acer2	1.80046e-31	0.110351	0.566	0.398	4.24152e-27
Ints3	Ints3	2.94717e-28	0.110294	0.791	0.679	6.94295e-24
Tyro3	Tyro3	3.53715e-50	0.110239	0.539	0.331	8.33282e-46
mt-Nd1	mt-Nd1	1.1015e-21	0.110215	0.994	0.962	2.59491e-17
Slc6a6	Slc6a6	1.50552e-46	0.110178	0.44	0.245	3.54671e-42
Wdr73	Wdr73	3.82791e-30	0.110167	0.785	0.664	9.01778e-26
Plscr3	Plscr3	8.1094e-44	0.110071	0.593	0.391	1.91041e-39
Dbndd1	Dbndd1	5.23256e-83	0.10981	0.37	0.12	1.23269e-78
Gpr137c	Gpr137c	3.83498e-26	0.10966	0.594	0.453	9.03445e-22
Cdc42ep4	Cdc42ep4	8.54083e-51	0.109575	0.499	0.29	2.01205e-46
Ppan	Ppan	4.19183e-22	0.109512	0.98	0.94	9.87512e-18
Ttc34	Ttc34	8.96929e-36	0.109241	0.597	0.438	2.11298e-31
Dcaf8	Dcaf8	2.87741e-27	0.1091	0.921	0.81	6.7786e-23
Mrpl45	Mrpl45	1.21652e-24	0.108936	0.92	0.867	2.86589e-20
Smyd3	Smyd3	1.01305e-32	0.108531	0.798	0.659	2.38655e-28
Fzd2	Fzd2	7.25199e-62	0.108501	0.463	0.211	1.70842e-57
Fam3c	Fam3c	2.30541e-35	0.108397	0.659	0.477	5.43109e-31
Rnh1	Rnh1	4.13904e-29	0.108209	0.832	0.725	9.75074e-25
Sik3	Sik3	6.67809e-33	0.108021	0.731	0.605	1.57322e-28
Ftl1	Ftl1	4.42082e-21	0.107983	0.999	0.985	1.04146e-16
Cul2	Cul2	4.3621e-30	0.107951	0.787	0.667	1.02762e-25
Topaz1	Topaz1	2.8225e-25	0.10785	0.917	0.813	6.64924e-21
Ing2	Ing2	7.70211e-29	0.107732	0.877	0.767	1.81446e-24
Gm17586	Gm17586	6.36871e-29	0.107538	0.696	0.55	1.50034e-24
Rbm10	Rbm10	8.45706e-34	0.107534	0.831	0.663	1.99231e-29
Rps25	Rps25	2.25824e-34	0.107466	0.999	0.988	5.31996e-30
Eef1g	Eef1g	8.81431e-23	0.10737	0.995	0.971	2.07648e-18
Dnajb4	Dnajb4	1.63801e-13	0.107036	0.765	0.71	3.85883e-09
Rpl39l	Rpl39l	1.06781e-23	0.106742	0.99	0.961	2.51554e-19
Tmem234	Tmem234	7.86205e-11	0.10662	0.949	0.908	1.85214e-06
Pcp4l1	Pcp4l1	3.71645e-43	0.106599	0.605	0.372	8.7552e-39
Mrps6	Mrps6	1.53542e-24	0.10655	0.907	0.86	3.61714e-20
Rtn1	Rtn1	5.48394e-34	0.106487	0.614	0.433	1.29191e-29
Reln	Reln	1.34038e-32	0.106481	0.68	0.503	3.15767e-28
Zfp639	Zfp639	9.53742e-30	0.106457	0.783	0.647	2.24683e-25
Tomm34	Tomm34	1.10605e-25	0.106365	0.935	0.885	2.60563e-21
Bcas3	Bcas3	5.84641e-25	0.106138	0.821	0.715	1.3773e-20
Lhfpl2	Lhfpl2	1.15606e-71	0.106097	0.415	0.176	2.72345e-67
Erg	Erg	2.70302e-48	0.10604	0.477	0.268	6.36777e-44
Rictor	Rictor	5.72986e-18	0.106	0.924	0.873	1.34984e-13
Letm2	Letm2	2.43081e-37	0.105994	0.479	0.287	5.7265e-33
Gm6297	Gm6297	1.01719e-27	0.105767	0.364	0.25	2.39629e-23
Stx5a	Stx5a	8.44329e-27	0.105684	0.858	0.743	1.98907e-22
Smad3	Smad3	2.38132e-66	0.105625	0.393	0.164	5.60991e-62
Rpl18a	Rpl18a	9.08798e-19	0.105549	1	0.991	2.14095e-14
Map3k15	Map3k15	3.19224e-51	0.10553	0.547	0.335	7.52028e-47
Plekha5	Plekha5	1.9819e-24	0.105479	0.823	0.722	4.66897e-20
Tesk1	Tesk1	4.87551e-42	0.105466	0.555	0.362	1.14857e-37
Rpl4	Rpl4	7.84279e-35	0.105386	0.998	0.984	1.84761e-30
Nadk2	Nadk2	1.59043e-31	0.105346	0.872	0.735	3.74674e-27
Jph4	Jph4	1.92799e-32	0.105297	0.405	0.234	4.54196e-28
Arf5	Arf5	3.73985e-24	0.105285	0.974	0.933	8.81033e-20
Rexo2	Rexo2	3.33783e-26	0.105251	0.98	0.927	7.86326e-22
Lppos	Lppos	4.12746e-32	0.105163	0.579	0.407	9.72347e-28
Amotl1	Amotl1	4.19675e-56	0.104938	0.433	0.201	9.8867e-52
Smim14	Smim14	4.28774e-27	0.104924	0.898	0.821	1.01011e-22
Matn4	Matn4	1.43295e-59	0.104848	0.445	0.203	3.37575e-55
Zbtb12	Zbtb12	1.11536e-14	0.104838	0.64	0.576	2.62757e-10
Tor1aip2	Tor1aip2	2.42218e-27	0.104615	0.774	0.677	5.70617e-23
Arhgef15	Arhgef15	1.12727e-52	0.104477	0.488	0.249	2.65562e-48
mt-Nd2	mt-Nd2	1.05485e-20	0.104451	0.991	0.965	2.48502e-16
Rps14	Rps14	6.42495e-33	0.104426	0.999	0.995	1.51359e-28
Ttc19	Ttc19	1.26346e-19	0.103992	0.966	0.931	2.97645e-15
Nfkbil1	Nfkbil1	1.75729e-29	0.103977	0.502	0.33	4.13983e-25
Rhebl1	Rhebl1	4.28472e-43	0.103955	0.725	0.496	1.0094e-38
Stx2	Stx2	3.9406e-36	0.10387	0.698	0.526	9.28327e-32
1810058I24Rik	1810058I24Rik	6.76277e-25	0.10386	0.953	0.899	1.59317e-20
Dcaf6	Dcaf6	1.82764e-33	0.103821	0.769	0.614	4.30556e-29
Fam163a	Fam163a	1.47894e-48	0.103699	0.232	0.075	3.4841e-44
Anxa11	Anxa11	8.54298e-24	0.103651	0.826	0.742	2.01255e-19
1700029P11Rik	1700029P11Rik	1.4438e-31	0.103619	0.564	0.387	3.40129e-27
Sapcd2	Sapcd2	7.43767e-28	0.103541	0.739	0.619	1.75217e-23
Bcl6	Bcl6	2.69103e-120	0.103441	0.329	0.053	6.33953e-116
Rcl1	Rcl1	2.15667e-24	0.10332	0.872	0.789	5.08069e-20
Nop14	Nop14	1.48956e-22	0.103263	0.982	0.939	3.5091e-18
Ptdss2	Ptdss2	1.01284e-25	0.103066	0.877	0.785	2.38604e-21
Gm11361	Gm11361	6.24293e-19	0.103003	0.835	0.719	1.47071e-14
Ezh1	Ezh1	4.73399e-23	0.102894	0.808	0.704	1.11523e-18
Prune1	Prune1	5.4082e-29	0.10288	0.777	0.668	1.27406e-24
Zfp451	Zfp451	1.32181e-19	0.102862	0.93	0.886	3.11391e-15
B230217C12Rik	B230217C12Rik	4.11923e-21	0.102843	0.408	0.311	9.70408e-17
Klhl31	Klhl31	4.02751e-19	0.102822	0.404	0.333	9.48801e-15
Hspg2	Hspg2	9.4386e-36	0.10272	0.545	0.384	2.22355e-31
Ifitm1	Ifitm1	1.42038e-66	0.102607	0.325	0.117	3.34612e-62
Pycr2	Pycr2	1.04756e-27	0.102548	0.842	0.713	2.46783e-23
Tmem120a	Tmem120a	2.75912e-27	0.102504	0.708	0.59	6.49994e-23
Gpn3	Gpn3	9.49548e-24	0.102426	0.907	0.834	2.23695e-19
Narfl	Narfl	6.83547e-40	0.10236	0.627	0.45	1.6103e-35
Gtf2b	Gtf2b	6.59201e-22	0.1023	0.83	0.744	1.55295e-17
Rps2	Rps2	1.68327e-38	0.10225	0.999	0.998	3.96545e-34
Krtcap2	Krtcap2	3.39611e-20	0.102121	0.974	0.937	8.00055e-16
Rbfa	Rbfa	4.03127e-16	0.101606	0.969	0.92	9.49686e-12
Mrpl24	Mrpl24	1.04145e-21	0.101456	0.966	0.938	2.45344e-17
Lrrc28	Lrrc28	1.29286e-26	0.101433	0.765	0.641	3.04572e-22
Stk24	Stk24	1.96695e-28	0.101273	0.881	0.736	4.63375e-24
Rnf149	Rnf149	1.02099e-24	0.101021	0.942	0.865	2.40525e-20
Nos1ap	Nos1ap	1.83553e-82	0.100926	0.391	0.14	4.32415e-78
Papd7	Papd7	1.01863e-30	0.100924	0.734	0.593	2.39968e-26
L3hypdh	L3hypdh	3.5102e-43	0.100913	0.403	0.219	8.26933e-39
Usp10	Usp10	1.15712e-44	0.100852	0.629	0.406	2.72593e-40
Crebrf	Crebrf	7.84785e-22	0.100802	0.746	0.626	1.8488e-17
Tuba1b	Tuba1b	1.48391e-25	0.100747	0.93	0.829	3.4958e-21
Rpl31	Rpl31	2.92598e-25	0.100672	0.997	0.972	6.89303e-21
Map3k5	Map3k5	1.32032e-29	0.100623	0.578	0.425	3.11041e-25
Rrp7a	Rrp7a	3.57943e-21	0.100594	0.819	0.736	8.43242e-17
Commd10	Commd10	4.21176e-25	0.100418	0.824	0.712	9.92207e-21
Cnp	Cnp	5.94031e-29	0.100332	0.663	0.502	1.39942e-24
Per1	Per1	2.79871e-30	0.100021	0.618	0.489	6.5932e-26
Hnrnpa1	Hnrnpa1	9.65299e-28	0.0996076	0.995	0.968	2.27405e-23
Zfp710	Zfp710	6.05319e-37	0.0995427	0.729	0.532	1.42601e-32
Lmbr1l	Lmbr1l	4.01654e-33	0.0994596	0.635	0.479	9.46217e-29
Mea1	Mea1	8.06079e-20	0.0993624	0.978	0.939	1.89896e-15
Dhcr24	Dhcr24	9.89496e-21	0.0993556	0.789	0.707	2.33105e-16
Arl4a	Arl4a	7.20056e-22	0.099345	0.869	0.758	1.69631e-17
F2	F2	1.54966e-66	0.0992824	0.387	0.149	3.65069e-62
Gm17435	Gm17435	8.6122e-26	0.0990802	0.447	0.328	2.02886e-21
Akap12	Akap12	3.57996e-23	0.0985894	0.632	0.51	8.43367e-19
Imp3	Imp3	4.26795e-26	0.0982722	0.963	0.932	1.00544e-21
Uap1l1	Uap1l1	1.03942e-20	0.0982484	0.764	0.654	2.44866e-16
Cox7a2l	Cox7a2l	1.49233e-15	0.0981819	0.982	0.953	3.51564e-11
1700054O05Rik	1700054O05Rik	2.42569e-29	0.0981352	0.545	0.38	5.71444e-25
Blmh	Blmh	5.56168e-21	0.0980721	0.966	0.911	1.31022e-16
Ilf3	Ilf3	4.13895e-18	0.0978924	0.964	0.922	9.75054e-14
Ube2z	Ube2z	1.38439e-23	0.0978136	0.89	0.812	3.26135e-19
Gm45774	Gm45774	1.07028e-15	0.0977926	0.328	0.289	2.52137e-11
Ctr9	Ctr9	2.20196e-21	0.097673	0.915	0.831	5.18738e-17
Cstf3	Cstf3	1.54047e-15	0.0975392	0.934	0.888	3.62905e-11
Trp53rkb	Trp53rkb	6.25987e-12	0.0974589	0.838	0.794	1.4747e-07
Timm10	Timm10	9.64043e-29	0.0973615	0.851	0.726	2.27109e-24
Zrsr1	Zrsr1	3.1385e-27	0.0972377	0.74	0.594	7.39367e-23
Plin3	Plin3	2.0531e-26	0.0971807	0.727	0.574	4.8367e-22
Fcgrt	Fcgrt	7.26358e-13	0.0971507	0.404	0.321	1.71115e-08
2310068J16Rik	2310068J16Rik	6.87444e-14	0.0970175	0.511	0.399	1.61948e-09
Tmem50a	Tmem50a	7.27031e-19	0.0969939	0.96	0.929	1.71274e-14
Timm22	Timm22	2.34333e-26	0.0969859	0.931	0.851	5.52041e-22
Mrps18b	Mrps18b	2.01666e-22	0.0967792	0.963	0.924	4.75085e-18
Cecr2	Cecr2	3.41957e-17	0.09668	0.966	0.924	8.05582e-13
Mael	Mael	6.00571e-18	0.0966618	0.975	0.938	1.41482e-13
Ccdc91	Ccdc91	1.68691e-24	0.0966574	0.825	0.701	3.97401e-20
Rnf180	Rnf180	1.56059e-38	0.0966334	0.575	0.396	3.67643e-34
Rpl13a	Rpl13a	1.81767e-21	0.096597	0.982	0.945	4.28206e-17
Wdtc1	Wdtc1	1.4579e-27	0.0964205	0.746	0.607	3.43453e-23
Otud3	Otud3	4.19654e-24	0.0961313	0.755	0.637	9.88621e-20
Ldlrad3	Ldlrad3	6.93153e-34	0.0960716	0.619	0.478	1.63293e-29
Lef1	Lef1	4.55684e-44	0.0960599	0.401	0.217	1.0735e-39
Rpl24	Rpl24	1.81253e-25	0.0959229	0.999	0.985	4.26997e-21
Smchd1	Smchd1	1.82635e-19	0.0957674	0.985	0.955	4.30253e-15
Riok2	Riok2	2.9794e-27	0.0957642	0.857	0.728	7.01887e-23
Gm10399	Gm10399	4.24755e-12	0.0953785	0.355	0.265	1.00064e-07
Ep400	Ep400	2.34751e-15	0.0952858	0.97	0.935	5.53025e-11
Txn2	Txn2	2.19459e-17	0.0952857	0.915	0.866	5.17002e-13
Ppp2r5d	Ppp2r5d	1.27779e-25	0.0952586	0.845	0.752	3.01021e-21
Ldha	Ldha	1.23497e-38	0.0950614	0.593	0.389	2.90934e-34
Rdm1	Rdm1	5.51216e-13	0.0950187	0.5	0.404	1.29855e-08
Cdkn2aip	Cdkn2aip	1.33492e-18	0.0949698	0.806	0.72	3.14479e-14
Rrp9	Rrp9	1.80373e-22	0.0949358	0.919	0.835	4.24922e-18
Tslrn1	Tslrn1	1.35952e-23	0.0946632	0.413	0.273	3.20276e-19
Abcf1	Abcf1	2.12199e-20	0.0946339	0.982	0.941	4.99899e-16
Larp1	Larp1	1.29712e-18	0.0945119	0.964	0.922	3.05576e-14
mt-Co3	mt-Co3	1.7155e-16	0.0944479	0.999	0.991	4.04136e-12
Pex16	Pex16	1.19911e-23	0.0940105	0.831	0.747	2.82485e-19
Henmt1	Henmt1	1.19025e-28	0.093756	0.616	0.455	2.80399e-24
Clcn2	Clcn2	6.83796e-37	0.0936442	0.451	0.277	1.61089e-32
B4galnt4	B4galnt4	5.69792e-46	0.0936248	0.404	0.221	1.34232e-41
Syt11	Syt11	4.97578e-25	0.0935929	0.646	0.506	1.17219e-20
Gm6890	Gm6890	1.3888e-26	0.0935823	0.705	0.557	3.27173e-22
Baz2a	Baz2a	2.19671e-16	0.0934704	0.936	0.898	5.175e-12
Tmcc3	Tmcc3	7.28961e-43	0.0934536	0.4	0.214	1.71729e-38
6230400D17Rik	6230400D17Rik	3.78482e-23	0.093232	0.392	0.305	8.91629e-19
Cep44	Cep44	4.7348e-25	0.0931128	0.659	0.534	1.11542e-20
Slc4a4	Slc4a4	1.14352e-55	0.0930642	0.398	0.177	2.6939e-51
Sars	Sars	1.39888e-20	0.0930301	0.961	0.899	3.29549e-16
Ankzf1	Ankzf1	7.88911e-37	0.0929623	0.605	0.416	1.85852e-32
Pnpla7	Pnpla7	6.34149e-33	0.0929351	0.544	0.38	1.49393e-28
Ube2b	Ube2b	1.80421e-19	0.0929043	0.984	0.956	4.25037e-15
Tle1	Tle1	2.23166e-19	0.0928899	0.87	0.789	5.25734e-15
Tnks2	Tnks2	3.75901e-21	0.0928244	0.945	0.871	8.85548e-17
Eml5	Eml5	1.83481e-28	0.0927236	0.555	0.411	4.32245e-24
Micu1	Micu1	1.26795e-39	0.0924109	0.518	0.336	2.98703e-35
Ttl	Ttl	1.77803e-46	0.0923492	0.429	0.217	4.18869e-42
Srek1	Srek1	7.36179e-17	0.0923054	0.913	0.846	1.73429e-12
Lpp	Lpp	2.44911e-20	0.0922883	0.714	0.607	5.76961e-16
Jmjd1c	Jmjd1c	1.53988e-16	0.0922168	0.967	0.924	3.62765e-12
Ramp3	Ramp3	2.16523e-49	0.0922125	0.426	0.209	5.10085e-45
Zfand5	Zfand5	8.28948e-19	0.0921137	0.974	0.936	1.95283e-14
Atp6v1b2	Atp6v1b2	6.60791e-23	0.0920218	0.818	0.707	1.55669e-18
Slx1b	Slx1b	1.72214e-24	0.091927	0.465	0.347	4.05703e-20
Pabpc1	Pabpc1	9.1372e-22	0.0919073	0.995	0.966	2.15254e-17
Tspan33	Tspan33	5.25629e-30	0.0918851	0.641	0.478	1.23828e-25
Rpusd4	Rpusd4	5.03437e-27	0.0918526	0.71	0.576	1.186e-22
Tcp11l1	Tcp11l1	3.2536e-59	0.0918432	0.352	0.138	7.66483e-55
Actn1	Actn1	1.22174e-22	0.0918161	0.674	0.516	2.87818e-18
Ctdsp1	Ctdsp1	1.20202e-32	0.0918089	0.6	0.406	2.83173e-28
Acadm	Acadm	4.62366e-18	0.0917114	0.891	0.824	1.08924e-13
Atoh8	Atoh8	3.24741e-50	0.0914995	0.407	0.197	7.65026e-46
Psmb6	Psmb6	2.32006e-18	0.0914866	0.99	0.965	5.4656e-14
Trappc4	Trappc4	7.52089e-16	0.0914097	0.962	0.93	1.77177e-11
Adcy10	Adcy10	3.89911e-81	0.0913858	0.354	0.109	9.18552e-77
Josd1	Josd1	1.51792e-16	0.091304	0.847	0.772	3.57591e-12
Kif5a	Kif5a	2.36951e-20	0.0912851	0.644	0.531	5.58209e-16
Siae	Siae	1.11014e-40	0.0912715	0.52	0.32	2.61527e-36
Ano10	Ano10	5.24297e-33	0.0912198	0.577	0.408	1.23514e-28
Cdc37	Cdc37	4.14523e-19	0.0911622	0.984	0.949	9.76534e-15
Dym	Dym	2.54021e-29	0.091161	0.73	0.56	5.98422e-25
Tsr1	Tsr1	2.03043e-17	0.0910775	0.904	0.825	4.78329e-13
Lrrc1	Lrrc1	7.74719e-22	0.0910745	0.697	0.556	1.82508e-17
Zfp219	Zfp219	1.08005e-30	0.0910003	0.585	0.419	2.54439e-26
Stat3	Stat3	3.75263e-28	0.0909391	0.692	0.523	8.84044e-24
Dpm2	Dpm2	3.11982e-22	0.0909006	0.798	0.688	7.34967e-18
Susd4	Susd4	3.54113e-23	0.0908306	0.706	0.566	8.34218e-19
Scap	Scap	1.14967e-16	0.0908084	0.839	0.753	2.7084e-12
Sema6d	Sema6d	1.2601e-27	0.090751	0.579	0.431	2.96855e-23
Mycl	Mycl	1.43086e-64	0.0907035	0.385	0.15	3.37083e-60
Tax1bp1	Tax1bp1	3.10499e-19	0.0904245	0.984	0.959	7.31474e-15
Ankrd12	Ankrd12	9.87326e-11	0.090413	0.972	0.938	2.32594e-06
Ncbp1	Ncbp1	6.41434e-18	0.0901678	0.919	0.861	1.51109e-13
Tmem57	Tmem57	5.70511e-15	0.0901584	0.978	0.939	1.34401e-10
2210016L21Rik	2210016L21Rik	1.70322e-19	0.0901518	0.868	0.781	4.01245e-15
Pitpnb	Pitpnb	1.82936e-21	0.0900741	0.937	0.881	4.30962e-17
Rpl35a	Rpl35a	2.19395e-36	0.0900254	1	0.994	5.16852e-32
Pigp	Pigp	2.45268e-18	0.089967	0.845	0.783	5.77803e-14
Gstp2	Gstp2	6.77786e-17	0.0897695	0.373	0.255	1.59673e-12
Gnl3	Gnl3	1.0315e-16	0.0897334	0.98	0.944	2.43001e-12
Sqstm1	Sqstm1	1.05351e-18	0.0896668	0.918	0.852	2.48187e-14
Fgf22	Fgf22	1.7021e-33	0.0895182	0.368	0.233	4.00981e-29
Kctd10	Kctd10	8.16281e-20	0.0894948	0.898	0.824	1.92299e-15
Esr1	Esr1	7.89132e-102	0.0894687	0.307	0.057	1.85904e-97
Capn10	Capn10	6.69633e-29	0.0892923	0.58	0.419	1.57752e-24
Zfp516	Zfp516	3.48465e-24	0.0892576	0.581	0.446	8.20913e-20
2510046G10Rik	2510046G10Rik	1.18788e-21	0.0891778	0.781	0.648	2.79842e-17
Twnk	Twnk	4.48474e-24	0.0890437	0.659	0.553	1.05651e-19
Tnks1bp1	Tnks1bp1	2.15636e-28	0.0890137	0.595	0.43	5.07995e-24
Dlat	Dlat	7.30798e-21	0.0888798	0.798	0.674	1.72161e-16
Pygb	Pygb	3.39646e-25	0.0888188	0.672	0.525	8.00139e-21
Zfp266	Zfp266	4.09348e-18	0.0887585	0.85	0.758	9.64341e-14
Neil2	Neil2	1.54695e-25	0.0886147	0.642	0.499	3.64431e-21
Nudt4	Nudt4	1.04783e-18	0.0884739	0.92	0.848	2.46849e-14
Trf	Trf	1.87361e-26	0.0884155	0.255	0.138	4.41386e-22
Tbc1d2b	Tbc1d2b	1.30664e-39	0.0883744	0.535	0.341	3.07819e-35
Vav2	Vav2	4.55074e-27	0.0883177	0.634	0.527	1.07206e-22
Mga	Mga	8.12687e-15	0.0882918	0.967	0.932	1.91453e-10
Mycn	Mycn	2.31282e-35	0.0882306	0.606	0.411	5.44855e-31
Gstp1	Gstp1	9.69898e-12	0.0881427	0.522	0.415	2.28489e-07
Piwil4	Piwil4	2.85192e-42	0.0881241	0.445	0.246	6.71855e-38
Atpif1	Atpif1	1.10891e-21	0.088107	0.989	0.964	2.61238e-17
Ccdc191	Ccdc191	1.89836e-18	0.088078	0.863	0.775	4.47215e-14
Gskip	Gskip	2.11701e-18	0.0879187	0.856	0.764	4.98725e-14
Ryr1	Ryr1	3.53226e-35	0.0877882	0.457	0.27	8.32129e-31
Siah2	Siah2	2.65333e-25	0.0877825	0.659	0.496	6.2507e-21
Rps15a	Rps15a	1.71862e-19	0.0877737	1	0.994	4.04872e-15
Usp16	Usp16	1.02133e-20	0.0877431	0.879	0.766	2.40606e-16
Csrp2	Csrp2	2.32155e-20	0.087651	0.697	0.574	5.4691e-16
Orai3	Orai3	2.88247e-26	0.0876277	0.456	0.362	6.79052e-22
Sec63	Sec63	5.18001e-16	0.087486	0.938	0.876	1.22031e-11
Alkbh1	Alkbh1	4.12161e-17	0.0874772	0.788	0.686	9.7097e-13
Cdh15	Cdh15	2.57368e-25	0.0873522	0.698	0.541	6.06307e-21
Lactbl1	Lactbl1	7.21722e-47	0.0872137	0.186	0.053	1.70023e-42
Cgrrf1	Cgrrf1	1.86966e-29	0.0871653	0.615	0.441	4.40455e-25
1110065P20Rik	1110065P20Rik	2.52266e-13	0.0871277	0.93	0.882	5.94289e-09
Fkbp6	Fkbp6	1.20914e-18	0.0871225	0.994	0.968	2.84849e-14
Sntg2	Sntg2	1.49111e-105	0.0869674	0.283	0.045	3.51275e-101
Haghl	Haghl	1.65431e-28	0.0866752	0.507	0.354	3.89722e-24
Atrip	Atrip	3.23601e-31	0.086672	0.57	0.399	7.62339e-27
Pycard	Pycard	5.66041e-22	0.0865732	0.614	0.477	1.33348e-17
Gm19412	Gm19412	7.20509e-52	0.0864926	0.341	0.139	1.69737e-47
Rpl21	Rpl21	6.04638e-27	0.0863534	0.999	0.99	1.42441e-22
Rab36	Rab36	8.98934e-25	0.0863348	0.538	0.39	2.11771e-20
Six1	Six1	4.76025e-50	0.0862138	0.316	0.127	1.12142e-45
Amer1	Amer1	2.10604e-25	0.0861328	0.448	0.301	4.9614e-21
Eml4	Eml4	2.31126e-18	0.0859339	0.966	0.915	5.44486e-14
Cfap36	Cfap36	1.62753e-17	0.0859276	0.761	0.701	3.83413e-13
Tcf4	Tcf4	2.46583e-20	0.0859268	0.756	0.634	5.809e-16
Cdk6	Cdk6	1.09592e-18	0.0859194	0.581	0.429	2.58176e-14
Birc6	Birc6	9.98562e-18	0.0856384	0.962	0.911	2.35241e-13
Ddx3x	Ddx3x	1.04391e-38	0.0855288	0.871	0.684	2.45925e-34
Nr2c2ap	Nr2c2ap	1.13727e-17	0.0855119	0.845	0.775	2.67919e-13
Pla2g7	Pla2g7	1.76713e-34	0.0854624	0.545	0.339	4.16301e-30
Tyw1	Tyw1	5.7503e-19	0.0854357	0.778	0.676	1.35465e-14
Synrg	Synrg	5.49161e-21	0.0854198	0.669	0.534	1.29371e-16
Dynlt1f	Dynlt1f	5.70666e-20	0.0853634	0.731	0.646	1.34437e-15
Wdr38	Wdr38	5.31082e-18	0.0853085	0.284	0.202	1.25112e-13
Cbarp	Cbarp	1.82839e-12	0.0851706	0.47	0.414	4.30731e-08
B9d1	B9d1	1.58939e-23	0.0851443	0.618	0.469	3.74429e-19
Gm26641	Gm26641	7.36029e-61	0.0850679	0.364	0.144	1.73394e-56
Gm10643	Gm10643	2.10904e-40	0.0850567	0.262	0.13	4.96849e-36
Aff1	Aff1	3.54938e-36	0.0850279	0.495	0.309	8.36163e-32
Chmp7	Chmp7	4.01588e-19	0.0849849	0.863	0.789	9.46062e-15
Cdip1	Cdip1	2.95016e-19	0.0849761	0.789	0.69	6.95e-15
Thap8	Thap8	1.14097e-31	0.084927	0.477	0.303	2.68791e-27
Tnrc18	Tnrc18	2.03976e-21	0.0848754	0.739	0.622	4.80527e-17
Dctn2	Dctn2	3.24666e-14	0.0846656	0.785	0.784	7.64849e-10
Ubald1	Ubald1	5.9313e-28	0.0845163	0.608	0.461	1.39729e-23
C1qbp	C1qbp	9.15122e-19	0.0844089	0.982	0.951	2.15585e-14
Gm7628	Gm7628	2.27323e-36	0.0843777	0.228	0.1	5.35527e-32
Ifngr2	Ifngr2	5.80717e-41	0.0843619	0.463	0.263	1.36805e-36
Anapc16	Anapc16	9.51475e-16	0.0842442	0.887	0.831	2.24149e-11
P4hb	P4hb	1.30642e-13	0.0842236	0.98	0.944	3.07765e-09
Baz2b	Baz2b	2.401e-21	0.0841504	0.846	0.736	5.65627e-17
Kdm4a	Kdm4a	4.41602e-40	0.0841228	0.44	0.251	1.04033e-35
Zfp106	Zfp106	3.53438e-29	0.0840084	0.93	0.798	8.3263e-25
Syce1l	Syce1l	7.93176e-52	0.0839237	0.346	0.162	1.86856e-47
Mrpl36	Mrpl36	1.50013e-17	0.0839135	0.884	0.817	3.534e-13
Prrc2b	Prrc2b	7.7552e-21	0.0839019	0.821	0.75	1.82697e-16
Ksr2	Ksr2	2.62191e-51	0.0838802	0.29	0.104	6.1767e-47
Rpl36	Rpl36	1.38928e-21	0.0837883	1	0.984	3.27286e-17
Clp1	Clp1	3.07049e-20	0.0837828	0.729	0.622	7.23346e-16
Asb8	Asb8	1.24231e-29	0.0837199	0.624	0.457	2.92664e-25
Mpv17l2	Mpv17l2	5.58135e-16	0.0837054	0.851	0.781	1.31485e-11
Nfs1	Nfs1	1.54671e-19	0.0835705	0.679	0.598	3.64374e-15
Xlr5a	Xlr5a	1.36465e-25	0.0833767	0.732	0.599	3.21485e-21
Cblb	Cblb	1.88752e-31	0.0833197	0.61	0.439	4.44662e-27
Gpatch4	Gpatch4	1.8307e-23	0.0832982	0.785	0.664	4.31276e-19
Ebna1bp2	Ebna1bp2	6.81257e-17	0.083294	0.958	0.931	1.6049e-12
Gm37305	Gm37305	1.3237e-25	0.0831233	0.303	0.21	3.11838e-21
Polr3e	Polr3e	1.54488e-18	0.0829286	0.809	0.706	3.63943e-14
Arf3	Arf3	1.27523e-18	0.082873	0.85	0.755	3.00419e-14
Setdb1	Setdb1	8.78213e-14	0.0828719	0.933	0.901	2.06889e-09
Memo1	Memo1	1.81734e-24	0.0828391	0.732	0.586	4.28128e-20
mt-Atp6	mt-Atp6	2.30118e-14	0.0827917	0.998	0.989	5.42113e-10
Tm6sf1	Tm6sf1	3.0627e-64	0.0826795	0.358	0.128	7.21511e-60
Prpf40b	Prpf40b	4.37588e-17	0.0825447	0.685	0.593	1.03087e-12
D830025C05Rik	D830025C05Rik	1.76051e-21	0.0823992	0.287	0.177	4.1474e-17
Arhgef3	Arhgef3	1.57823e-55	0.0823822	0.367	0.154	3.71799e-51
Spata7	Spata7	0.00244373	0.0821944	0.624	0.611	1
Rps11	Rps11	5.12981e-23	0.0821257	1	0.998	1.20848e-18
mt-Nd3	mt-Nd3	3.46698e-13	0.0819651	0.985	0.945	8.16751e-09
Ralgps2	Ralgps2	3.62297e-18	0.0818636	0.964	0.915	8.53499e-14
2020-03-05	2020-03-05	3.2082e-16	0.0817521	0.956	0.904	7.55788e-12
Cotl1	Cotl1	1.01096e-11	0.0815624	0.593	0.5	2.38163e-07
Pik3cd	Pik3cd	4.09562e-35	0.081337	0.429	0.254	9.64846e-31
Zfp846	Zfp846	1.76994e-25	0.0813332	0.46	0.441	4.16962e-21
Rrp36	Rrp36	3.54104e-18	0.0812811	0.73	0.63	8.34198e-14
Trmt1	Trmt1	2.81018e-14	0.0812563	0.916	0.859	6.62023e-10
Ccdc186	Ccdc186	1.00319e-16	0.081242	0.944	0.899	2.3633e-12
Rab3ip	Rab3ip	5.62125e-19	0.0812355	0.848	0.744	1.32425e-14
Erc1	Erc1	2.92933e-16	0.0812092	0.94	0.881	6.90093e-12
Mrps18a	Mrps18a	1.18706e-13	0.081169	0.845	0.779	2.79646e-09
Chtf8	Chtf8	8.01929e-17	0.0810875	0.781	0.688	1.88918e-12
Trim12a	Trim12a	1.20034e-57	0.080993	0.334	0.123	2.82776e-53
Fsd1	Fsd1	1.45792e-13	0.080973	0.882	0.819	3.43456e-09
Sin3a	Sin3a	7.17344e-15	0.0808912	0.948	0.885	1.68992e-10
Tnpo2	Tnpo2	9.17235e-18	0.0807694	0.707	0.62	2.16082e-13
Twist1	Twist1	2.95291e-25	0.0806617	0.494	0.324	6.95645e-21
Mobp	Mobp	3.29825e-63	0.0806325	0.297	0.092	7.77001e-59
Tgif2	Tgif2	5.28296e-20	0.0805927	0.781	0.683	1.24456e-15
Pstk	Pstk	6.14467e-18	0.0805836	0.852	0.765	1.44756e-13
Sash1	Sash1	3.59159e-27	0.0805264	0.494	0.335	8.46107e-23
Rps27	Rps27	2.18283e-18	0.0805168	0.999	0.981	5.14232e-14
Safb	Safb	6.90779e-14	0.0804744	0.976	0.951	1.62734e-09
Krtcap3	Krtcap3	2.24461e-15	0.0803341	0.882	0.811	5.28784e-11
Rnf212	Rnf212	1.29896e-20	0.0802282	0.564	0.417	3.06009e-16
Epb41	Epb41	8.59461e-17	0.0801014	0.811	0.701	2.02472e-12
Ropn1l	Ropn1l	5.88163e-18	0.080029	0.624	0.497	1.38559e-13
Hspa1b	Hspa1b	6.52263e-37	0.0799794	0.374	0.209	1.5366e-32
Nxn	Nxn	1.53092e-20	0.0799261	0.719	0.602	3.60653e-16
C1qtnf12	C1qtnf12	1.28695e-31	0.0798832	0.449	0.281	3.03179e-27
Tdrd9	Tdrd9	2.44629e-18	0.0797406	0.714	0.65	5.76297e-14
Gm21781	Gm21781	3.71903e-15	0.0796663	0.349	0.308	8.76129e-11
Kdm7a	Kdm7a	6.97274e-14	0.0796505	0.724	0.634	1.64264e-09
Arid1a	Arid1a	3.36116e-07	0.0795976	0.885	0.847	0.00791822
Mybbp1a	Mybbp1a	1.09689e-16	0.0794328	0.969	0.92	2.58404e-12
Inafm1	Inafm1	1.01302e-35	0.0793662	0.493	0.295	2.38647e-31
Plxnb1	Plxnb1	1.36248e-42	0.0793227	0.381	0.193	3.20973e-38
Cbfa2t2	Cbfa2t2	2.60412e-23	0.0793103	0.579	0.464	6.13478e-19
Slc9a3r2	Slc9a3r2	1.78744e-30	0.0793076	0.47	0.294	4.21086e-26
Ubp1	Ubp1	2.28344e-16	0.0792957	0.791	0.7	5.37932e-12
Ubald2	Ubald2	2.10877e-19	0.079262	0.933	0.846	4.96784e-15
Nhlrc1	Nhlrc1	1.36258e-51	0.0791818	0.381	0.166	3.20996e-47
Reep5	Reep5	5.99555e-22	0.0791598	0.943	0.849	1.41243e-17
Ybey	Ybey	2.7675e-14	0.0791311	0.508	0.428	6.51967e-10
Gm9530	Gm9530	6.98145e-16	0.0791291	0.242	0.166	1.64469e-11
Adat1	Adat1	8.78635e-19	0.0790683	0.602	0.472	2.06989e-14
Tubb2b	Tubb2b	1.79223e-52	0.078862	0.253	0.082	4.22213e-48
Lpcat1	Lpcat1	6.00151e-19	0.0788448	0.614	0.467	1.41384e-14
Kcnmb4os2	Kcnmb4os2	1.12145e-23	0.0785907	0.5	0.351	2.64191e-19
Spout1	Spout1	2.83553e-20	0.0785345	0.705	0.596	6.67994e-16
Pou3f2	Pou3f2	1.16975e-102	0.0784709	0.213	0.019	2.7557e-98
Hdac5	Hdac5	8.79631e-27	0.0783933	0.687	0.519	2.07223e-22
Edc3	Edc3	3.74729e-18	0.0783728	0.816	0.742	8.82787e-14
Rcan1	Rcan1	7.18521e-19	0.0782576	0.682	0.584	1.69269e-14
Rpl37a	Rpl37a	9.87885e-23	0.0782428	0.999	0.991	2.32726e-18
Zswim1	Zswim1	3.45182e-19	0.0782331	0.581	0.474	8.1318e-15
Fam169a	Fam169a	4.78111e-16	0.0781528	0.875	0.798	1.12633e-11
Atad2b	Atad2b	2.2838e-19	0.0781272	0.586	0.47	5.38019e-15
Atp1b1	Atp1b1	8.87373e-13	0.0780334	0.618	0.51	2.09047e-08
Gng13	Gng13	1.16189e-18	0.0780235	0.749	0.626	2.73719e-14
Espn	Espn	3.59802e-13	0.0779923	0.678	0.595	8.47621e-09
Aph1a	Aph1a	1.81764e-20	0.0779061	0.666	0.548	4.282e-16
Rsph9	Rsph9	2.3865e-46	0.0777485	0.366	0.165	5.62213e-42
Slc38a2	Slc38a2	7.88506e-19	0.077719	0.737	0.612	1.85756e-14
A930029G22Rik	A930029G22Rik	8.56082e-16	0.0775946	0.354	0.257	2.01676e-11
Rb1	Rb1	4.89033e-16	0.0775853	0.696	0.613	1.15206e-11
Wdr12	Wdr12	1.28474e-13	0.077533	0.939	0.884	3.0266e-09
Ahdc1	Ahdc1	5.76659e-23	0.0774828	0.573	0.425	1.35849e-18
Knop1	Knop1	2.48284e-15	0.0774324	0.974	0.939	5.84907e-11
Nemf	Nemf	1.93871e-17	0.0773738	0.903	0.806	4.56722e-13
Plekha4	Plekha4	3.61677e-30	0.0773632	0.464	0.295	8.52039e-26
Samd1	Samd1	8.22941e-10	0.077334	0.9	0.866	1.93869e-05
Uvssa	Uvssa	9.50543e-13	0.0773019	0.639	0.562	2.23929e-08
Tmem41b	Tmem41b	2.30713e-14	0.0772915	0.879	0.805	5.43514e-10
Osbpl10	Osbpl10	3.15793e-26	0.0772395	0.523	0.386	7.43946e-22
Krt24	Krt24	2.8374e-48	0.077226	0.328	0.134	6.68434e-44
Prr3	Prr3	3.4456e-16	0.0772189	0.64	0.535	8.11715e-12
AY074887	AY074887	1.01215e-15	0.077128	0.303	0.207	2.38442e-11
Lrrc59	Lrrc59	3.27856e-15	0.0771146	0.949	0.884	7.72362e-11
Lclat1	Lclat1	9.81922e-39	0.0770379	0.474	0.269	2.31321e-34
Klhdc4	Klhdc4	7.71313e-18	0.0769667	0.719	0.608	1.81706e-13
Ninl	Ninl	1.39097e-16	0.0766148	0.907	0.821	3.27684e-12
Fbxl19	Fbxl19	3.56974e-13	0.0764933	0.827	0.751	8.4096e-09
Rps3	Rps3	5.90549e-17	0.0764775	0.998	0.992	1.39122e-12
Mesd	Mesd	3.57497e-14	0.0763802	0.866	0.812	8.42192e-10
Prr14l	Prr14l	4.17349e-16	0.0762803	0.886	0.795	9.83191e-12
Zdhhc20	Zdhhc20	7.36465e-17	0.0762259	0.759	0.649	1.73496e-12
Amn1	Amn1	1.68548e-17	0.0762163	0.788	0.683	3.97065e-13
Klf9	Klf9	7.5753e-14	0.0762005	0.661	0.59	1.78459e-09
Dcaf13	Dcaf13	1.40631e-14	0.0761843	0.95	0.901	3.31298e-10
Ssbp4	Ssbp4	1.2922e-09	0.0761497	0.897	0.835	3.04416e-05
Sh3d19	Sh3d19	2.97188e-18	0.0761373	0.579	0.452	7.00117e-14
Mnt	Mnt	9.86897e-26	0.0761161	0.544	0.385	2.32493e-21
Emb	Emb	1.6416e-26	0.0761126	0.581	0.403	3.86729e-22
Smyd2	Smyd2	8.96404e-13	0.0760581	0.877	0.842	2.11175e-08
Cacna1a	Cacna1a	8.0042e-16	0.075922	0.553	0.432	1.88563e-11
Akt1s1	Akt1s1	2.8952e-16	0.0758407	0.79	0.7	6.82051e-12
Numbl	Numbl	5.80265e-09	0.0758126	0.62	0.556	0.000136699
Atxn2l	Atxn2l	1.84464e-14	0.0757427	0.904	0.826	4.34559e-10
Stx12	Stx12	1.98926e-13	0.0757279	0.823	0.758	4.6863e-09
Csad	Csad	2.10727e-14	0.0756624	0.685	0.616	4.9643e-10
Bod1l	Bod1l	7.7305e-22	0.0756186	0.845	0.706	1.82115e-17
Tln2	Tln2	1.57015e-12	0.0755932	0.753	0.686	3.69895e-08
Cyb561d1	Cyb561d1	2.87996e-30	0.0755647	0.301	0.174	6.7846e-26
Rab13	Rab13	2.32879e-29	0.0754843	0.5	0.325	5.48616e-25
Hspbap1	Hspbap1	3.25016e-13	0.0754686	0.863	0.8	7.65672e-09
Eif3h	Eif3h	1.43034e-15	0.0754364	0.992	0.965	3.3696e-11
Gm15398	Gm15398	8.57636e-28	0.0754089	0.54	0.364	2.02042e-23
Nol9	Nol9	3.73048e-12	0.0752233	0.863	0.819	8.78827e-08
2010005H15Rik	2010005H15Rik	1.00954e-32	0.0751624	0.362	0.187	2.37829e-28
Fam102a	Fam102a	2.61427e-31	0.0751484	0.486	0.313	6.15869e-27
Rgs16	Rgs16	8.53305e-73	0.075128	0.226	0.046	2.01022e-68
Cnot4	Cnot4	8.5478e-11	0.074908	0.955	0.916	2.01369e-06
Tomm5	Tomm5	3.03361e-22	0.0748218	0.826	0.691	7.14658e-18
BC049715	BC049715	9.22946e-16	0.0748157	0.281	0.198	2.17428e-11
Nbr1	Nbr1	4.05656e-16	0.0747172	0.848	0.759	9.55645e-12
Mapk10	Mapk10	2.7719e-19	0.0746997	0.754	0.618	6.53004e-15
Atad3a	Atad3a	1.28952e-14	0.0746233	0.917	0.862	3.03785e-10
Kcnmb4	Kcnmb4	6.49373e-18	0.074615	0.497	0.37	1.52979e-13
Usp42	Usp42	6.53185e-15	0.0745744	0.865	0.784	1.53877e-10
Taok3	Taok3	1.71018e-15	0.0745365	0.56	0.443	4.02883e-11
9330020H09Rik	9330020H09Rik	3.54643e-16	0.0745044	0.474	0.391	8.35468e-12
Yipf3	Yipf3	1.09753e-15	0.0744944	0.875	0.816	2.58556e-11
Sh2d5	Sh2d5	4.54394e-29	0.0743769	0.495	0.33	1.07046e-24
Ctsf	Ctsf	4.64292e-12	0.0743694	0.756	0.712	1.09378e-07
Enah	Enah	1.43957e-12	0.0743396	0.968	0.925	3.39133e-08
Fiz1	Fiz1	1.07596e-17	0.0743382	0.801	0.728	2.53475e-13
Ccnl1	Ccnl1	1.67501e-17	0.0743125	0.884	0.786	3.94598e-13
Gm37584	Gm37584	4.81967e-16	0.0743089	0.335	0.241	1.13542e-11
Mtmr14	Mtmr14	1.01942e-14	0.0742957	0.775	0.684	2.40155e-10
Dlgap1	Dlgap1	6.80389e-29	0.0742483	0.393	0.246	1.60286e-24
Hvcn1	Hvcn1	1.6224e-41	0.0740932	0.34	0.164	3.82205e-37
Gnaz	Gnaz	3.38542e-15	0.0740293	0.613	0.522	7.97538e-11
Wasf1	Wasf1	1.07189e-16	0.0739831	0.878	0.779	2.52515e-12
Gm26766	Gm26766	1.06227e-13	0.0739436	0.274	0.205	2.50251e-09
Armcx4	Armcx4	4.3426e-36	0.0739353	0.324	0.158	1.02303e-31
Fxr1	Fxr1	3.14941e-12	0.0738747	0.977	0.947	7.41938e-08
Maml3	Maml3	1.85449e-31	0.0737185	0.441	0.263	4.36882e-27
Mafg	Mafg	3.79666e-11	0.0735578	0.907	0.855	8.94418e-07
Vcp	Vcp	1.09205e-13	0.0735177	0.99	0.961	2.57266e-09
Fras1	Fras1	1.40876e-44	0.0733663	0.339	0.158	3.31875e-40
Rnf111	Rnf111	1.5116e-21	0.0733212	0.706	0.552	3.56104e-17
Tead2	Tead2	2.65561e-16	0.0732136	0.8	0.689	6.25609e-12
Nsd1	Nsd1	3.8712e-11	0.0731395	0.977	0.944	9.11977e-07
Tfap2c	Tfap2c	1.42699e-63	0.0730962	0.281	0.081	3.36169e-59
Ywhag	Ywhag	3.92091e-12	0.0730418	0.811	0.756	9.23688e-08
Zcchc14	Zcchc14	1.58855e-16	0.0729819	0.72	0.619	3.74231e-12
Coprs	Coprs	1.59935e-15	0.0729492	0.98	0.934	3.76775e-11
Mink1	Mink1	2.53647e-13	0.072933	0.735	0.65	5.97541e-09
Pomc	Pomc	2.43978e-07	0.0729117	0.57	0.49	0.00574764
Chd6	Chd6	1.18217e-10	0.0728152	0.96	0.926	2.78495e-06
Mnd1	Mnd1	3.20257e-17	0.07281	0.584	0.467	7.54461e-13
Surf6	Surf6	2.46988e-12	0.0728053	0.835	0.765	5.81855e-08
Ddx52	Ddx52	2.16199e-12	0.0727591	0.903	0.833	5.09322e-08
Acsf2	Acsf2	8.6303e-29	0.0727038	0.407	0.265	2.03313e-24
Mxd4	Mxd4	2.17705e-10	0.072631	0.891	0.837	5.1287e-06
Dhx38	Dhx38	3.63991e-12	0.0726023	0.861	0.799	8.57489e-08
Txndc16	Txndc16	1.22765e-15	0.072565	0.751	0.65	2.8921e-11
Fam208b	Fam208b	3.54041e-10	0.0723477	0.967	0.935	8.3405e-06
AL589670.3	AL589670.3	1.72674e-21	0.0723467	0.215	0.109	4.06786e-17
Stx3	Stx3	2.6824e-20	0.0721639	0.693	0.539	6.31919e-16
Xlr5b	Xlr5b	1.06342e-29	0.0719698	0.457	0.292	2.5052e-25
Sertad3	Sertad3	8.19247e-27	0.0718438	0.375	0.245	1.92998e-22
Dock1	Dock1	1.5061e-21	0.0717636	0.547	0.398	3.54807e-17
Mtus2	Mtus2	4.85581e-22	0.0716653	0.47	0.334	1.14393e-17
Dyrk1b	Dyrk1b	3.38228e-20	0.0716185	0.586	0.457	7.96798e-16
E2f6	E2f6	1.39926e-15	0.0716012	0.858	0.78	3.29637e-11
Rpl13	Rpl13	1.54506e-14	0.0715742	1	0.997	3.63985e-10
Mbp	Mbp	3.04023e-50	0.0715467	0.308	0.118	7.16218e-46
Adk	Adk	6.07716e-17	0.0714542	0.892	0.811	1.43166e-12
Sox12	Sox12	4.27694e-10	0.0714074	0.654	0.571	1.00756e-05
Bckdha	Bckdha	3.23643e-13	0.0713775	0.791	0.74	7.62437e-09
Ifi27	Ifi27	1.71642e-13	0.0713608	0.547	0.44	4.04355e-09
Rpl23a	Rpl23a	2.66209e-15	0.0713344	0.999	0.984	6.27135e-11
Map2k7	Map2k7	2.56059e-12	0.0711038	0.688	0.606	6.03223e-08
Gm17259	Gm17259	2.49635e-10	0.0711006	0.444	0.385	5.88089e-06
Bcdin3d	Bcdin3d	3.92139e-15	0.0709849	0.6	0.485	9.23801e-11
Ndfip1	Ndfip1	5.26663e-12	0.0708206	0.845	0.79	1.24071e-07
Zfand2b	Zfand2b	3.47406e-17	0.0708134	0.657	0.542	8.18418e-13
Eif2b5	Eif2b5	2.46687e-10	0.0707211	0.933	0.893	5.81146e-06
Aida	Aida	1.44334e-10	0.0705787	0.685	0.633	3.40023e-06
Rad23a	Rad23a	3.58579e-14	0.0704723	0.697	0.582	8.44739e-10
Spata24	Spata24	1.63719e-15	0.0704539	0.688	0.583	3.85689e-11
Atg2a	Atg2a	2.20706e-15	0.0704114	0.641	0.546	5.19938e-11
Commd4	Commd4	5.15615e-13	0.070144	0.773	0.702	1.21469e-08
Cd24a	Cd24a	1.33816e-20	0.0699097	0.429	0.283	3.15243e-16
Naca	Naca	3.09142e-19	0.069875	0.997	0.979	7.28276e-15
Cebpa	Cebpa	3.68176e-47	0.0698229	0.289	0.108	8.67349e-43
Sh3bp1	Sh3bp1	1.39128e-21	0.0697804	0.511	0.362	3.27757e-17
Atp23	Atp23	7.78054e-17	0.0697567	0.86	0.755	1.83294e-12
Fmnl2	Fmnl2	1.1512e-23	0.069717	0.566	0.407	2.71199e-19
Pla2g2d	Pla2g2d	1.35261e-43	0.0695305	0.229	0.073	3.18647e-39
Snapc5	Snapc5	2.61074e-11	0.0694629	0.878	0.838	6.15038e-07
Ccdc84	Ccdc84	3.42948e-13	0.069423	0.697	0.597	8.07917e-09
Gm6329	Gm6329	7.58288e-36	0.0693652	0.308	0.146	1.78637e-31
Slc39a6	Slc39a6	1.00222e-14	0.0691577	0.867	0.766	2.36103e-10
Pfdn6	Pfdn6	6.7856e-14	0.0691281	0.989	0.957	1.59855e-09
Stx4a	Stx4a	2.41749e-09	0.069071	0.785	0.757	5.69513e-05
Cyb5a	Cyb5a	2.90269e-26	0.0690652	0.783	0.616	6.83816e-22
Isoc1	Isoc1	1.19792e-15	0.0689576	0.948	0.893	2.82206e-11
Tmem11	Tmem11	3.10967e-12	0.0689388	0.941	0.888	7.32575e-08
Sgta	Sgta	1.24429e-12	0.0688745	0.946	0.914	2.9313e-08
Gm45606	Gm45606	3.62684e-19	0.0688234	0.255	0.172	8.54411e-15
Bola1	Bola1	6.16489e-17	0.0688085	0.86	0.762	1.45233e-12
Jtb	Jtb	5.36303e-16	0.0687837	0.878	0.793	1.26342e-11
4833420G17Rik	4833420G17Rik	5.70109e-11	0.0687188	0.867	0.817	1.34306e-06
Mrpl20	Mrpl20	6.74203e-14	0.0685101	0.982	0.951	1.58829e-09
Flnb	Flnb	2.01781e-19	0.0684959	0.558	0.433	4.75355e-15
Tecr	Tecr	4.66906e-12	0.0684751	0.975	0.939	1.09994e-07
Rasa3	Rasa3	3.96331e-17	0.0684187	0.613	0.481	9.33677e-13
Gm29202	Gm29202	1.01057e-08	0.0682346	0.321	0.25	0.00023807
Acad12	Acad12	2.40103e-22	0.0682202	0.47	0.331	5.65635e-18
Trim52	Trim52	8.57023e-13	0.0682052	0.562	0.484	2.01897e-08
Mplkip	Mplkip	1.70503e-13	0.0681545	0.942	0.9	4.0167e-09
Rnf212b	Rnf212b	2.96586e-16	0.0681295	0.593	0.489	6.98697e-12
Gm38979	Gm38979	1.99496e-31	0.0680943	0.404	0.229	4.69972e-27
5930430L01Rik	5930430L01Rik	2.80886e-38	0.0680502	0.281	0.115	6.61711e-34
AU020206	AU020206	7.66665e-16	0.0680084	0.563	0.461	1.80611e-11
Zfp703	Zfp703	1.03708e-28	0.0680019	0.356	0.197	2.44316e-24
Armcx2	Armcx2	8.83244e-28	0.067795	0.445	0.276	2.08075e-23
Pgls	Pgls	2.59326e-10	0.0676216	0.969	0.937	6.1092e-06
Plekhg2	Plekhg2	7.80889e-10	0.0676045	0.833	0.766	1.83962e-05
Clip3	Clip3	5.87379e-25	0.0675366	0.521	0.359	1.38375e-20
Cspp1	Cspp1	2.60386e-10	0.0674609	0.87	0.803	6.13417e-06
Mttp	Mttp	4.84806e-08	0.067456	0.501	0.447	0.0011421
Dennd4a	Dennd4a	2.72468e-16	0.0674521	0.595	0.478	6.41881e-12
Akap13	Akap13	6.51948e-11	0.0674123	0.93	0.883	1.53586e-06
Satb1	Satb1	2.24909e-21	0.067245	0.451	0.303	5.29841e-17
Palm3	Palm3	1.88612e-09	0.0671613	0.553	0.476	4.44332e-05
Klf3	Klf3	7.04545e-27	0.0671591	0.35	0.21	1.65977e-22
Txndc17	Txndc17	4.70058e-14	0.0670545	0.96	0.911	1.10736e-09
Ruvbl1	Ruvbl1	2.12895e-12	0.0669887	0.975	0.939	5.01538e-08
Rap1b	Rap1b	2.12068e-17	0.0669702	0.96	0.909	4.99589e-13
Phax	Phax	1.56697e-13	0.0669515	0.961	0.91	3.69146e-09
Gar1	Gar1	2.45186e-13	0.0668808	0.961	0.923	5.7761e-09
Fam213b	Fam213b	4.63209e-16	0.0668465	0.501	0.395	1.09123e-11
Baiap2	Baiap2	1.12948e-11	0.0667179	0.738	0.664	2.66084e-07
AC166344.1	AC166344.1	6.68404e-19	0.0666619	0.518	0.378	1.57462e-14
Llgl1	Llgl1	4.76101e-14	0.066628	0.762	0.678	1.1216e-09
Rhbdd3	Rhbdd3	1.38855e-13	0.0666075	0.582	0.518	3.27115e-09
Sgtb	Sgtb	3.65214e-17	0.0665327	0.468	0.342	8.60371e-13
Crbn	Crbn	1.48266e-13	0.0665276	0.852	0.778	3.49286e-09
Ruvbl2	Ruvbl2	3.12414e-14	0.0664334	0.806	0.704	7.35984e-10
Gm10244	Gm10244	1.52263e-15	0.0664146	0.347	0.268	3.58701e-11
Slc25a28	Slc25a28	2.48892e-13	0.0663119	0.69	0.589	5.8634e-09
Tpbg	Tpbg	1.14967e-23	0.0663039	0.436	0.29	2.70838e-19
Kmt2c	Kmt2c	2.17654e-26	0.0662178	0.91	0.774	5.12748e-22
Akr1a1	Akr1a1	4.67521e-14	0.0661288	0.975	0.94	1.10139e-09
Chmp1b	Chmp1b	6.99714e-24	0.0660849	0.46	0.322	1.64839e-19
Lrrfip2	Lrrfip2	1.60679e-18	0.0660689	0.805	0.674	3.78526e-14
Pnisr	Pnisr	0.00116557	0.0660355	0.955	0.931	1
E030037K01Rik	E030037K01Rik	4.74009e-20	0.0659844	0.228	0.128	1.11667e-15
Scd3	Scd3	2.89935e-42	0.0659612	0.318	0.136	6.83028e-38
Zfp260	Zfp260	2.48011e-13	0.0659484	0.603	0.486	5.84264e-09
Zc3h10	Zc3h10	1.60618e-15	0.0658998	0.534	0.417	3.78383e-11
Serpinh1	Serpinh1	4.24015e-18	0.065896	0.559	0.41	9.98893e-14
Zfp444	Zfp444	9.62756e-26	0.0658691	0.55	0.382	2.26806e-21
Pnldc1	Pnldc1	2.45594e-20	0.065862	0.618	0.474	5.7857e-16
Cthrc1	Cthrc1	1.00857e-40	0.0657273	0.283	0.113	2.37599e-36
Plgrkt	Plgrkt	1.72784e-37	0.0656947	0.371	0.183	4.07046e-33
Rap2a	Rap2a	5.83063e-16	0.0656375	0.679	0.558	1.37358e-11
Mzf1	Mzf1	7.51855e-20	0.0656162	0.338	0.239	1.77122e-15
Fam69a	Fam69a	6.42521e-15	0.0655605	0.639	0.536	1.51365e-10
Zfp646	Zfp646	6.91506e-10	0.0655439	0.829	0.767	1.62905e-05
Ppid	Ppid	1.81059e-08	0.0655157	0.957	0.931	0.000426539
Saysd1	Saysd1	1.33373e-13	0.0655143	0.655	0.551	3.14199e-09
Dnajb2	Dnajb2	8.28285e-28	0.0654674	0.387	0.236	1.95127e-23
Dscaml1	Dscaml1	1.22227e-40	0.0654512	0.254	0.109	2.87943e-36
Asb9	Asb9	2.17754e-17	0.0653528	0.773	0.641	5.12984e-13
Trnp1	Trnp1	2.80062e-20	0.0653517	0.643	0.488	6.59769e-16
Klf2	Klf2	1.52755e-24	0.0653362	0.317	0.175	3.59859e-20
Rapgef5	Rapgef5	1.17029e-16	0.0652853	0.512	0.384	2.75697e-12
Slc38a9	Slc38a9	7.2201e-11	0.0652653	0.708	0.623	1.70091e-06
Ccm2	Ccm2	2.25975e-11	0.0652479	0.813	0.742	5.32351e-07
Acads	Acads	1.35091e-13	0.0652343	0.726	0.632	3.18247e-09
Wdr26	Wdr26	4.22785e-13	0.0650719	0.954	0.901	9.95996e-09
Poli	Poli	1.18562e-11	0.0650365	0.513	0.426	2.79308e-07
Pla2g2c	Pla2g2c	7.39511e-21	0.0650144	0.343	0.223	1.74214e-16
Hmbox1	Hmbox1	3.88667e-18	0.0649862	0.521	0.398	9.15623e-14
Ncor2	Ncor2	2.36489e-09	0.064952	0.937	0.886	5.57122e-05
Cmtm8	Cmtm8	0.00199369	0.0649328	0.408	0.369	1
Cap1	Cap1	4.67288e-11	0.0648961	0.886	0.837	1.10084e-06
Rad9b	Rad9b	3.57341e-10	0.0648797	0.724	0.647	8.41824e-06
Erbin	Erbin	2.42827e-14	0.0648425	0.606	0.493	5.72051e-10
BC005537	BC005537	2.24182e-11	0.0648366	0.914	0.856	5.28127e-07
Gm43653	Gm43653	2.24588e-23	0.0648074	0.29	0.179	5.29084e-19
Gm973	Gm973	2.373e-19	0.0647892	0.554	0.404	5.59031e-15
Pgc	Pgc	3.26102e-41	0.0647704	0.164	0.043	7.68231e-37
Setx	Setx	4.11022e-12	0.0647441	0.953	0.893	9.68285e-08
Ube4b	Ube4b	2.63574e-13	0.0646915	0.926	0.854	6.20927e-09
Zfp936	Zfp936	3.72575e-12	0.0646613	0.663	0.571	8.77713e-08
Crlf2	Crlf2	1.4121e-07	0.0646266	0.642	0.606	0.00332664
Sfxn2	Sfxn2	4.0358e-30	0.064619	0.345	0.188	9.50754e-26
Slc16a11	Slc16a11	5.34539e-23	0.0645791	0.659	0.493	1.25927e-18
Flywch1	Flywch1	2.22742e-09	0.0644826	0.729	0.681	5.24735e-05
Tnip1	Tnip1	1.97012e-12	0.0644601	0.696	0.624	4.64121e-08
Hagh	Hagh	2.97723e-16	0.0644376	0.888	0.783	7.01377e-12
Txndc5	Txndc5	6.55399e-17	0.0643673	0.655	0.525	1.54399e-12
Klc3	Klc3	1.60566e-12	0.0642985	0.527	0.458	3.7826e-08
Syn2	Syn2	6.17625e-22	0.0642807	0.407	0.257	1.455e-17
Lrrc75a	Lrrc75a	1.4193e-22	0.0641773	0.413	0.274	3.34359e-18
2610507B11Rik	2610507B11Rik	1.27288e-08	0.0640613	0.955	0.925	0.000299866
Cdpf1	Cdpf1	5.34414e-12	0.0640366	0.678	0.6	1.25897e-07
Pabpc4l	Pabpc4l	6.3617e-51	0.0640354	0.243	0.073	1.49869e-46
Aaas	Aaas	7.28066e-13	0.063986	0.758	0.662	1.71518e-08
Rcc2	Rcc2	1.14588e-15	0.0639691	0.996	0.967	2.69946e-11
Sergef	Sergef	1.28736e-14	0.0639536	0.493	0.387	3.03275e-10
Ctdp1	Ctdp1	4.11792e-13	0.0639016	0.628	0.525	9.701e-09
Dedd2	Dedd2	1.08124e-28	0.0638942	0.368	0.214	2.54718e-24
Tbc1d17	Tbc1d17	3.74793e-18	0.0638869	0.666	0.543	8.82938e-14
Glrx2	Glrx2	1.92802e-11	0.063794	0.652	0.542	4.54203e-07
Adap1	Adap1	5.23247e-34	0.0637915	0.308	0.154	1.23267e-29
Gm20633	Gm20633	1.40107e-19	0.0637241	0.202	0.106	3.30064e-15
Apc	Apc	7.62976e-08	0.0634657	0.962	0.922	0.00179742
Paxbp1	Paxbp1	4.72848e-12	0.0634638	0.916	0.845	1.11393e-07
Chpt1	Chpt1	5.50462e-13	0.0633949	0.876	0.8	1.29678e-08
Pi4k2a	Pi4k2a	1.60209e-10	0.0633616	0.885	0.838	3.77421e-06
Atxn2	Atxn2	5.33485e-13	0.0633514	0.825	0.726	1.25678e-08
Sdf2	Sdf2	3.54181e-14	0.0633379	0.566	0.454	8.34381e-10
Cdc42bpg	Cdc42bpg	1.89909e-13	0.0632948	0.514	0.427	4.47387e-09
Timm9	Timm9	1.35637e-13	0.0632942	0.861	0.779	3.19534e-09
B2m	B2m	3.79207e-18	0.0632631	0.549	0.408	8.93337e-14
Prdx6	Prdx6	3.86151e-14	0.0632372	0.95	0.884	9.09695e-10
Gcn1l1	Gcn1l1	1.01373e-10	0.063231	0.862	0.799	2.38814e-06
Arl1	Arl1	1.56229e-10	0.0631998	0.949	0.918	3.68044e-06
Ccl25	Ccl25	9.14111e-09	0.0631929	0.682	0.598	0.000215346
Tex19.2	Tex19.2	9.14069e-11	0.0630947	0.823	0.737	2.15336e-06
1500011B03Rik	1500011B03Rik	5.63848e-09	0.0630632	0.758	0.699	0.000132831
Ggps1	Ggps1	6.75774e-15	0.0630603	0.811	0.721	1.59199e-10
Eif2c5	Eif2c5	6.52125e-31	0.0630445	0.342	0.183	1.53628e-26
Os9	Os9	9.21826e-22	0.0630014	0.46	0.314	2.17164e-17
Pik3ip1	Pik3ip1	4.96605e-14	0.0629771	0.5	0.385	1.1699e-09
Vat1	Vat1	2.32876e-12	0.0629646	0.852	0.775	5.48608e-08
Cacnb3	Cacnb3	1.27673e-22	0.0629438	0.396	0.251	3.00773e-18
Isyna1	Isyna1	1.07332e-12	0.0629283	0.984	0.952	2.52853e-08
Tbcd	Tbcd	2.63905e-23	0.0628911	0.451	0.306	6.21706e-19
Ttc9c	Ttc9c	7.14339e-11	0.0627479	0.71	0.638	1.68284e-06
Cdca7l	Cdca7l	8.95133e-13	0.0627361	0.94	0.885	2.10875e-08
Snhg11	Snhg11	0.00152034	0.062696	0.848	0.819	1
Gm26615	Gm26615	1.19887e-40	0.0625716	0.154	0.039	2.82429e-36
Tex19.1	Tex19.1	2.02669e-09	0.0625298	0.978	0.944	4.77447e-05
H13	H13	1.04839e-09	0.0623327	0.692	0.664	2.46979e-05
Mpp5	Mpp5	9.76184e-11	0.0623027	0.809	0.733	2.29969e-06
Selenos	Selenos	3.2808e-12	0.0622875	0.861	0.802	7.72892e-08
Dnttip2	Dnttip2	2.25705e-09	0.0622804	0.983	0.952	5.31716e-05
Nlrp4c	Nlrp4c	4.77147e-07	0.0622563	0.836	0.782	0.0112406
Ssr4	Ssr4	1.75452e-10	0.0622049	0.808	0.759	4.13331e-06
Snhg6	Snhg6	5.45934e-17	0.0621861	0.646	0.527	1.28611e-12
Cox7b	Cox7b	1.02771e-13	0.0621764	0.964	0.914	2.42108e-09
Gm10762	Gm10762	1.59563e-09	0.0621455	0.446	0.371	3.75897e-05
Sssca1	Sssca1	4.18075e-11	0.0620925	0.951	0.911	9.84902e-07
Sco2	Sco2	2.9451e-16	0.0620651	0.649	0.525	6.93806e-12
Pnkd	Pnkd	9.73452e-12	0.0620479	0.931	0.886	2.29326e-07
Ccdc189	Ccdc189	2.43907e-24	0.0620086	0.456	0.3	5.74596e-20
Osbpl6	Osbpl6	7.807e-29	0.0619871	0.338	0.188	1.83917e-24
Rbfox2	Rbfox2	5.04937e-09	0.0619456	0.818	0.752	0.000118953
Tmem44	Tmem44	1.97855e-28	0.0618952	0.366	0.205	4.66108e-24
Znfx1	Znfx1	1.24838e-10	0.0618862	0.776	0.706	2.94093e-06
Thap11	Thap11	1.85322e-12	0.0618679	0.933	0.882	4.36582e-08
Chd2	Chd2	1.54644e-12	0.0617784	0.768	0.668	3.64311e-08
Gm884	Gm884	8.5997e-11	0.0616796	0.619	0.529	2.02592e-06
Selenok	Selenok	3.71527e-15	0.0616765	0.981	0.945	8.75244e-11
Rhpn1	Rhpn1	1.89193e-16	0.0615935	0.449	0.352	4.457e-12
Naxd	Naxd	2.41894e-10	0.0615702	0.619	0.569	5.69853e-06
Fyco1	Fyco1	1.4725e-12	0.0614898	0.615	0.508	3.46892e-08
Atox1	Atox1	8.91949e-11	0.0614316	0.911	0.844	2.10125e-06
Gtpbp6	Gtpbp6	3.56183e-12	0.0613951	0.823	0.737	8.39096e-08
Rfesd	Rfesd	1.03199e-09	0.0613719	0.556	0.486	2.43117e-05
2310034G01Rik	2310034G01Rik	6.35379e-15	0.0613649	0.391	0.29	1.49683e-10
Spns1	Spns1	2.20462e-18	0.0613029	0.529	0.388	5.19365e-14
Zbtb46	Zbtb46	1.23571e-32	0.0613005	0.37	0.197	2.91108e-28
Plekhg5	Plekhg5	1.44907e-12	0.0612276	0.672	0.577	3.41373e-08
B4galt3	B4galt3	4.86266e-22	0.0611135	0.43	0.291	1.14555e-17
Fam178b	Fam178b	2.48939e-14	0.0610737	0.723	0.612	5.86451e-10
Ankrd17	Ankrd17	8.31009e-09	0.0610213	0.975	0.943	0.000195769
Dvl2	Dvl2	3.72117e-11	0.0609888	0.84	0.793	8.76634e-07
Senp8	Senp8	1.24752e-18	0.0608923	0.5	0.372	2.9389e-14
Nacc1	Nacc1	3.59465e-12	0.0608875	0.78	0.696	8.46827e-08
Zfp507	Zfp507	1.94036e-10	0.0607881	0.782	0.702	4.57111e-06
4933429H19Rik	4933429H19Rik	1.68817e-07	0.06074	0.355	0.303	0.003977
Figla	Figla	1.1034e-10	0.0607234	0.613	0.528	2.5994e-06
Nob1	Nob1	3.38073e-12	0.0606893	0.753	0.655	7.96432e-08
Gm37912	Gm37912	1.76907e-11	0.0606652	0.268	0.206	4.16757e-07
Vdac1	Vdac1	3.44072e-15	0.0606391	0.659	0.534	8.10565e-11
Tro	Tro	2.48422e-14	0.0606134	0.647	0.522	5.85232e-10
Pum1	Pum1	1.61472e-10	0.0604896	0.953	0.904	3.80396e-06
Coq4	Coq4	1.51024e-15	0.0604715	0.6	0.47	3.55783e-11
Slc25a31	Slc25a31	3.77061e-07	0.0604542	0.979	0.957	0.00888281
Tma16	Tma16	1.18364e-12	0.0604064	0.903	0.83	2.78842e-08
Acap2	Acap2	6.14667e-16	0.0603726	0.722	0.588	1.44803e-11
Tle3	Tle3	1.30315e-07	0.0602935	0.866	0.818	0.00306997
Npffr1	Npffr1	2.94719e-16	0.0602544	0.397	0.281	6.94298e-12
Klhl35	Klhl35	3.32518e-24	0.0602543	0.369	0.221	7.83345e-20
Afap1l2	Afap1l2	1.37423e-43	0.0602511	0.247	0.083	3.23742e-39
D430042O09Rik	D430042O09Rik	1.96279e-06	0.0601356	0.691	0.649	0.0462394
Tet3	Tet3	4.65272e-35	0.060116	0.856	0.677	1.09609e-30
Tpm1	Tpm1	4.38105e-20	0.0600674	0.899	0.782	1.03209e-15
Hscb	Hscb	2.55807e-08	0.0600478	0.905	0.854	0.00060263
Arl14ep	Arl14ep	7.84785e-11	0.0599157	0.656	0.571	1.8488e-06
Tnk2	Tnk2	5.52887e-13	0.0598913	0.539	0.447	1.30249e-08
Prrt1	Prrt1	1.70101e-40	0.0598397	0.271	0.106	4.00724e-36
Rap2b	Rap2b	3.68202e-17	0.0597737	0.579	0.447	8.67411e-13
Sirt6	Sirt6	1.435e-14	0.0597284	0.512	0.43	3.38058e-10
Smim11	Smim11	2.72868e-13	0.0597266	0.62	0.517	6.42823e-09
2010109A12Rik	2010109A12Rik	9.13528e-08	0.0597169	0.37	0.296	0.00215209
Gatd1	Gatd1	3.42459e-16	0.0597052	0.626	0.506	8.06764e-12
Gm6880	Gm6880	1.96327e-17	0.0596895	0.755	0.629	4.62508e-13
Esrra	Esrra	2.09378e-19	0.0596176	0.399	0.266	4.93254e-15
Tspan15	Tspan15	2.43138e-17	0.0596008	0.407	0.29	5.72784e-13
Srf	Srf	5.07449e-12	0.059532	0.586	0.535	1.19545e-07
Tm2d3	Tm2d3	2.97259e-10	0.0594853	0.908	0.85	7.00282e-06
Zfp251	Zfp251	4.30758e-13	0.0594786	0.573	0.47	1.01478e-08
Midn	Midn	5.46766e-16	0.0594624	0.869	0.758	1.28807e-11
Gps1	Gps1	3.30628e-10	0.0594229	0.961	0.935	7.78894e-06
Epas1	Epas1	2.60135e-22	0.0594109	0.394	0.25	6.12827e-18
Uba52	Uba52	4.37279e-13	0.0593991	0.994	0.97	1.03014e-08
Vapb	Vapb	2.93708e-09	0.0593696	0.93	0.879	6.91918e-05
Sh2b1	Sh2b1	3.105e-09	0.0593585	0.666	0.592	7.31476e-05
B230317F23Rik	B230317F23Rik	8.70025e-10	0.0593543	0.345	0.292	2.0496e-05
Mbtd1	Mbtd1	4.46564e-11	0.0592947	0.93	0.878	1.05202e-06
Irs2	Irs2	1.93165e-28	0.0592385	0.331	0.172	4.55058e-24
Slc35b4	Slc35b4	2.76776e-16	0.0592048	0.553	0.43	6.5203e-12
Ppp1r8	Ppp1r8	1.08891e-11	0.0591918	0.914	0.859	2.56526e-07
Akt3	Akt3	5.54651e-10	0.0591808	0.72	0.647	1.30665e-05
Derl1	Derl1	8.2546e-10	0.0591296	0.84	0.771	1.94462e-05
Dnah14	Dnah14	5.15175e-18	0.0591241	0.423	0.291	1.21365e-13
Myg1	Myg1	2.58698e-11	0.059112	0.721	0.627	6.09442e-07
Tlcd1	Tlcd1	1.77045e-10	0.059105	0.648	0.583	4.17084e-06
Mad1l1	Mad1l1	1.80786e-18	0.0591012	0.543	0.399	4.25897e-14
Sh3bp4	Sh3bp4	6.55038e-17	0.0590924	0.501	0.374	1.54314e-12
Dhdds	Dhdds	3.50681e-12	0.0590729	0.745	0.665	8.26135e-08
Ahcyl1	Ahcyl1	6.3761e-07	0.0590597	0.879	0.856	0.0150208
Ly6g6e	Ly6g6e	1.17098e-66	0.059042	0.161	0.02	2.75859e-62
Trafd1	Trafd1	8.09572e-13	0.0590063	0.632	0.528	1.90719e-08
Taf1c	Taf1c	1.91581e-14	0.0589853	0.569	0.461	4.51326e-10
Lman1	Lman1	9.92e-09	0.0589616	0.962	0.933	0.000233695
1810044D09Rik	1810044D09Rik	6.0678e-10	0.0589227	0.615	0.532	1.42945e-05
Iah1	Iah1	3.93179e-09	0.0588358	0.949	0.907	9.26251e-05
Ccdc180	Ccdc180	2.07646e-54	0.05879	0.215	0.059	4.89173e-50
Hsdl1	Hsdl1	1.86584e-12	0.058787	0.524	0.419	4.39554e-08
Txlng	Txlng	1.40535e-12	0.0587849	0.683	0.582	3.31071e-08
mt-Nd4	mt-Nd4	7.76396e-10	0.0587769	0.991	0.965	1.82903e-05
Smarca4	Smarca4	4.37137e-12	0.0587534	0.986	0.946	1.02981e-07
Ddx11	Ddx11	5.86253e-10	0.0587206	0.712	0.643	1.38109e-05
Irf5	Irf5	8.67339e-38	0.0586916	0.279	0.126	2.04328e-33
Slc25a51	Slc25a51	3.32671e-11	0.0586737	0.613	0.545	7.83707e-07
Mex3a	Mex3a	9.80334e-07	0.0585814	0.831	0.779	0.0230947
Ybx1	Ybx1	1.62844e-11	0.0585371	0.996	0.974	3.83628e-07
Cebpb	Cebpb	1.1104e-15	0.0585232	0.384	0.269	2.61587e-11
Sertad4	Sertad4	1.32102e-09	0.0585207	0.639	0.553	3.11207e-05
Rptor	Rptor	8.62469e-12	0.0585204	0.672	0.597	2.0318e-07
Dicer1	Dicer1	3.30886e-08	0.0584912	0.964	0.927	0.000779501
Mbd2	Mbd2	1.69781e-13	0.0584552	0.888	0.799	3.99969e-09
Spin1	Spin1	1.29408e-09	0.0583753	0.942	0.903	3.04859e-05
Per3	Per3	5.94298e-08	0.0583686	0.719	0.66	0.00140005
Cdv3	Cdv3	6.68597e-11	0.0583684	0.984	0.947	1.57508e-06
2610037D02Rik	2610037D02Rik	4.39985e-07	0.0583495	0.477	0.392	0.0103652
Ints9	Ints9	8.67848e-15	0.0582972	0.533	0.464	2.04448e-10
Wdr43	Wdr43	2.66028e-10	0.0582724	0.977	0.948	6.26709e-06
Polr2g	Polr2g	1.91339e-09	0.0582472	0.973	0.948	4.50756e-05
Setd3	Setd3	3.14773e-12	0.0581965	0.916	0.866	7.41541e-08
Cep164	Cep164	4.01414e-09	0.0581454	0.826	0.758	9.45652e-05
Cd70	Cd70	9.91728e-65	0.0581286	0.21	0.042	2.33631e-60
Rgl1	Rgl1	1.40507e-15	0.0581026	0.505	0.404	3.31007e-11
Mfhas1	Mfhas1	1.32197e-35	0.0580447	0.315	0.145	3.1143e-31
Bik	Bik	6.17627e-14	0.0580046	0.8	0.691	1.455e-09
Csnk1g1	Csnk1g1	4.78301e-09	0.0579357	0.88	0.844	0.000112678
Tmem205	Tmem205	1.73784e-12	0.0579335	0.542	0.464	4.09399e-08
1700011M02Rik	1700011M02Rik	2.85624e-22	0.0579092	0.284	0.153	6.72873e-18
Col25a1	Col25a1	4.51975e-23	0.0578961	0.372	0.227	1.06476e-18
Ssrp1	Ssrp1	5.37646e-10	0.0578685	0.981	0.947	1.26659e-05
Ccdc28a	Ccdc28a	8.9984e-13	0.0578314	0.57	0.459	2.11984e-08
Irf2bp2	Irf2bp2	9.37672e-09	0.0577928	0.692	0.62	0.000220897
Dtnb	Dtnb	7.8353e-08	0.0577153	0.811	0.762	0.00184584
Fbxo11	Fbxo11	1.21019e-15	0.0576407	0.684	0.554	2.85097e-11
mt-Co1	mt-Co1	1.31376e-09	0.0576192	0.997	0.986	3.09496e-05
Atp5g3	Atp5g3	3.50078e-13	0.0576132	0.978	0.939	8.24714e-09
Washc3	Washc3	1.43393e-11	0.0576082	0.717	0.62	3.37806e-07
Slc50a1	Slc50a1	4.28365e-10	0.0574985	0.566	0.486	1.00914e-05
2700038G22Rik	2700038G22Rik	8.60482e-13	0.0574804	0.427	0.428	2.02712e-08
Nop10	Nop10	3.42263e-10	0.0574794	0.984	0.949	8.06304e-06
Golph3l	Golph3l	1.51282e-17	0.0574664	0.55	0.427	3.56391e-13
Atf4	Atf4	4.28776e-06	0.057449	0.789	0.75	0.101011
Amz2	Amz2	4.78998e-15	0.0574226	0.671	0.542	1.12842e-10
Ankra2	Ankra2	4.51455e-14	0.0574225	0.457	0.344	1.06354e-09
Ube2h	Ube2h	2.16175e-06	0.0573605	0.912	0.875	0.0509265
Slirp	Slirp	1.20812e-08	0.0573316	0.907	0.855	0.000284608
Slc12a6	Slc12a6	7.8246e-12	0.0573222	0.644	0.559	1.84332e-07
Chd3	Chd3	5.79436e-06	0.0572838	0.865	0.843	0.136504
Uqcc3	Uqcc3	5.34397e-10	0.0572057	0.83	0.755	1.25893e-05
Tfcp2	Tfcp2	5.34549e-12	0.0571787	0.56	0.466	1.25929e-07
Ksr1	Ksr1	2.34845e-19	0.0571334	0.42	0.298	5.53248e-15
Tbc1d12	Tbc1d12	2.79977e-21	0.0571122	0.379	0.24	6.5957e-17
Abraxas1	Abraxas1	1.11053e-13	0.0570312	0.601	0.488	2.61619e-09
Pphln1	Pphln1	4.47522e-12	0.0570278	0.944	0.897	1.05427e-07
Ptcd2	Ptcd2	5.73503e-13	0.0570227	0.622	0.512	1.35106e-08
Mfap3	Mfap3	7.77327e-08	0.0569562	0.652	0.573	0.00183123
Gan	Gan	2.31169e-13	0.0568196	0.501	0.388	5.44589e-09
Tspan5	Tspan5	3.14343e-10	0.0567909	0.632	0.541	7.40528e-06
Cul7	Cul7	1.29561e-08	0.056765	0.778	0.743	0.000305221
Rfx5	Rfx5	3.6925e-12	0.0567545	0.485	0.389	8.69878e-08
Tmem38a	Tmem38a	8.67037e-11	0.0566699	0.462	0.379	2.04257e-06
Wdr48	Wdr48	1.60536e-08	0.056667	0.921	0.876	0.00037819
4930539J05Rik	4930539J05Rik	1.24605e-11	0.0566549	0.264	0.196	2.93544e-07
Dusp18	Dusp18	1.17271e-13	0.0565971	0.442	0.346	2.76267e-09
Lrrc73	Lrrc73	4.73064e-15	0.0565762	0.376	0.257	1.11444e-10
Fmnl3	Fmnl3	5.55759e-13	0.0563302	0.658	0.536	1.30926e-08
Gm16286	Gm16286	5.95366e-11	0.0562646	0.918	0.858	1.40256e-06
Rad50	Rad50	2.28805e-11	0.0562395	0.983	0.947	5.39019e-07
Epc1	Epc1	2.64659e-12	0.0561905	0.835	0.743	6.23484e-08
Asf1a	Asf1a	1.60952e-10	0.0561845	0.857	0.79	3.79171e-06
Zmym1	Zmym1	3.75386e-08	0.0561436	0.905	0.85	0.000884335
Efcab10	Efcab10	2.53997e-18	0.0561354	0.379	0.248	5.98366e-14
Cnot6l	Cnot6l	9.8038e-19	0.0561041	0.888	0.773	2.30958e-14
Ubtd1	Ubtd1	5.11073e-16	0.0560963	0.448	0.325	1.20399e-11
Armcx1	Armcx1	2.58212e-38	0.0560901	0.34	0.156	6.08297e-34
Ppme1	Ppme1	2.43833e-09	0.0560373	0.825	0.762	5.74423e-05
Zfp850	Zfp850	3.52347e-12	0.055981	0.615	0.508	8.30059e-08
Clec11a	Clec11a	3.59513e-10	0.0559217	0.361	0.31	8.46942e-06
Prkcq	Prkcq	9.15597e-16	0.0557727	0.39	0.267	2.15696e-11
Vipas39	Vipas39	1.0426e-13	0.0557599	0.645	0.531	2.45617e-09
Zfyve1	Zfyve1	2.97453e-11	0.0557174	0.646	0.567	7.0074e-07
Kdf1	Kdf1	4.37973e-10	0.0557088	0.616	0.532	1.03178e-05
Dppa4	Dppa4	2.80777e-18	0.0556822	0.727	0.583	6.61454e-14
Pik3ca	Pik3ca	2.15008e-17	0.0556667	0.684	0.54	5.06515e-13
Ttll4	Ttll4	2.46918e-15	0.0556358	0.638	0.509	5.81689e-11
Spocd1	Spocd1	2.10819e-45	0.0556271	0.233	0.074	4.96648e-41
Wdr92	Wdr92	2.75612e-17	0.055532	0.598	0.462	6.49288e-13
Psmf1	Psmf1	8.72489e-12	0.0554908	0.666	0.576	2.05541e-07
Ifnar1	Ifnar1	5.50164e-08	0.0554584	0.707	0.639	0.00129608
Peg10	Peg10	2.03885e-40	0.0554098	0.255	0.095	4.80313e-36
Ssbp1	Ssbp1	1.4428e-11	0.0553775	0.977	0.937	3.39894e-07
Abcg1	Abcg1	4.93923e-18	0.0552958	0.343	0.216	1.16358e-13
Zbtb38	Zbtb38	1.36759e-06	0.0552945	0.61	0.54	0.0322177
Zbtb20	Zbtb20	1.17525e-08	0.0552666	0.75	0.687	0.000276864
Prmt2	Prmt2	6.50221e-15	0.0551736	0.447	0.335	1.53179e-10
Kcp	Kcp	4.17587e-35	0.0551643	0.338	0.164	9.83751e-31
Paip2	Paip2	2.42783e-12	0.0551271	0.99	0.96	5.71948e-08
Rps3a1	Rps3a1	2.08839e-14	0.0551141	0.999	0.998	4.91983e-10
St3gal2	St3gal2	1.52328e-12	0.0551013	0.481	0.412	3.58854e-08
Setd1b	Setd1b	7.83645e-22	0.0550533	0.431	0.275	1.84611e-17
Stk31	Stk31	1.13222e-11	0.0550527	0.976	0.928	2.66729e-07
4632404H12Rik	4632404H12Rik	1.04685e-12	0.0549497	0.442	0.341	2.46618e-08
Tcea1	Tcea1	3.50568e-10	0.0549482	0.914	0.867	8.25867e-06
Hivep1	Hivep1	4.84651e-15	0.0548225	0.42	0.308	1.14174e-10
Stk16	Stk16	1.16019e-07	0.0547899	0.812	0.759	0.00273317
Harbi1	Harbi1	1.44523e-10	0.0547882	0.494	0.406	3.40468e-06
Radil	Radil	6.48232e-14	0.0547067	0.567	0.443	1.5271e-09
Trp53i11	Trp53i11	1.07338e-10	0.0546815	0.356	0.341	2.52866e-06
Numa1	Numa1	4.09583e-05	0.0546429	0.935	0.919	0.964896
Tdh	Tdh	2.15654e-20	0.0545581	0.288	0.168	5.08038e-16
Tmco6	Tmco6	1.45029e-18	0.05451	0.466	0.327	3.4166e-14
Cdk17	Cdk17	1.53638e-10	0.0544935	0.495	0.389	3.61939e-06
Traf3	Traf3	3.94224e-15	0.0544901	0.466	0.357	9.28712e-11
Capsl	Capsl	2.00679e-16	0.0543995	0.43	0.302	4.72759e-12
Agap3	Agap3	5.74414e-10	0.0543741	0.861	0.802	1.35321e-05
Spa17	Spa17	9.71727e-13	0.0541953	0.545	0.467	2.28919e-08
Mrps27	Mrps27	7.62204e-13	0.0541765	0.672	0.557	1.7956e-08
Arid4b	Arid4b	2.65903e-10	0.0541216	0.965	0.92	6.26413e-06
Slc16a6	Slc16a6	4.801e-10	0.0540794	0.626	0.526	1.13102e-05
Ccpg1os	Ccpg1os	6.86021e-09	0.054065	0.602	0.508	0.000161613
Gbp3	Gbp3	1.00647e-38	0.0540439	0.215	0.073	2.37105e-34
Mcrs1	Mcrs1	3.03418e-09	0.053949	0.941	0.899	7.14793e-05
Tanc2	Tanc2	1.618e-07	0.053867	0.829	0.763	0.00381168
Mageb4	Mageb4	7.17748e-13	0.05384	0.964	0.919	1.69087e-08
Crispld2	Crispld2	5.43363e-14	0.0538319	0.386	0.284	1.28005e-09
Smarce1	Smarce1	3.6754e-10	0.0537948	0.969	0.933	8.65851e-06
Arrdc4	Arrdc4	1.50148e-08	0.0537441	0.638	0.559	0.000353719
Xist	Xist	3.10435e-43	0.0536702	0.198	0.055	7.31324e-39
Glipr2	Glipr2	1.02341e-20	0.0536644	0.314	0.185	2.41094e-16
Metrnl	Metrnl	4.78025e-18	0.0535829	0.438	0.302	1.12613e-13
Patj	Patj	2.41479e-12	0.0535308	0.466	0.365	5.68877e-08
Etf1	Etf1	1.44019e-16	0.0535219	0.97	0.912	3.39281e-12
Eml2	Eml2	1.61379e-36	0.053457	0.197	0.074	3.80178e-32
Nln	Nln	1.63741e-06	0.053422	0.873	0.833	0.0385741
Runx1	Runx1	7.39634e-21	0.0533718	0.44	0.287	1.74243e-16
Bcl10	Bcl10	1.48234e-10	0.053354	0.775	0.7	3.49209e-06
Actg1	Actg1	1.92256e-08	0.0533471	0.996	0.972	0.000452916
Ttn	Ttn	1.68564e-10	0.0533401	0.696	0.588	3.97103e-06
1500015A07Rik	1500015A07Rik	2.12032e-09	0.0533182	0.78	0.713	4.99504e-05
Cabin1	Cabin1	6.1041e-08	0.053307	0.967	0.93	0.001438
Tapbpl	Tapbpl	5.80098e-34	0.0532801	0.243	0.097	1.3666e-29
Gpatch2	Gpatch2	1.9502e-05	0.0532581	0.73	0.664	0.459429
Art5	Art5	6.07454e-38	0.0532491	0.263	0.112	1.43104e-33
Shb	Shb	5.89369e-17	0.0532002	0.745	0.609	1.38844e-12
Rnf14	Rnf14	3.19559e-09	0.0530956	0.7	0.644	7.52818e-05
Dbndd2	Dbndd2	5.03751e-40	0.0530358	0.253	0.092	1.18674e-35
Fam120b	Fam120b	1.61742e-10	0.0529902	0.584	0.49	3.81031e-06
Zfp664	Zfp664	3.30844e-08	0.0529399	0.957	0.92	0.000779403
Ptpra	Ptpra	5.14338e-11	0.0528811	0.886	0.808	1.21168e-06
Wnk3	Wnk3	5.26625e-13	0.0528052	0.512	0.397	1.24062e-08
Sfi1	Sfi1	5.98635e-13	0.0527399	0.2	0.127	1.41026e-08
Mettl8	Mettl8	5.73129e-08	0.0527211	0.611	0.543	0.00135018
Gm7467	Gm7467	1.37102e-08	0.0526248	0.334	0.263	0.000322986
Fgd5	Fgd5	1.08464e-18	0.0525787	0.249	0.135	2.55519e-14
Nsun3	Nsun3	5.79315e-07	0.0525319	0.577	0.55	0.0136475
Igsf9	Igsf9	6.70297e-11	0.0524391	0.418	0.329	1.57908e-06
Usp36	Usp36	2.40173e-08	0.0523832	0.773	0.724	0.000565799
Chtf18	Chtf18	3.15919e-06	0.0522484	0.818	0.787	0.0744241
Crybg1	Crybg1	3.39167e-24	0.0522129	0.283	0.154	7.9901e-20
Tedc2	Tedc2	1.36118e-11	0.0521987	0.519	0.413	3.20667e-07
Btf3	Btf3	3.44276e-11	0.0521924	0.981	0.952	8.11046e-07
Prr19	Prr19	2.40061e-11	0.0521579	0.729	0.639	5.65537e-07
Vwa2	Vwa2	3.0847e-36	0.0521547	0.292	0.126	7.26694e-32
Gm43156	Gm43156	9.56805e-19	0.0521073	0.197	0.106	2.25404e-14
Nudt1	Nudt1	2.15229e-10	0.052076	0.707	0.612	5.07036e-06
Iqcg	Iqcg	9.08251e-21	0.0520572	0.367	0.223	2.13966e-16
Mrgbp	Mrgbp	3.06577e-10	0.0520226	0.881	0.828	7.22235e-06
Dpp3	Dpp3	1.79875e-07	0.0519386	0.912	0.873	0.00423749
Ctso	Ctso	4.118e-33	0.051835	0.222	0.095	9.70118e-29
Rcor1	Rcor1	2.46034e-23	0.0517809	0.315	0.195	5.79607e-19
Zfp37	Zfp37	2.83466e-31	0.0517444	0.268	0.121	6.67789e-27
Urm1	Urm1	1.68513e-09	0.0517163	0.848	0.779	3.96984e-05
Ccdc9	Ccdc9	2.18994e-08	0.051699	0.782	0.706	0.000515906
Lor	Lor	3.19627e-21	0.0516925	0.218	0.107	7.52978e-17
Dock7	Dock7	4.81885e-09	0.051628	0.816	0.734	0.000113522
Tufm	Tufm	1.01726e-08	0.0515905	0.932	0.888	0.000239646
Clns1a	Clns1a	2.06441e-08	0.0515339	0.919	0.875	0.000486333
Rps28	Rps28	1.20635e-11	0.0515012	0.997	0.985	2.84191e-07
Hoxb4	Hoxb4	6.84048e-22	0.0514649	0.248	0.123	1.61148e-17
Nudc	Nudc	7.20585e-10	0.0514355	0.992	0.968	1.69756e-05
Coq8b	Coq8b	1.11058e-09	0.051376	0.37	0.292	2.61631e-05
Rab21	Rab21	1.07074e-13	0.0513731	0.735	0.634	2.52244e-09
Gm11491	Gm11491	1.409e-08	0.0513572	0.316	0.239	0.000331933
Nanos2	Nanos2	1.85937e-18	0.0513566	0.235	0.122	4.3803e-14
Rps13	Rps13	2.84908e-09	0.0512922	0.999	0.992	6.71185e-05
Gm27239	Gm27239	8.30972e-12	0.0512635	0.182	0.124	1.9576e-07
Trmt1l	Trmt1l	7.92711e-09	0.0512464	0.46	0.389	0.000186747
Trp53inp1	Trp53inp1	3.91925e-07	0.0512168	0.692	0.625	0.00923297
Rsu1	Rsu1	4.98845e-11	0.0512053	0.739	0.647	1.17518e-06
Tango6	Tango6	1.6879e-10	0.0511569	0.599	0.512	3.97635e-06
Cmtm7	Cmtm7	2.22554e-11	0.0511199	0.401	0.31	5.24292e-07
Grn	Grn	1.51309e-09	0.0510641	0.648	0.553	3.56455e-05
Tmem63c	Tmem63c	1.2195e-74	0.0509933	0.181	0.022	2.8729e-70
Hsp90b1	Hsp90b1	4.68929e-10	0.050949	0.991	0.958	1.1047e-05
Pgm2l1	Pgm2l1	1.15126e-07	0.0507383	0.858	0.805	0.00271213
Slc38a7	Slc38a7	6.26931e-31	0.0506448	0.288	0.136	1.47692e-26
Tmem199	Tmem199	2.5399e-08	0.0505932	0.92	0.883	0.00059835
Gcnt2	Gcnt2	1.31958e-43	0.0505844	0.219	0.069	3.10866e-39
Tox2	Tox2	4.00217e-30	0.0505663	0.232	0.102	9.42831e-26
Shtn1	Shtn1	1.14683e-18	0.0504993	0.338	0.213	2.7017e-14
Pabpn1	Pabpn1	4.93081e-07	0.0504987	0.803	0.762	0.011616
Mocs3	Mocs3	2.04533e-11	0.0504938	0.484	0.385	4.8184e-07
Cct2	Cct2	1.30662e-12	0.0504666	0.997	0.973	3.07814e-08
Naa40	Naa40	7.59695e-08	0.0504271	0.75	0.698	0.00178969
Tpm3	Tpm3	9.1462e-13	0.0504262	0.983	0.953	2.15466e-08
Parp8	Parp8	1.34507e-12	0.0504187	0.613	0.493	3.16872e-08
Far1	Far1	1.31848e-07	0.0504085	0.771	0.716	0.00310608
Ino80e	Ino80e	2.02647e-06	0.0504048	0.831	0.788	0.0477396
Lsm2	Lsm2	2.23364e-10	0.0503963	0.99	0.955	5.26202e-06
Ankrd31	Ankrd31	7.14708e-07	0.0503425	0.907	0.87	0.0168371
Pip5k1c	Pip5k1c	5.698e-08	0.0503373	0.688	0.62	0.00134234
Xlr3a	Xlr3a	1.14812e-10	0.0503195	0.662	0.561	2.70473e-06
Scamp3	Scamp3	3.34426e-09	0.0500952	0.768	0.688	7.87841e-05
Frmd6	Frmd6	3.76744e-10	0.0500797	0.732	0.63	8.87535e-06
Prr23a3	Prr23a3	1.79057e-15	0.0499873	0.447	0.327	4.21823e-11
Birc2	Birc2	2.8008e-07	0.0499816	0.687	0.636	0.00659812
Ftsj3	Ftsj3	2.17985e-07	0.0499648	0.964	0.932	0.00513529
Actn4	Actn4	2.2428e-09	0.049931	0.792	0.707	5.28358e-05
Vsig10	Vsig10	3.49145e-12	0.0498832	0.506	0.389	8.22515e-08
Gm47438	Gm47438	8.37215e-08	0.0498747	0.258	0.22	0.00197231
Rnf216	Rnf216	2.52914e-07	0.0498746	0.967	0.943	0.00595814
Gsdme	Gsdme	1.29436e-14	0.049821	0.487	0.365	3.04924e-10
Thsd4	Thsd4	1.91805e-41	0.0497975	0.214	0.067	4.51853e-37
Gtf2a1	Gtf2a1	8.7256e-09	0.0497835	0.933	0.879	0.000205558
Bach2	Bach2	5.43377e-16	0.0497334	0.375	0.257	1.28009e-11
Gm26735	Gm26735	2.38661e-14	0.0494917	0.436	0.312	5.62237e-10
Pacsin2	Pacsin2	2.14629e-07	0.0494725	0.879	0.833	0.00505622
Pex13	Pex13	1.78731e-09	0.0494483	0.752	0.664	4.21054e-05
Gm28809	Gm28809	5.78961e-28	0.0494373	0.333	0.175	1.36392e-23
Gusb	Gusb	7.63883e-13	0.0494213	0.432	0.337	1.79956e-08
Palm	Palm	1.61387e-16	0.0493792	0.475	0.338	3.80195e-12
Coro1c	Coro1c	2.53413e-07	0.0493719	0.867	0.822	0.0059699
Gm48242	Gm48242	1.12841e-16	0.0493543	0.211	0.132	2.6583e-12
Kmt2d	Kmt2d	1.22652e-08	0.049321	0.573	0.486	0.000288944
4930524J08Rik	4930524J08Rik	2.99242e-11	0.049298	0.341	0.271	7.04954e-07
Vav3	Vav3	8.74495e-22	0.0492863	0.285	0.159	2.06014e-17
Tmem189	Tmem189	2.17681e-11	0.0492443	0.47	0.386	5.12812e-07
Crcp	Crcp	5.10298e-09	0.0492157	0.7	0.627	0.000120216
Pex19	Pex19	1.07087e-07	0.0491387	0.822	0.767	0.00252277
Gtpbp2	Gtpbp2	3.3372e-09	0.0491366	0.652	0.549	7.86179e-05
Platr27	Platr27	2.33077e-17	0.0490873	0.294	0.183	5.49082e-13
Pebp1	Pebp1	2.8805e-11	0.0489957	0.995	0.968	6.78589e-07
Nagk	Nagk	6.35511e-14	0.0489713	0.573	0.446	1.49714e-09
Src	Src	2.46471e-20	0.0489421	0.406	0.262	5.80637e-16
Katnal2	Katnal2	7.95953e-22	0.0489317	0.295	0.169	1.87511e-17
Slc39a7	Slc39a7	6.9987e-07	0.0489267	0.924	0.895	0.0164875
Pus7l	Pus7l	2.02524e-11	0.0489076	0.459	0.357	4.77105e-07
Camta1	Camta1	2.48371e-11	0.0489016	0.942	0.886	5.85112e-07
Nmi	Nmi	6.03136e-25	0.0488269	0.271	0.136	1.42087e-20
Gapvd1	Gapvd1	1.25063e-08	0.0488071	0.668	0.594	0.000294625
Ndst2	Ndst2	1.56342e-09	0.0487966	0.437	0.348	3.68309e-05
Anks1	Anks1	1.68578e-21	0.0487905	0.429	0.28	3.97136e-17
Hspa8	Hspa8	1.29079e-09	0.0487879	1	0.985	3.04085e-05
Gm8797	Gm8797	8.64074e-09	0.0487644	0.722	0.64	0.000203558
Pla2g1b	Pla2g1b	3.39079e-14	0.0487543	0.354	0.248	7.98801e-10
Vars	Vars	3.24163e-09	0.0487231	0.965	0.923	7.63662e-05
Lamc1	Lamc1	4.97765e-09	0.0487121	0.614	0.522	0.000117264
Ppic	Ppic	3.0148e-11	0.048703	0.531	0.421	7.10226e-07
D1Ertd622e	D1Ertd622e	4.39763e-12	0.0486915	0.546	0.433	1.03599e-07
6330403K07Rik	6330403K07Rik	3.98708e-10	0.0486474	0.326	0.238	9.39276e-06
Arl4c	Arl4c	1.25182e-25	0.0486365	0.267	0.134	2.94905e-21
Rhot2	Rhot2	2.85569e-09	0.0486321	0.659	0.568	6.72743e-05
2810454H06Rik	2810454H06Rik	1.0147e-06	0.0486198	0.332	0.258	0.0239044
1700008J07Rik	1700008J07Rik	1.48081e-08	0.0485977	0.517	0.482	0.000348849
Unc119	Unc119	4.08267e-10	0.0485538	0.912	0.851	9.61796e-06
Enho	Enho	1.19659e-07	0.0485177	0.492	0.425	0.00281893
Gm20696	Gm20696	2.39106e-17	0.0484981	0.219	0.119	5.63286e-13
AI661453	AI661453	6.40629e-34	0.0484811	0.208	0.078	1.50919e-29
Rfx1	Rfx1	1.00619e-12	0.0484649	0.459	0.351	2.37038e-08
Spryd4	Spryd4	1.28217e-30	0.0484416	0.278	0.128	3.02054e-26
Rpp21	Rpp21	3.51743e-09	0.0484094	0.737	0.643	8.28636e-05
Ankrd6	Ankrd6	1.92488e-20	0.0483793	0.321	0.192	4.53462e-16
Etfbkmt	Etfbkmt	1.29581e-19	0.048368	0.318	0.194	3.05266e-15
Map4k1	Map4k1	7.13896e-18	0.0481331	0.438	0.301	1.6818e-13
Gm14124	Gm14124	1.22e-07	0.0481283	0.468	0.395	0.00287406
Lpar3	Lpar3	2.71228e-20	0.0480428	0.347	0.207	6.38959e-16
Tprgl	Tprgl	1.36834e-09	0.0480398	0.858	0.79	3.22353e-05
Kpnb1	Kpnb1	2.10199e-06	0.0480131	0.931	0.89	0.0495186
Fchsd2	Fchsd2	2.82642e-10	0.0480114	0.738	0.64	6.65847e-06
Tspyl2	Tspyl2	4.12936e-12	0.0479337	0.502	0.386	9.72795e-08
Zmat5	Zmat5	2.13002e-09	0.0478949	0.781	0.699	5.01791e-05
Tcf15	Tcf15	9.70077e-12	0.0477992	0.654	0.537	2.28531e-07
Polr1b	Polr1b	1.0361e-06	0.0477881	0.666	0.611	0.0244084
Mettl1	Mettl1	1.1823e-06	0.0477459	0.876	0.83	0.0278526
Casc3	Casc3	2.12925e-09	0.047745	0.944	0.893	5.01608e-05
Dnajc30	Dnajc30	1.19611e-09	0.0476638	0.467	0.39	2.81778e-05
Psma8	Psma8	4.14411e-06	0.0476213	0.617	0.572	0.0976268
Xrcc1	Xrcc1	1.48675e-06	0.0475845	0.758	0.703	0.0350249
Slc25a35	Slc25a35	2.0187e-15	0.047575	0.356	0.246	4.75565e-11
Fut10	Fut10	4.49187e-12	0.0475291	0.374	0.273	1.0582e-07
Apopt1	Apopt1	4.41756e-10	0.0474907	0.474	0.378	1.04069e-05
Zfp941	Zfp941	8.57123e-09	0.0474502	0.422	0.351	0.000201921
Nedd4l	Nedd4l	5.26419e-11	0.0473368	0.474	0.369	1.24014e-06
Ntan1	Ntan1	4.25263e-07	0.0473332	0.904	0.866	0.0100183
Arrb2	Arrb2	2.31489e-07	0.0472906	0.856	0.794	0.00545342
Ift74	Ift74	1.40588e-08	0.0472818	0.937	0.888	0.000331197
Zbp1	Zbp1	5.60875e-42	0.0472639	0.099	0.011	1.32131e-37
Ttc29	Ttc29	1.17707e-11	0.0472531	0.348	0.257	2.77294e-07
Acadsb	Acadsb	1.65627e-14	0.0472408	0.466	0.343	3.90184e-10
Ppif	Ppif	6.46863e-08	0.0472046	0.716	0.645	0.00152388
Bloc1s2	Bloc1s2	9.32128e-09	0.0471955	0.886	0.836	0.000219591
Cpsf4l	Cpsf4l	1.28678e-39	0.0471913	0.177	0.048	3.0314e-35
2700016F22Rik	2700016F22Rik	4.49071e-10	0.0471797	0.315	0.249	1.05792e-05
Mterf1a	Mterf1a	8.03141e-08	0.0471476	0.44	0.383	0.00189204
C030034I22Rik	C030034I22Rik	3.03329e-09	0.0471257	0.577	0.489	7.14584e-05
Zmynd8	Zmynd8	6.08942e-06	0.0470355	0.741	0.71	0.143455
Ephx2	Ephx2	5.37396e-17	0.0469943	0.215	0.128	1.266e-12
Rnpc3	Rnpc3	5.12661e-06	0.0469683	0.732	0.714	0.120773
Pde6b	Pde6b	1.23512e-59	0.0469284	0.15	0.021	2.9097e-55
Bloc1s6os	Bloc1s6os	2.3077e-08	0.0468901	0.313	0.243	0.000543648
Coro1a	Coro1a	6.25586e-21	0.0468617	0.556	0.398	1.47375e-16
Hint2	Hint2	2.53709e-07	0.0468599	0.822	0.758	0.00597687
Tmem161a	Tmem161a	1.98105e-12	0.0468209	0.449	0.345	4.66695e-08
Pigo	Pigo	1.11932e-14	0.0467666	0.405	0.281	2.63688e-10
Slc12a7	Slc12a7	2.18425e-08	0.0467335	0.623	0.544	0.000514565
Pex7	Pex7	1.95076e-06	0.0466857	0.755	0.712	0.045956
Blcap	Blcap	2.04184e-10	0.0466305	0.598	0.513	4.81017e-06
Ciz1	Ciz1	1.03057e-13	0.0465599	0.407	0.294	2.42781e-09
Tsnax	Tsnax	1.43832e-09	0.0465159	0.906	0.844	3.38839e-05
Lsm8	Lsm8	1.3601e-09	0.0465046	0.983	0.954	3.20413e-05
Tbce	Tbce	9.75147e-07	0.0464937	0.65	0.583	0.0229725
Kri1	Kri1	1.02104e-09	0.0464879	0.54	0.445	2.40536e-05
Sult4a1	Sult4a1	7.25113e-11	0.0464852	0.431	0.334	1.70822e-06
Mageb2	Mageb2	5.57515e-15	0.046429	0.399	0.286	1.31339e-10
Epn2	Epn2	2.86181e-07	0.0464048	0.945	0.902	0.00674186
Fuz	Fuz	2.13639e-13	0.046399	0.342	0.263	5.03291e-09
Piezo1	Piezo1	3.02246e-15	0.0463658	0.547	0.416	7.1203e-11
Ube2j1	Ube2j1	2.9448e-08	0.0463352	0.796	0.713	0.000693736
Slc22a17	Slc22a17	4.40257e-07	0.0463283	0.48	0.426	0.0103716
Epb41l4b	Epb41l4b	9.43271e-06	0.0463104	0.721	0.684	0.222216
Tjap1	Tjap1	2.99159e-06	0.0462628	0.663	0.605	0.070476
Tsc22d1	Tsc22d1	6.38869e-07	0.0461888	0.939	0.908	0.0150505
Scrt2	Scrt2	2.6263e-14	0.0461875	0.188	0.102	6.18703e-10
Pan3	Pan3	3.68532e-05	0.046163	0.735	0.682	0.868189
Gm16079	Gm16079	1.81963e-17	0.0460931	0.209	0.113	4.28668e-13
Mfng	Mfng	1.09915e-21	0.0460863	0.238	0.124	2.58939e-17
1700041G16Rik	1700041G16Rik	6.57169e-15	0.0460756	0.188	0.102	1.54816e-10
Chchd7	Chchd7	6.25531e-07	0.0460659	0.924	0.879	0.0147363
Cela2a	Cela2a	5.57648e-07	0.0460408	0.621	0.54	0.0131371
Herc4	Herc4	1.66351e-07	0.0460366	0.755	0.685	0.0039189
Tma7	Tma7	2.11081e-12	0.0459773	0.722	0.607	4.97264e-08
Sgk1	Sgk1	1.76187e-15	0.0459729	0.374	0.25	4.15061e-11
Plekhh2	Plekhh2	7.63962e-21	0.0459301	0.255	0.142	1.79974e-16
Gnptab	Gnptab	8.04986e-10	0.0459216	0.537	0.442	1.89639e-05
Sox13	Sox13	8.39465e-13	0.0458954	0.441	0.322	1.97761e-08
Actr2	Actr2	2.37046e-08	0.0458934	0.863	0.805	0.000558433
Teddm2	Teddm2	1.82497e-09	0.0458875	0.337	0.263	4.29926e-05
Zpr1	Zpr1	1.25099e-07	0.0458737	0.924	0.877	0.00294708
Kctd18	Kctd18	1.99549e-07	0.0458377	0.824	0.757	0.00470096
Rplp1	Rplp1	2.75054e-06	0.0458187	1	0.997	0.0647973
Pcmtd1	Pcmtd1	4.42306e-07	0.0457884	0.732	0.663	0.0104198
Tgif1	Tgif1	2.79457e-16	0.0457699	0.24	0.133	6.58346e-12
Aqp5	Aqp5	2.51905e-27	0.0457325	0.263	0.124	5.93439e-23
Hdlbp	Hdlbp	1.25482e-09	0.0456916	0.973	0.935	2.9561e-05
Coasy	Coasy	5.87351e-09	0.0456602	0.678	0.594	0.000138368
Ifi27l2a	Ifi27l2a	4.82757e-10	0.0456503	0.384	0.286	1.13728e-05
Armc9	Armc9	2.83812e-07	0.0456303	0.626	0.559	0.00668604
Rpgrip1	Rpgrip1	0.0035365	0.0456061	0.555	0.522	1
Tmem120b	Tmem120b	1.87441e-15	0.0455879	0.395	0.275	4.41572e-11
Fhl1	Fhl1	6.42721e-11	0.0454916	0.453	0.359	1.51412e-06
Thumpd3	Thumpd3	2.32996e-10	0.0454876	0.902	0.838	5.48893e-06
1700086O06Rik	1700086O06Rik	2.09269e-06	0.0454105	0.398	0.359	0.0492996
Ripk4	Ripk4	1.59033e-10	0.0454012	0.552	0.45	3.7465e-06
Cd302	Cd302	8.24687e-20	0.0453767	0.246	0.142	1.9428e-15
Crebzf	Crebzf	0.000311835	0.0453734	0.694	0.678	1
Gadd45gip1	Gadd45gip1	4.03423e-09	0.0453523	0.949	0.901	9.50383e-05
Rara	Rara	3.35274e-09	0.0453435	0.566	0.483	7.89838e-05
Yipf2	Yipf2	1.89988e-07	0.0453331	0.515	0.455	0.00447573
Cbx7	Cbx7	2.09884e-09	0.0453012	0.532	0.432	4.94445e-05
Fbxw11	Fbxw11	4.23406e-07	0.0452595	0.701	0.639	0.0099746
Rabep2	Rabep2	2.69016e-10	0.0452289	0.576	0.476	6.33748e-06
Frs3	Frs3	9.10521e-20	0.0452077	0.155	0.077	2.14501e-15
Mrpl12	Mrpl12	5.6481e-09	0.0451527	0.97	0.931	0.000133058
Zfp113	Zfp113	6.3851e-11	0.0450595	0.309	0.224	1.5042e-06
C87436	C87436	9.91194e-09	0.045035	0.793	0.727	0.000233506
Tox	Tox	5.11486e-29	0.0450015	0.156	0.051	1.20496e-24
2010320M18Rik	2010320M18Rik	1.83941e-07	0.0449147	0.779	0.706	0.00433328
Kpna1	Kpna1	2.67512e-08	0.0448808	0.856	0.789	0.000630204
Zfp428	Zfp428	0.000119712	0.0448638	0.927	0.897	1
Zfhx2	Zfhx2	1.17211e-06	0.0448473	0.537	0.466	0.0276125
Thap4	Thap4	4.53719e-11	0.0448223	0.519	0.413	1.06887e-06
Ubxn2a	Ubxn2a	3.35186e-14	0.0448222	0.407	0.285	7.8963e-10
Dcaf17	Dcaf17	1.64879e-06	0.0447442	0.735	0.678	0.0388422
Upf2	Upf2	5.89684e-05	0.0447158	0.856	0.812	1
Zfp668	Zfp668	2.72954e-08	0.0446515	0.553	0.47	0.000643024
Slc17a5	Slc17a5	4.04284e-14	0.0446053	0.33	0.227	9.52411e-10
Mri1	Mri1	1.74807e-12	0.0446045	0.738	0.63	4.11811e-08
Usp8	Usp8	7.94552e-07	0.0445803	0.891	0.852	0.0187181
Zfp654	Zfp654	1.76399e-16	0.0445413	0.325	0.209	4.15561e-12
Sesn1	Sesn1	1.69326e-12	0.0445264	0.524	0.401	3.98899e-08
Fbxl20	Fbxl20	4.84639e-08	0.0445117	0.648	0.56	0.00114171
Abcc1	Abcc1	1.57772e-06	0.0444798	0.654	0.587	0.037168
Mdc1	Mdc1	9.23962e-06	0.0444686	0.706	0.654	0.217667
Aloxe3	Aloxe3	8.74192e-35	0.0444183	0.189	0.06	2.05942e-30
Rnf167	Rnf167	1.31423e-11	0.0444122	0.887	0.8	3.09607e-07
Phip	Phip	5.30397e-09	0.0443923	0.919	0.856	0.000124951
Sdr39u1	Sdr39u1	1.81462e-11	0.0443805	0.374	0.271	4.27488e-07
Psmd4	Psmd4	2.56212e-10	0.0443539	0.99	0.958	6.03584e-06
Med20	Med20	7.52119e-09	0.044312	0.709	0.624	0.000177184
Ing4	Ing4	2.46391e-10	0.0442876	0.77	0.671	5.80448e-06
Pdia5	Pdia5	1.03529e-07	0.044211	0.631	0.555	0.00243894
mt-Co2	mt-Co2	1.44509e-08	0.0442106	0.998	0.981	0.000340435
Zfp985	Zfp985	6.63642e-07	0.0441433	0.427	0.36	0.0156341
Tsc1	Tsc1	2.12637e-08	0.0440756	0.522	0.461	0.000500929
Adss	Adss	9.15675e-10	0.043999	0.927	0.864	2.15715e-05
Bbx	Bbx	1.64908e-05	0.0439589	0.61	0.542	0.38849
Tuba1a	Tuba1a	1.99643e-16	0.0439407	0.571	0.432	4.70319e-12
Mbnl1	Mbnl1	2.9089e-12	0.0439099	0.487	0.373	6.85278e-08
Katna1	Katna1	4.96657e-07	0.0438775	0.886	0.833	0.0117002
Clint1	Clint1	2.16545e-09	0.0437936	0.924	0.866	5.10138e-05
Serf2	Serf2	6.13473e-11	0.0437882	0.999	0.983	1.44522e-06
Sp1	Sp1	1.97846e-05	0.0437605	0.779	0.73	0.466087
D5Ertd579e	D5Ertd579e	4.48753e-08	0.0437072	0.716	0.631	0.00105717
Zfp7	Zfp7	2.45322e-11	0.0436997	0.487	0.374	5.7793e-07
Akr1b3	Akr1b3	6.46353e-10	0.0436737	0.984	0.95	1.52268e-05
Emp2	Emp2	1.29651e-18	0.0436713	0.287	0.166	3.05431e-14
Selenof	Selenof	2.40267e-06	0.0436669	0.954	0.919	0.0566021
4930524O07Rik	4930524O07Rik	6.1064e-08	0.0436541	0.318	0.264	0.00143854
Snd1	Snd1	2.78341e-06	0.043612	0.762	0.698	0.0655717
Gm26710	Gm26710	1.72397e-10	0.0435112	0.255	0.197	4.06133e-06
Pacs2	Pacs2	8.37281e-09	0.0434554	0.561	0.474	0.000197247
Ppp1r13b	Ppp1r13b	7.26027e-06	0.0434397	0.775	0.727	0.171038
Dgkh	Dgkh	4.25609e-07	0.0434365	0.683	0.601	0.0100265
Slc43a3	Slc43a3	3.90814e-13	0.0434275	0.499	0.375	9.2068e-09
Xrn2	Xrn2	1.1079e-11	0.0433652	0.99	0.958	2.61e-07
Clic4	Clic4	6.96e-06	0.0433604	0.844	0.789	0.163964
M6pr	M6pr	3.71297e-07	0.0433238	0.917	0.865	0.00874701
Pim3	Pim3	2.93186e-08	0.0432683	0.689	0.604	0.000690688
Psma7	Psma7	1.01098e-08	0.0432443	0.991	0.966	0.000238166
Arpc5	Arpc5	1.2545e-08	0.0432047	0.97	0.938	0.000295534
Nosip	Nosip	4.06285e-08	0.0431776	0.834	0.775	0.000957126
Pex6	Pex6	9.86799e-08	0.0431379	0.618	0.54	0.0023247
Arrdc2	Arrdc2	4.69104e-11	0.0430446	0.379	0.279	1.10512e-06
Gm13212	Gm13212	1.04801e-10	0.0430145	0.423	0.326	2.46889e-06
Eapp	Eapp	2.50539e-07	0.042964	0.788	0.714	0.0059022
Mpp6	Mpp6	4.88287e-11	0.0429581	0.978	0.931	1.15031e-06
Gemin8	Gemin8	2.06486e-09	0.0429355	0.484	0.409	4.86439e-05
Adad1	Adad1	1.00865e-06	0.0429295	0.655	0.577	0.0237618
Gm5091	Gm5091	6.40258e-32	0.0428946	0.194	0.068	1.50832e-27
BC025920	BC025920	8.87754e-15	0.0428127	0.228	0.167	2.09137e-10
Wdr34	Wdr34	2.17328e-07	0.0427872	0.509	0.424	0.00511982
Lifr	Lifr	3.1611e-11	0.0427664	0.469	0.367	7.44692e-07
A930024E05Rik	A930024E05Rik	2.41356e-14	0.0427537	0.182	0.105	5.68587e-10
Smo	Smo	2.57668e-10	0.0427473	0.5	0.39	6.07014e-06
Rxrb	Rxrb	1.59238e-06	0.0427304	0.725	0.721	0.0375133
Ankrd54	Ankrd54	1.83741e-08	0.0426753	0.619	0.534	0.000432857
Mrpl27	Mrpl27	4.40344e-11	0.0426528	0.692	0.593	1.03736e-06
Crebbp	Crebbp	6.1532e-09	0.0426214	0.983	0.944	0.000144957
Rnf44	Rnf44	0.000113348	0.0425792	0.762	0.711	1
Maf1	Maf1	3.03153e-07	0.0425665	0.765	0.686	0.00714168
Pik3c3	Pik3c3	6.61265e-06	0.0425357	0.714	0.655	0.155781
Nos1	Nos1	1.51917e-11	0.042514	0.356	0.261	3.57887e-07
Aatf	Aatf	6.21978e-06	0.0424865	0.909	0.863	0.146526
Nudcd2	Nudcd2	5.16746e-09	0.0424793	0.841	0.764	0.000121735
Pgpep1	Pgpep1	2.38119e-06	0.0424528	0.528	0.464	0.056096
Rbm6	Rbm6	1.91673e-08	0.0424244	0.962	0.921	0.000451542
Rabepk	Rabepk	1.98887e-12	0.0424139	0.622	0.5	4.68538e-08
Leprotl1	Leprotl1	5.133e-12	0.0424133	0.96	0.898	1.20923e-07
Tmed1	Tmed1	9.18832e-10	0.0424079	0.704	0.601	2.16458e-05
Gm9112	Gm9112	8.59523e-09	0.0423794	0.294	0.216	0.000202486
Calcoco1	Calcoco1	1.03503e-10	0.0423596	0.518	0.41	2.43831e-06
Naa16	Naa16	0.000133671	0.042355	0.673	0.635	1
2020-03-08	2020-03-08	2.27581e-06	0.0423455	0.786	0.735	0.0536135
Snap47	Snap47	0.000439348	0.0422922	0.902	0.869	1
Ccdc117	Ccdc117	9.44833e-08	0.0422502	0.692	0.612	0.00222584
Dbx2	Dbx2	5.42916e-25	0.0421935	0.202	0.09	1.279e-20
Kxd1	Kxd1	2.79127e-08	0.0420815	0.832	0.762	0.000657567
Acot9	Acot9	7.00794e-07	0.0420664	0.831	0.783	0.0165093
Cd9	Cd9	9.02832e-09	0.042056	0.898	0.832	0.000212689
Ppm1b	Ppm1b	2.40236e-20	0.0420383	0.725	0.575	5.65948e-16
Wdr3	Wdr3	1.15344e-06	0.0420117	0.929	0.889	0.0271728
Phf23	Phf23	3.80243e-07	0.0420094	0.949	0.908	0.00895776
Immp2l	Immp2l	7.02078e-10	0.0419622	0.354	0.268	1.65396e-05
Timm8b	Timm8b	9.52634e-10	0.0419566	0.987	0.958	2.24421e-05
Klf8	Klf8	1.55345e-10	0.0419509	0.598	0.492	3.65962e-06
D230025D16Rik	D230025D16Rik	4.32972e-08	0.0419458	0.554	0.475	0.00102
Zfp874b	Zfp874b	4.45859e-24	0.0419388	0.258	0.128	1.05035e-19
Gm9856	Gm9856	9.13904e-05	0.0419084	0.566	0.525	1
Efna3	Efna3	2.34088e-14	0.0418872	0.321	0.211	5.51465e-10
Suv39h1	Suv39h1	9.28469e-10	0.0418616	0.882	0.805	2.18729e-05
Asb13	Asb13	2.77194e-31	0.0418157	0.188	0.068	6.53013e-27
Exd2	Exd2	4.14131e-08	0.0417853	0.516	0.443	0.000975609
Rhbdd1	Rhbdd1	1.91145e-06	0.0417184	0.334	0.28	0.04503
Carm1	Carm1	4.00966e-07	0.0416847	0.474	0.393	0.00944595
Tnrc6a	Tnrc6a	7.46896e-08	0.0416668	0.967	0.927	0.00175954
Zfp992	Zfp992	1.44472e-06	0.0416492	0.707	0.639	0.0340348
Gm45250	Gm45250	7.49333e-08	0.0416045	0.331	0.282	0.00176528
Bahcc1	Bahcc1	3.56724e-06	0.0415868	0.774	0.706	0.084037
Cep120	Cep120	3.29108e-08	0.0415233	0.447	0.371	0.000775313
Tmem232	Tmem232	3.52619e-14	0.0414989	0.255	0.156	8.307e-10
Ttc33	Ttc33	1.45525e-06	0.0414586	0.653	0.587	0.0342829
Cd320	Cd320	4.59266e-07	0.0414375	0.912	0.883	0.0108194
Pcnx3	Pcnx3	0.000222186	0.0414259	0.639	0.597	1
Tsacc	Tsacc	9.76534e-08	0.0414102	0.626	0.541	0.00230052
Eif4a1	Eif4a1	3.11927e-08	0.0413506	0.997	0.982	0.000734837
Ppp1r32	Ppp1r32	1.92044e-46	0.0413331	0.205	0.054	4.52418e-42
Msto1	Msto1	1.75588e-05	0.0413327	0.841	0.788	0.41365
Asah1	Asah1	9.70272e-08	0.0413252	0.674	0.595	0.00228577
Ttc23	Ttc23	8.66157e-21	0.0412555	0.259	0.136	2.04049e-16
Zfc3h1	Zfc3h1	0.00102153	0.0412522	0.722	0.711	1
Aplf	Aplf	0.000134499	0.0412279	0.689	0.636	1
Eif2ak1	Eif2ak1	8.34032e-06	0.0411657	0.81	0.762	0.196481
Bcap29	Bcap29	6.29649e-07	0.041128	0.847	0.809	0.0148333
Dhx35	Dhx35	1.83862e-08	0.0411116	0.513	0.452	0.000433142
Clybl	Clybl	8.12574e-10	0.0410305	0.383	0.292	1.91426e-05
Tyk2	Tyk2	4.7595e-08	0.0410275	0.482	0.399	0.00112124
Zfp146	Zfp146	3.96222e-12	0.0409342	0.387	0.288	9.3342e-08
Dnaja1	Dnaja1	1.0692e-09	0.0409264	0.996	0.976	2.51882e-05
Slc43a2	Slc43a2	1.47075e-11	0.0409071	0.471	0.355	3.46479e-07
Pan2	Pan2	4.03885e-06	0.0408879	0.712	0.66	0.0951472
Gm26627	Gm26627	1.49151e-31	0.040886	0.181	0.061	3.51371e-27
Ushbp1	Ushbp1	1.71541e-14	0.0408514	0.248	0.156	4.04116e-10
Fam173a	Fam173a	3.06902e-05	0.0407479	0.817	0.768	0.723
5031425E22Rik	5031425E22Rik	0.00434866	0.0407396	0.661	0.667	1
Pdcd11	Pdcd11	9.45931e-05	0.0407133	0.96	0.93	1
Rsrp1	Rsrp1	0.000241876	0.0406877	0.857	0.821	1
Fxr2	Fxr2	4.50568e-10	0.0406851	0.938	0.878	1.06145e-05
Gm9493	Gm9493	4.17264e-08	0.0406787	0.703	0.617	0.00098299
Got1l1	Got1l1	5.44449e-14	0.0406508	0.266	0.165	1.28261e-09
Fam187b	Fam187b	1.31272e-13	0.0405892	0.246	0.165	3.09251e-09
Pgap2	Pgap2	1.50232e-06	0.0405861	0.615	0.532	0.0353916
BC005624	BC005624	2.47991e-05	0.0404834	0.848	0.799	0.584217
Rprd2	Rprd2	4.06539e-07	0.0404217	0.784	0.726	0.00957725
Fbxw9	Fbxw9	2.69644e-07	0.0404147	0.554	0.511	0.00635228
Actn2	Actn2	1.53745e-13	0.0403941	0.338	0.229	3.62193e-09
Grk6	Grk6	2.08362e-09	0.0403834	0.562	0.461	4.90858e-05
Iqck	Iqck	3.6601e-14	0.0403696	0.317	0.213	8.62247e-10
C130013H08Rik	C130013H08Rik	2.37583e-12	0.040364	0.308	0.207	5.59698e-08
Ifitm2	Ifitm2	3.08152e-07	0.0403639	0.651	0.585	0.00725945
Rsl24d1	Rsl24d1	5.35936e-09	0.0403567	0.911	0.851	0.000126256
B4galt1	B4galt1	1.94008e-17	0.0403335	0.566	0.421	4.57045e-13
Ice1	Ice1	5.14887e-07	0.0403051	0.651	0.564	0.0121297
Mapk8ip1	Mapk8ip1	9.9008e-10	0.0403005	0.507	0.408	2.33243e-05
Fam60a	Fam60a	1.16294e-10	0.0402503	0.943	0.879	2.73965e-06
Dpp8	Dpp8	4.14609e-08	0.0402133	0.314	0.247	0.000976736
Tpmt	Tpmt	1.2331e-10	0.0402128	0.465	0.359	2.90494e-06
Kdm3b	Kdm3b	4.9914e-05	0.0402087	0.745	0.697	1
Foxo4	Foxo4	3.67797e-10	0.0402081	0.352	0.268	8.66455e-06
Impdh1	Impdh1	1.07602e-07	0.0401622	0.566	0.482	0.00253488
Zfp799	Zfp799	1.26077e-11	0.0401598	0.318	0.237	2.97013e-07
Fbxo16	Fbxo16	2.27202e-13	0.0401248	0.339	0.234	5.35244e-09
Zfp87	Zfp87	1.8347e-09	0.0400896	0.425	0.333	4.3222e-05
Amotl2	Amotl2	1.50533e-20	0.0400546	0.193	0.091	3.54626e-16
C1ql1	C1ql1	1.32522e-05	0.0400404	0.685	0.651	0.312194
Hyal2	Hyal2	1.28595e-06	0.040038	0.727	0.655	0.0302944
Ndrg1	Ndrg1	4.21602e-08	0.0400249	0.494	0.405	0.000993209
Zfp593	Zfp593	2.25742e-07	0.0400028	0.85	0.793	0.00531802
Mtif2	Mtif2	2.03683e-06	0.0399918	0.632	0.562	0.0479837
Rfx3	Rfx3	5.33887e-09	0.0399906	0.376	0.295	0.000125773
B3gnt7	B3gnt7	1.60102e-15	0.0399896	0.277	0.165	3.77168e-11
Ttf1	Ttf1	4.34673e-05	0.0399849	0.717	0.668	1
Abhd14a	Abhd14a	1.2636e-06	0.0399804	0.426	0.357	0.0297679
Ly6e	Ly6e	3.17914e-10	0.0399792	0.48	0.375	7.48941e-06
Wdr60	Wdr60	0.000471485	0.0399761	0.686	0.645	1
Stat2	Stat2	4.3229e-12	0.0399705	0.338	0.241	1.01839e-07
Flot1	Flot1	2.28943e-08	0.0399252	0.429	0.349	0.000539344
Mccc2	Mccc2	2.06024e-18	0.0399041	0.25	0.137	4.85352e-14
Nop53	Nop53	3.52226e-07	0.0398887	0.942	0.906	0.00829774
AC161165.6	AC161165.6	2.70694e-12	0.0398727	0.222	0.142	6.37702e-08
Ppib	Ppib	3.25754e-09	0.0398187	0.985	0.956	7.67412e-05
Prelid3a	Prelid3a	4.84487e-11	0.0397854	0.434	0.331	1.14135e-06
Rhox1	Rhox1	1.47109e-07	0.0397634	0.626	0.534	0.0034656
Gpx1	Gpx1	9.45185e-26	0.0397629	0.953	0.842	2.22667e-21
Prmt5	Prmt5	0.000287728	0.0397484	0.843	0.809	1
Nsun6	Nsun6	2.79044e-06	0.0397381	0.635	0.563	0.0657373
Ccsap	Ccsap	9.79409e-07	0.0396537	0.323	0.247	0.0230729
Exosc8	Exosc8	1.34115e-07	0.0396122	0.979	0.951	0.00315947
Nr2c2	Nr2c2	3.24721e-07	0.0396017	0.481	0.398	0.00764978
Tsfm	Tsfm	3.5598e-05	0.0395707	0.755	0.703	0.838619
Mta3	Mta3	2.45522e-06	0.0395655	0.85	0.803	0.0578401
Cnot3	Cnot3	7.55059e-05	0.0395576	0.907	0.892	1
Aspg	Aspg	1.78903e-41	0.0395136	0.151	0.034	4.21459e-37
Ubqln1	Ubqln1	1.8971e-09	0.0395005	0.865	0.791	4.46919e-05
Tmem5	Tmem5	1.45908e-05	0.0394671	0.83	0.79	0.34373
Cbx2	Cbx2	2.78226e-06	0.039467	0.659	0.595	0.0655444
Tmem60	Tmem60	9.21612e-08	0.0394644	0.893	0.83	0.00217113
Zfp988	Zfp988	1.06183e-11	0.0394231	0.481	0.366	2.50146e-07
Fbxo38	Fbxo38	0.000146108	0.0394086	0.725	0.672	1
Kdm2b	Kdm2b	2.0124e-07	0.0393791	0.873	0.807	0.00474082
Lamtor4	Lamtor4	4.00708e-08	0.0393405	0.97	0.933	0.000943989
Borcs8	Borcs8	6.40086e-10	0.039305	0.694	0.595	1.50791e-05
Ncdn	Ncdn	8.06188e-07	0.0392896	0.454	0.378	0.0189922
Dtx2	Dtx2	5.32712e-06	0.039253	0.882	0.83	0.125496
Fer	Fer	5.60461e-05	0.0392225	0.692	0.649	1
Zdhhc12	Zdhhc12	6.14234e-07	0.0391946	0.623	0.543	0.0144701
Klc2	Klc2	3.40546e-07	0.0391427	0.615	0.535	0.00802259
Hsf2	Hsf2	8.06549e-07	0.0391415	0.796	0.728	0.0190007
2810402E24Rik	2810402E24Rik	0.0012354	0.0391363	0.517	0.488	1
Sptan1	Sptan1	1.35609e-05	0.039112	0.966	0.935	0.319468
Mphosph10	Mphosph10	0.00129178	0.0390625	0.955	0.928	1
Nr1h2	Nr1h2	1.38259e-11	0.0390335	0.753	0.646	3.25711e-07
Gm45121	Gm45121	1.33054e-22	0.039029	0.138	0.053	3.13449e-18
Abcd2	Abcd2	6.16264e-33	0.0390176	0.186	0.06	1.4518e-28
Mfsd10	Mfsd10	9.35983e-07	0.0389952	0.613	0.536	0.0220499
Spaca6	Spaca6	6.5106e-12	0.0389558	0.275	0.181	1.53377e-07
Cpz	Cpz	6.96884e-28	0.0389383	0.162	0.057	1.64172e-23
Rnf213	Rnf213	2.25062e-16	0.0389342	0.266	0.154	5.30201e-12
Prr12	Prr12	6.7727e-05	0.0389103	0.804	0.768	1
Cct7	Cct7	2.22135e-07	0.0388917	0.99	0.964	0.00523305
Mien1	Mien1	2.43475e-07	0.0388719	0.967	0.929	0.00573579
2010300F17Rik	2010300F17Rik	1.56128e-14	0.038773	0.171	0.088	3.67805e-10
Ccni	Ccni	4.23591e-08	0.0387598	0.921	0.864	0.000997895
Klhl36	Klhl36	1.51561e-11	0.0387512	0.205	0.134	3.57048e-07
Ric8a	Ric8a	5.82995e-07	0.038707	0.605	0.547	0.0137342
Casp9	Casp9	6.16385e-08	0.0386804	0.518	0.441	0.00145208
Slc4a5	Slc4a5	3.68854e-15	0.0386375	0.344	0.223	8.68946e-11
Gm28424	Gm28424	6.2471e-10	0.0386177	0.243	0.185	1.47169e-05
Ccdc12	Ccdc12	4.69328e-05	0.0385869	0.944	0.916	1
Itgae	Itgae	6.1301e-13	0.0385834	0.275	0.176	1.44413e-08
Il13ra1	Il13ra1	7.67233e-09	0.0385401	0.407	0.326	0.000180745
Dync2li1	Dync2li1	9.05908e-15	0.0385265	0.317	0.202	2.13414e-10
Smim7	Smim7	0.000575762	0.038462	0.922	0.9	1
Usp31	Usp31	6.82633e-07	0.0384533	0.493	0.414	0.0160815
Trim35	Trim35	4.06562e-05	0.0384331	0.676	0.64	0.957779
Osbpl1a	Osbpl1a	1.49841e-11	0.0384248	0.436	0.332	3.52996e-07
Supt4a	Supt4a	2.42797e-09	0.0383925	0.988	0.955	5.7198e-05
4933415A04Rik	4933415A04Rik	2.74201e-26	0.0383785	0.172	0.067	6.45962e-22
Dopey2	Dopey2	1.161e-07	0.0383675	0.459	0.381	0.00273509
mt-Nd4l	mt-Nd4l	0.000340251	0.0383651	0.968	0.943	1
Eif6	Eif6	1.4498e-08	0.0383419	0.985	0.952	0.000341543
Nol6	Nol6	0.000221667	0.0382553	0.672	0.621	1
Rbpjl	Rbpjl	4.97522e-30	0.0382418	0.188	0.066	1.17206e-25
Hsd17b10	Hsd17b10	3.24152e-05	0.0382278	0.766	0.711	0.763636
Hspa1l	Hspa1l	1.38421e-57	0.0382192	0.142	0.017	3.26092e-53
Kat8	Kat8	4.55823e-07	0.0382078	0.779	0.719	0.0107383
Usb1	Usb1	3.7518e-08	0.0381848	0.58	0.486	0.00088385
Vrk3	Vrk3	8.19213e-07	0.0381664	0.758	0.698	0.019299
D11Wsu47e	D11Wsu47e	1.0362e-05	0.0381532	0.712	0.656	0.244109
Taf6l	Taf6l	1.92786e-05	0.0381238	0.894	0.856	0.454166
Tbc1d32	Tbc1d32	1.87756e-08	0.0381233	0.506	0.413	0.000442316
Chmp6	Chmp6	5.21521e-07	0.0381207	0.713	0.648	0.012286
Dcaf12	Dcaf12	1.84216e-10	0.0381019	0.612	0.5	4.33976e-06
mt-Cytb	mt-Cytb	2.98287e-05	0.0380758	0.99	0.97	0.702705
Sgsm2	Sgsm2	1.40458e-08	0.0380637	0.396	0.309	0.000330892
Parl	Parl	1.73902e-14	0.0380621	0.855	0.747	4.09678e-10
Abcd4	Abcd4	1.04768e-10	0.0380614	0.294	0.205	2.46813e-06
Fut4	Fut4	1.56486e-32	0.0380612	0.139	0.038	3.68651e-28
Dyrk3	Dyrk3	8.79956e-07	0.0380567	0.521	0.442	0.02073
Eif3j1	Eif3j1	1.02047e-07	0.0380331	0.97	0.935	0.00240401
Alpl	Alpl	2.13344e-08	0.0379911	0.404	0.317	0.000502596
Trit1	Trit1	1.18762e-06	0.0379408	0.556	0.475	0.0279778
Traip	Traip	3.99636e-06	0.0379403	0.754	0.692	0.0941463
Serp1	Serp1	4.71508e-06	0.0379222	0.752	0.709	0.111078
Slc19a1	Slc19a1	1.33675e-09	0.0378846	0.388	0.295	3.14912e-05
Nfib	Nfib	1.74712e-08	0.0378748	0.679	0.583	0.000411588
Plat	Plat	7.31639e-18	0.0378717	0.211	0.116	1.7236e-13
Asxl3	Asxl3	9.38863e-08	0.0378369	0.459	0.374	0.00221177
Btbd18	Btbd18	2.39616e-08	0.0378135	0.53	0.451	0.000564487
Ggnbp2	Ggnbp2	8.64879e-07	0.0377646	0.976	0.945	0.0203748
Ssbp3	Ssbp3	1.513e-05	0.0377578	0.942	0.913	0.356432
Alg5	Alg5	3.74659e-08	0.0377434	0.637	0.556	0.000882621
Mrpl19	Mrpl19	7.66616e-08	0.0376801	0.879	0.821	0.00180599
Cyp4f13	Cyp4f13	6.51127e-11	0.037671	0.313	0.219	1.53393e-06
Olfml2b	Olfml2b	7.064e-23	0.037667	0.193	0.088	1.66414e-18
[truncated: 2,289 more rows]

## Sheet: DIS3 marker genes SPG3
	Gene_name	p_val	avg_logFC	pct.1	pct.2	p_val_adj
Stra8	Stra8	0	1.32831	0.805	0.694	0
Aard	Aard	6.96487e-21	0.422859	0.566	0.642	1.64078e-16
Sohlh1	Sohlh1	6.11709e-146	0.38795	0.807	0.914	1.44106e-141
Gstm1	Gstm1	8.85858e-27	0.36481	0.601	0.712	2.0869e-22
Rbp1	Rbp1	1.39724e-111	0.343565	0.691	0.541	3.29161e-107
Siva1	Siva1	9.09045e-299	0.340334	0.839	0.996	2.14153e-294
Tmsb4x	Tmsb4x	5.90955e-28	0.339509	0.581	0.703	1.39217e-23
Vim	Vim	3.26077e-20	0.327595	0.502	0.559	7.68171e-16
Defb19	Defb19	3.60468e-18	0.294997	0.403	0.484	8.49191e-14
Sparc	Sparc	1.84103e-16	0.277749	0.601	0.706	4.33711e-12
Aes	Aes	1.1323e-134	0.274003	0.809	0.955	2.66747e-130
Gmnn	Gmnn	1.84183e-95	0.268484	0.81	0.935	4.33898e-91
Hist1h2ae	Hist1h2ae	1.64244e-11	0.262526	0.616	0.635	3.86927e-07
Gstm2	Gstm2	2.43631e-20	0.259158	0.444	0.559	5.73946e-16
Calm2	Calm2	1.70989e-149	0.248051	0.888	0.997	4.02817e-145
Cst9	Cst9	5.13958e-26	0.245547	0.168	0.247	1.21078e-21
Syce2	Syce2	1.00973e-162	0.236615	0.816	0.982	2.37873e-158
Bola2	Bola2	1.13247e-215	0.234934	0.827	0.99	2.66787e-211
Ssx2ip	Ssx2ip	2.28596e-84	0.234388	0.72	0.766	5.38527e-80
Park7	Park7	1.72782e-180	0.232586	0.858	0.995	4.07041e-176
Col4a1	Col4a1	6.61931e-10	0.229509	0.493	0.481	1.55938e-05
Rps4x	Rps4x	1.47369e-60	0.226889	0.892	0.989	3.47172e-56
Rhox8	Rhox8	4.0606e-16	0.226808	0.31	0.402	9.56597e-12
Wdr76	Wdr76	3.74054e-51	0.226597	0.736	0.81	8.81197e-47
Alad	Alad	1.55062e-105	0.225834	0.823	0.974	3.65296e-101
Akr1cl	Akr1cl	9.07689e-17	0.224499	0.264	0.314	2.13833e-12
Rpa2	Rpa2	5.91019e-142	0.222632	0.83	0.983	1.39232e-137
Acta2	Acta2	2.47893e-17	0.222334	0.602	0.714	5.83986e-13
Gsr	Gsr	2.08032e-126	0.221991	0.823	0.978	4.90082e-122
Col1a2	Col1a2	2.5389e-19	0.220493	0.407	0.498	5.98114e-15
Cdc45	Cdc45	6.65201e-28	0.216829	0.728	0.791	1.56708e-23
Blvrb	Blvrb	1.04612e-83	0.216765	0.526	0.312	2.46445e-79
Rap1b	Rap1b	1.0328e-66	0.216315	0.81	0.945	2.43307e-62
Dnaja2	Dnaja2	7.93225e-172	0.210945	0.86	0.995	1.86868e-167
AC160336.1	AC160336.1	1.85864e-39	0.210501	0.954	0.998	4.37858e-35
Prdx5	Prdx5	6.99537e-178	0.210063	0.816	0.988	1.64797e-173
Cul1	Cul1	1.94515e-134	0.208454	0.799	0.976	4.58238e-130
Stmn1	Stmn1	8.53613e-118	0.206031	0.896	0.997	2.01094e-113
Cst12	Cst12	3.479e-18	0.204126	0.38	0.476	8.19583e-14
Ranbp1	Ranbp1	1.3649e-125	0.203905	0.858	0.994	3.21542e-121
Twistnb	Twistnb	2.4055e-86	0.203275	0.769	0.916	5.66688e-82
Cycs	Cycs	1.90675e-140	0.20304	0.819	0.988	4.49193e-136
Txnl4a	Txnl4a	1.89135e-159	0.202763	0.815	0.978	4.45565e-155
Polr2f	Polr2f	1.96401e-204	0.202665	0.86	0.998	4.62681e-200
Nxf2	Nxf2	7.16967e-138	0.202298	0.809	0.973	1.68903e-133
Rhox10	Rhox10	7.98898e-57	0.201694	0.622	0.435	1.88204e-52
Naa50	Naa50	1.0016e-94	0.199337	0.796	0.95	2.35957e-90
Ndufs6	Ndufs6	1.58628e-164	0.198763	0.82	0.99	3.73696e-160
Crip2	Crip2	1.95969e-21	0.19792	0.667	0.639	4.61663e-17
Uchl1	Uchl1	1.72835e-115	0.196266	0.911	0.997	4.07165e-111
Clu	Clu	3.75163e-14	0.196162	0.435	0.532	8.83809e-10
6030408B16Rik	6030408B16Rik	3.77161e-14	0.196001	0.214	0.25	8.88517e-10
Ndufc2	Ndufc2	6.68647e-145	0.19549	0.841	0.991	1.5752e-140
Prmt1	Prmt1	3.62895e-164	0.195067	0.864	0.996	8.54908e-160
Txnrd3	Txnrd3	9.61737e-54	0.19381	0.753	0.849	2.26566e-49
Pgam1	Pgam1	1.4727e-152	0.193384	0.828	0.982	3.46938e-148
Qdpr	Qdpr	3.62328e-52	0.192789	0.748	0.846	8.53573e-48
Sumo2	Sumo2	1.46634e-131	0.192617	0.919	0.998	3.4544e-127
Gpx4	Gpx4	2.37579e-180	0.192591	0.825	0.994	5.59688e-176
Ppat	Ppat	8.68612e-98	0.190874	0.785	0.947	2.04628e-93
Rbm3	Rbm3	1.64077e-115	0.190405	0.846	0.99	3.86531e-111
Rnd2	Rnd2	9.53318e-12	0.190306	0.711	0.745	2.24583e-07
Akr1b3	Akr1b3	5.89843e-149	0.190027	0.826	0.986	1.38955e-144
Prdx6	Prdx6	1.78813e-84	0.188875	0.781	0.925	4.21248e-80
Kit	Kit	4.50615e-26	0.188164	0.662	0.472	1.06156e-21
Pbx2	Pbx2	2.02368e-36	0.187417	0.77	0.865	4.76737e-32
Ldhb	Ldhb	8.8676e-07	0.18647	0.519	0.556	0.0208903
1500015A07Rik	1500015A07Rik	1.09288e-06	0.185768	0.699	0.735	0.0257461
Pcgf5	Pcgf5	9.08147e-93	0.185026	0.814	0.967	2.13941e-88
Marcksl1	Marcksl1	6.35961e-136	0.184565	0.864	0.995	1.4982e-131
Fabp5	Fabp5	8.89608e-23	0.18431	0.553	0.464	2.09574e-18
Higd1a	Higd1a	2.74094e-154	0.183753	0.838	0.992	6.45711e-150
Polr2h	Polr2h	5.15589e-85	0.183358	0.808	0.968	1.21462e-80
Hells	Hells	5.72144e-120	0.182497	0.871	0.996	1.34786e-115
Arf4	Arf4	5.71979e-111	0.182257	0.799	0.961	1.34747e-106
Larp1b	Larp1b	3.7136e-55	0.182044	0.762	0.858	8.74849e-51
Bex1	Bex1	1.91261e-38	0.181606	0.717	0.767	4.50573e-34
Sycp3	Sycp3	1.99656e-63	0.180583	0.804	0.946	4.70349e-59
Gcsh	Gcsh	2.90707e-92	0.180056	0.768	0.913	6.84848e-88
Pcna	Pcna	9.80075e-15	0.179733	0.729	0.83	2.30886e-10
Mgp	Mgp	1.04271e-08	0.179636	0.297	0.318	0.000245641
Atp23	Atp23	2.00655e-44	0.179593	0.732	0.79	4.72704e-40
Tpt1	Tpt1	3.21461e-52	0.17712	0.97	1	7.57298e-48
Gnb1	Gnb1	3.57715e-160	0.176908	0.844	0.994	8.42705e-156
Rgs10	Rgs10	1.45827e-49	0.176205	0.531	0.334	3.4354e-45
Ddah1	Ddah1	1.30048e-39	0.175608	0.698	0.631	3.06368e-35
Crxos	Crxos	3.64267e-120	0.17441	0.428	0.113	8.58139e-116
Arl4a	Arl4a	4.64538e-53	0.17423	0.723	0.797	1.09436e-48
Aldh1a1	Aldh1a1	1.32926e-10	0.173531	0.316	0.389	3.13148e-06
Nmt2	Nmt2	7.75032e-149	0.173454	0.847	0.996	1.82582e-144
Cald1	Cald1	1.29086e-08	0.173138	0.228	0.263	0.000304101
D030056L22Rik	D030056L22Rik	7.18207e-56	0.172688	0.781	0.915	1.69195e-51
Ifrd1	Ifrd1	6.00809e-52	0.172557	0.772	0.92	1.41538e-47
Inha	Inha	1.52869e-12	0.171361	0.296	0.368	3.60129e-08
Txnl1	Txnl1	9.02026e-152	0.170797	0.856	0.994	2.12499e-147
Snx4	Snx4	1.06041e-36	0.17078	0.755	0.874	2.49811e-32
Jund	Jund	6.75008e-77	0.170641	0.871	0.99	1.59018e-72
S100a10	S100a10	3.31605e-12	0.170431	0.553	0.66	7.81194e-08
Slc25a31	Slc25a31	1.26391e-131	0.169986	0.841	0.988	2.97752e-127
Ctsl	Ctsl	9.65537e-39	0.168709	0.815	0.948	2.27461e-34
Snrpd2	Snrpd2	1.91893e-169	0.16842	0.866	0.997	4.52061e-165
Timm13	Timm13	2.71995e-148	0.168245	0.825	0.99	6.40766e-144
Clpp	Clpp	1.43601e-129	0.168009	0.773	0.953	3.38296e-125
Dazl	Dazl	1.47083e-93	0.167457	0.932	0.998	3.46499e-89
Nip7	Nip7	5.73955e-92	0.166697	0.824	0.978	1.35212e-87
Bcl7c	Bcl7c	5.79698e-96	0.165656	0.81	0.973	1.36565e-91
Srsf9	Srsf9	4.90314e-161	0.165348	0.839	0.991	1.15508e-156
Slbp	Slbp	1.5211e-81	0.165099	0.839	0.983	3.58342e-77
Tsn	Tsn	7.01004e-212	0.164969	0.83	0.996	1.65142e-207
Dnmt3b	Dnmt3b	1.43275e-32	0.164418	0.749	0.824	3.37528e-28
1810037I17Rik	1810037I17Rik	1.69274e-78	0.164362	0.796	0.95	3.98775e-74
Mif	Mif	1.23352e-145	0.16425	0.87	0.997	2.90593e-141
Bcas2	Bcas2	8.79158e-142	0.164236	0.831	0.989	2.07112e-137
Cfl2	Cfl2	7.7793e-75	0.163929	0.783	0.932	1.83265e-70
Zcchc3	Zcchc3	8.39907e-09	0.163787	0.645	0.626	0.000197865
Cacybp	Cacybp	4.2947e-136	0.163188	0.891	0.998	1.01175e-131
Arf1	Arf1	6.83573e-119	0.162987	0.832	0.989	1.61036e-114
Nedd8	Nedd8	7.32147e-176	0.16232	0.834	0.994	1.72479e-171
Sumo3	Sumo3	3.72759e-86	0.161761	0.796	0.955	8.78145e-82
S100a11	S100a11	3.67143e-15	0.161084	0.301	0.399	8.64915e-11
Hnrnpd	Hnrnpd	9.83783e-99	0.160402	0.867	0.995	2.3176e-94
Homer2	Homer2	3.62482e-21	0.159446	0.603	0.576	8.53936e-17
Ube2n	Ube2n	1.37497e-124	0.158919	0.832	0.989	3.23915e-120
Med8	Med8	6.52518e-71	0.158862	0.788	0.95	1.5372e-66
Mphosph6	Mphosph6	3.83617e-35	0.158593	0.771	0.892	9.03724e-31
5730480H06Rik	5730480H06Rik	7.12325e-24	0.157979	0.682	0.761	1.67809e-19
Col3a1	Col3a1	1.08895e-11	0.157726	0.422	0.512	2.56534e-07
Eif1ax	Eif1ax	4.56745e-107	0.157042	0.843	0.99	1.076e-102
Eid1	Eid1	9.10422e-26	0.156642	0.748	0.884	2.14477e-21
Arf5	Arf5	1.81424e-107	0.15604	0.807	0.972	4.27398e-103
Pim1	Pim1	9.26382e-32	0.155731	0.746	0.874	2.18237e-27
Atg5	Atg5	3.21842e-53	0.155628	0.769	0.913	7.58195e-49
Rec8	Rec8	8.37275e-36	0.155512	0.477	0.267	1.97245e-31
Zbtb43	Zbtb43	1.98009e-36	0.154847	0.735	0.776	4.6647e-32
Hmox2	Hmox2	4.12096e-115	0.154532	0.805	0.978	9.70817e-111
Chd3os	Chd3os	2.6897e-155	0.153274	0.781	0.974	6.3364e-151
Gt(ROSA)26Sor	Gt(ROSA)26Sor	3.36368e-08	0.152936	0.637	0.702	0.000792416
H2afy	H2afy	2.16344e-47	0.152562	0.777	0.883	5.09664e-43
Pdlim4	Pdlim4	1.79469e-05	0.152509	0.383	0.419	0.422793
Gatm	Gatm	3.74302e-09	0.152417	0.283	0.297	8.81781e-05
Psma5	Psma5	3.21143e-140	0.152316	0.833	0.992	7.56548e-136
Cyba	Cyba	1.74661e-20	0.151992	0.689	0.729	4.11466e-16
Fkbp6	Fkbp6	3.749e-148	0.15197	0.871	0.997	8.8319e-144
Supt16	Supt16	2.35974e-151	0.151879	0.855	0.996	5.55907e-147
Mrpl20	Mrpl20	1.19649e-144	0.151746	0.818	0.988	2.8187e-140
Rrp8	Rrp8	6.46171e-24	0.151452	0.707	0.772	1.52225e-19
Atic	Atic	3.38422e-108	0.151414	0.788	0.958	7.97254e-104
Meg3	Meg3	1.23929e-13	0.151282	0.588	0.715	2.91953e-09
Thra	Thra	1.27974e-14	0.150912	0.292	0.417	3.01481e-10
Hspe1	Hspe1	6.38727e-131	0.150675	0.914	0.998	1.50471e-126
Slc9a3r2	Slc9a3r2	3.20537e-22	0.150656	0.463	0.308	7.55122e-18
Cct8	Cct8	3.95565e-159	0.150553	0.881	0.998	9.31872e-155
Sox3	Sox3	0.00338657	0.150449	0.701	0.683	1
Eef1d	Eef1d	3.76374e-139	0.150395	0.87	0.997	8.86661e-135
Prim1	Prim1	1.48133e-21	0.15033	0.73	0.793	3.48972e-17
Add3	Add3	8.31827e-18	0.15023	0.717	0.754	1.95962e-13
Atp5g1	Atp5g1	4.41229e-139	0.149989	0.881	0.998	1.03945e-134
Reep5	Reep5	9.07337e-39	0.149309	0.778	0.891	2.1375e-34
Cfdp1	Cfdp1	6.69886e-129	0.149274	0.818	0.985	1.57812e-124
Eny2	Eny2	3.58086e-74	0.148769	0.796	0.964	8.4358e-70
Phb	Phb	1.36341e-98	0.148366	0.794	0.959	3.21191e-94
Nes	Nes	7.07818e-16	0.148189	0.685	0.679	1.66748e-11
Tfdp1	Tfdp1	8.38357e-48	0.147836	0.761	0.9	1.975e-43
Lrrc42	Lrrc42	3.83871e-111	0.147799	0.805	0.978	9.04324e-107
Ssb	Ssb	5.84067e-132	0.147669	0.866	0.997	1.37594e-127
Myl9	Myl9	9.87573e-08	0.147285	0.485	0.562	0.00232652
Copb2	Copb2	1.22657e-120	0.147012	0.844	0.991	2.88956e-116
Nenf	Nenf	2.93229e-07	0.146912	0.414	0.458	0.00690788
Ppa1	Ppa1	7.50417e-156	0.146566	0.831	0.992	1.76783e-151
Mdk	Mdk	4.58508e-14	0.146432	0.498	0.632	1.08015e-09
Mageb4	Mageb4	1.03605e-72	0.146148	0.81	0.956	2.44073e-68
Ptp4a1	Ptp4a1	7.87189e-12	0.14612	0.518	0.626	1.85446e-07
Mtor	Mtor	1.03802e-49	0.146071	0.731	0.821	2.44536e-45
Phf7	Phf7	1.39335e-18	0.145903	0.706	0.77	3.28246e-14
Cdk9	Cdk9	1.42943e-84	0.145849	0.796	0.961	3.36744e-80
Wnt6	Wnt6	1.17802e-19	0.145696	0.132	0.192	2.77518e-15
Lmnb1	Lmnb1	2.73217e-37	0.14529	0.775	0.909	6.43646e-33
Rab21	Rab21	1.1685e-09	0.145032	0.602	0.669	2.75275e-05
Skp1a	Skp1a	1.2803e-108	0.145007	0.841	0.99	3.01612e-104
Ddx39	Ddx39	5.88494e-99	0.144675	0.816	0.978	1.38637e-94
Polr1c	Polr1c	4.20526e-137	0.144655	0.815	0.981	9.90675e-133
Tex30	Tex30	1.60409e-127	0.144458	0.808	0.984	3.77892e-123
Ascl2	Ascl2	1.48112e-13	0.144335	0.596	0.475	3.48923e-09
Nampt	Nampt	2.60213e-20	0.144145	0.712	0.818	6.13011e-16
Morf4l2	Morf4l2	3.36728e-38	0.143734	0.749	0.898	7.93263e-34
9130401M01Rik	9130401M01Rik	1.63843e-75	0.143576	0.792	0.951	3.8598e-71
Aifm1	Aifm1	2.99865e-59	0.143528	0.768	0.911	7.06423e-55
Tuba1b	Tuba1b	1.39156e-29	0.143274	0.755	0.874	3.27825e-25
Toe1	Toe1	1.67959e-26	0.142349	0.73	0.826	3.95678e-22
Strap	Strap	7.85558e-81	0.142183	0.81	0.97	1.85062e-76
Fbl	Fbl	2.37477e-138	0.142113	0.863	0.997	5.59448e-134
Dut	Dut	3.63674e-105	0.141386	0.822	0.983	8.56742e-101
Ndrg4	Ndrg4	1.66475e-14	0.141356	0.612	0.521	3.92181e-10
Mcm2	Mcm2	1.30977e-50	0.14135	0.792	0.935	3.08557e-46
Amh	Amh	1.13689e-16	0.141072	0.178	0.262	2.67828e-12
Trmt6	Trmt6	4.91382e-104	0.141025	0.793	0.973	1.1576e-99
Ube2s	Ube2s	1.07315e-100	0.140942	0.863	0.995	2.52812e-96
Myh6	Myh6	1.82505e-08	0.140842	0.556	0.488	0.000429945
Spata5	Spata5	2.45494e-113	0.140474	0.827	0.988	5.78336e-109
Fdxr	Fdxr	0.000379838	0.140421	0.376	0.343	1
Vars	Vars	2.04073e-122	0.140288	0.787	0.964	4.80754e-118
Mybbp1a	Mybbp1a	5.80969e-116	0.140195	0.784	0.963	1.36865e-111
Rexo2	Rexo2	6.34799e-115	0.140155	0.801	0.969	1.49546e-110
Ppp1r14b	Ppp1r14b	2.27216e-99	0.140033	0.843	0.989	5.35276e-95
Sod2	Sod2	9.22531e-79	0.140028	0.78	0.941	2.1733e-74
Wdr61	Wdr61	6.62583e-104	0.139913	0.801	0.976	1.56091e-99
Camta1	Camta1	1.08891e-62	0.13991	0.775	0.925	2.56524e-58
Rbm22	Rbm22	1.33483e-52	0.139453	0.757	0.88	3.14459e-48
Fyttd1	Fyttd1	4.1639e-104	0.139002	0.823	0.985	9.80932e-100
Esco2	Esco2	6.93922e-48	0.138368	0.767	0.89	1.63474e-43
Sertad4	Sertad4	0.00654515	0.138161	0.611	0.565	1
Ddx25	Ddx25	2.3244e-39	0.137762	0.708	0.755	5.47582e-35
Zrsr2	Zrsr2	1.39956e-184	0.137571	0.809	0.994	3.29708e-180
Hdgf	Hdgf	3.76236e-145	0.137498	0.817	0.989	8.86337e-141
Shcbp1l	Shcbp1l	1.71153e-09	0.137402	0.619	0.566	4.03202e-05
Edf1	Edf1	1.72074e-126	0.137175	0.827	0.989	4.05373e-122
Sh3bgrl	Sh3bgrl	3.12407e-10	0.136436	0.265	0.346	7.35969e-06
Sf3b5	Sf3b5	2.45601e-104	0.136426	0.816	0.982	5.78587e-100
Ruvbl1	Ruvbl1	7.99848e-114	0.136286	0.803	0.978	1.88428e-109
Tcfl5	Tcfl5	2.09127e-69	0.136249	0.775	0.929	4.92662e-65
Coprs	Coprs	1.34901e-161	0.136248	0.78	0.98	3.17799e-157
Mrpl46	Mrpl46	6.62743e-86	0.135628	0.779	0.948	1.56129e-81
Pafah1b2	Pafah1b2	1.67388e-84	0.135411	0.814	0.976	3.94333e-80
Ptma	Ptma	3.27359e-26	0.135382	0.985	1	7.71193e-22
Prelid3b	Prelid3b	3.8784e-47	0.135248	0.76	0.904	9.13673e-43
Nrk	Nrk	0.00111575	0.134925	0.38	0.375	1
Usp14	Usp14	1.68441e-104	0.134669	0.803	0.976	3.96814e-100
Fis1	Fis1	5.50865e-132	0.134466	0.799	0.981	1.29773e-127
Fgfr1op	Fgfr1op	3.56243e-71	0.134444	0.767	0.935	8.39237e-67
Lgalsl	Lgalsl	3.06093e-12	0.134436	0.652	0.69	7.21093e-08
Dctd	Dctd	4.68495e-09	0.134263	0.635	0.691	0.000110368
Alkbh7	Alkbh7	1.07295e-24	0.134021	0.703	0.723	2.52767e-20
Trir	Trir	4.1659e-157	0.133956	0.816	0.991	9.81403e-153
2310039H08Rik	2310039H08Rik	7.47895e-16	0.133848	0.729	0.833	1.76189e-11
Ddx10	Ddx10	1.13505e-151	0.133838	0.8	0.986	2.67396e-147
Fen1	Fen1	4.09526e-25	0.133416	0.743	0.858	9.64761e-21
Rbm46	Rbm46	3.18158e-103	0.133163	0.799	0.966	7.49517e-99
Sall4	Sall4	7.69276e-46	0.133034	0.736	0.833	1.81226e-41
Mphosph8	Mphosph8	1.83746e-106	0.132787	0.833	0.987	4.32868e-102
Hnrnpa0	Hnrnpa0	1.8036e-76	0.132431	0.883	0.994	4.24891e-72
Ube2k	Ube2k	3.18032e-133	0.132209	0.828	0.992	7.4922e-129
Eif5a	Eif5a	1.13681e-128	0.132168	0.912	0.999	2.67809e-124
Mterf1a	Mterf1a	0.0296534	0.131634	0.364	0.404	1
Arl1	Arl1	3.1278e-60	0.131541	0.796	0.953	7.36848e-56
Dph3	Dph3	2.4153e-136	0.131532	0.803	0.983	5.68997e-132
Ppdpf	Ppdpf	1.7948e-91	0.131208	0.765	0.929	4.22819e-87
Ehmt2	Ehmt2	5.03068e-119	0.131192	0.784	0.968	1.18513e-114
Cops8	Cops8	4.09318e-71	0.130786	0.788	0.95	9.64271e-67
Srp14	Srp14	4.77469e-114	0.13078	0.831	0.992	1.12482e-109
Timm8b	Timm8b	5.39046e-137	0.13074	0.835	0.993	1.26988e-132
Sdha	Sdha	4.24539e-105	0.130731	0.794	0.972	1.00013e-100
Cox20	Cox20	6.40636e-11	0.130715	0.501	0.617	1.50921e-06
Prr5	Prr5	7.87847e-42	0.130685	0.759	0.889	1.85601e-37
Bex4	Bex4	2.48329e-46	0.130606	0.755	0.894	5.85014e-42
Tma16	Tma16	1.99132e-39	0.13055	0.735	0.872	4.69114e-35
Stoml2	Stoml2	2.60543e-96	0.130429	0.796	0.965	6.13788e-92
H2afj	H2afj	1.41963e-42	0.130363	0.807	0.956	3.34435e-38
Hormad1	Hormad1	4.24289e-22	0.130033	0.67	0.666	9.9954e-18
Psmg2	Psmg2	2.33914e-61	0.129652	0.77	0.93	5.51055e-57
Igsf8	Igsf8	3.8791e-12	0.129559	0.579	0.526	9.13839e-08
Cbfb	Cbfb	2.17849e-09	0.129528	0.657	0.753	5.13209e-05
Cetn3	Cetn3	2.0597e-84	0.129221	0.807	0.971	4.85223e-80
Snhg9	Snhg9	1.72657e-06	0.128883	0.61	0.654	0.0406745
Pgls	Pgls	5.29765e-116	0.128722	0.794	0.977	1.24802e-111
Desi1	Desi1	1.58299e-33	0.128443	0.719	0.835	3.72922e-29
Mars	Mars	1.53792e-79	0.128215	0.789	0.952	3.62304e-75
Mipep	Mipep	2.20253e-23	0.127922	0.6	0.488	5.18873e-19
Esf1	Esf1	5.45963e-139	0.127752	0.808	0.985	1.28618e-134
Ppp1r8	Ppp1r8	2.85517e-53	0.127727	0.753	0.897	6.72621e-49
Cox17	Cox17	5.67411e-18	0.127689	0.669	0.749	1.33671e-13
Ubc	Ubc	1.47612e-91	0.127477	0.895	0.996	3.47743e-87
Psma2	Psma2	2.20952e-115	0.127394	0.847	0.991	5.20518e-111
Unc119	Unc119	5.4384e-36	0.127036	0.767	0.886	1.28118e-31
Map3k10	Map3k10	2.16772e-05	0.126894	0.478	0.42	0.510671
Mrps11	Mrps11	2.4928e-72	0.126797	0.76	0.911	5.87253e-68
C1qbp	C1qbp	2.24239e-115	0.126397	0.82	0.988	5.28262e-111
Psph	Psph	5.40725e-31	0.126267	0.727	0.828	1.27384e-26
Ubac1	Ubac1	2.38116e-84	0.12605	0.78	0.955	5.60954e-80
Rnaseh2c	Rnaseh2c	8.18602e-63	0.125993	0.785	0.948	1.92846e-58
Zmynd19	Zmynd19	1.47797e-91	0.125927	0.796	0.972	3.4818e-87
Zfp106	Zfp106	1.65062e-29	0.125831	0.756	0.845	3.88854e-25
Ccdc25	Ccdc25	2.25925e-83	0.125797	0.787	0.962	5.32233e-79
Sptssa	Sptssa	0.000282636	0.125768	0.6	0.574	1
Oxct1	Oxct1	3.12407e-13	0.125664	0.67	0.735	7.35968e-09
Zfp622	Zfp622	7.48679e-82	0.125101	0.793	0.961	1.76374e-77
Cct3	Cct3	7.58848e-123	0.125089	0.862	0.994	1.78769e-118
Cilp2	Cilp2	9.17043e-06	0.124786	0.555	0.549	0.216037
Amd1	Amd1	2.41268e-10	0.124725	0.653	0.7	5.68378e-06
Mycbp	Mycbp	1.7225e-98	0.124686	0.799	0.97	4.05786e-94
Rbbp7	Rbbp7	7.95858e-79	0.124649	0.824	0.983	1.87488e-74
Ankrd39	Ankrd39	1.64306e-20	0.124634	0.562	0.429	3.87071e-16
Lsm8	Lsm8	9.60302e-110	0.124541	0.834	0.988	2.26228e-105
Pfdn6	Pfdn6	1.10903e-135	0.124491	0.83	0.994	2.61265e-131
Mdh1	Mdh1	9.5176e-57	0.124362	0.773	0.925	2.24216e-52
Igfbp2	Igfbp2	3.5955e-39	0.124035	0.763	0.846	8.47029e-35
Gstm5	Gstm5	4.86259e-135	0.123864	0.797	0.981	1.14553e-130
Dtnbp1	Dtnbp1	2.08862e-29	0.12346	0.733	0.843	4.92036e-25
Pdcd6	Pdcd6	2.20357e-80	0.123403	0.777	0.942	5.19118e-76
H3f3a	H3f3a	8.93349e-45	0.123389	0.953	0.999	2.10455e-40
Loxl2	Loxl2	0.0119377	0.123054	0.559	0.565	1
Cox7a2	Cox7a2	1.57333e-119	0.122906	0.863	0.996	3.70644e-115
Trappc3	Trappc3	5.93083e-56	0.122795	0.765	0.93	1.39718e-51
Nudt21	Nudt21	2.55322e-113	0.122778	0.851	0.992	6.01487e-109
Hnrnph2	Hnrnph2	6.57676e-39	0.122734	0.757	0.9	1.54935e-34
Fam96a	Fam96a	2.75341e-26	0.122612	0.691	0.792	6.48649e-22
Bnip3	Bnip3	1.45636e-05	0.1226	0.712	0.711	0.343089
Esd	Esd	6.35713e-139	0.121844	0.82	0.988	1.49761e-134
Emd	Emd	7.4417e-41	0.12181	0.755	0.893	1.75311e-36
Dcn	Dcn	2.59174e-11	0.121759	0.286	0.382	6.10561e-07
G3bp1	G3bp1	4.07093e-28	0.121684	0.78	0.899	9.5903e-24
Gstm6	Gstm6	5.50507e-10	0.121676	0.277	0.355	1.29688e-05
Wdr3	Wdr3	1.82998e-67	0.121381	0.77	0.926	4.31107e-63
Ctsz	Ctsz	4.59671e-32	0.120625	0.725	0.813	1.08289e-27
Ung	Ung	1.32733e-65	0.120597	0.792	0.952	3.12693e-61
Mcm4	Mcm4	5.52685e-45	0.120476	0.777	0.909	1.30202e-40
Polr2d	Polr2d	1.20986e-48	0.120379	0.764	0.928	2.85018e-44
Crabp1	Crabp1	4.60126e-40	0.1198	0.807	0.914	1.08397e-35
Mrgbp	Mrgbp	2.42157e-29	0.119786	0.738	0.862	5.70474e-25
Hspb11	Hspb11	1.83022e-39	0.119778	0.741	0.851	4.31164e-35
Tulp2	Tulp2	1.21454e-07	0.119748	0.141	0.148	0.00286122
Nol7	Nol7	1.28023e-86	0.119713	0.823	0.986	3.01597e-82
Txndc17	Txndc17	1.6429e-67	0.119627	0.796	0.949	3.87035e-63
Hprt	Hprt	2.19896e-18	0.119478	0.708	0.832	5.18031e-14
Meaf6	Meaf6	2.09308e-57	0.119451	0.753	0.913	4.93088e-53
Eef1e1	Eef1e1	8.70573e-43	0.119309	0.772	0.907	2.0509e-38
Snrpd3	Snrpd3	1.50332e-108	0.119273	0.826	0.986	3.54151e-104
Psmb5	Psmb5	1.42179e-140	0.119254	0.859	0.996	3.34944e-136
Hat1	Hat1	1.05237e-111	0.119118	0.827	0.989	2.47918e-107
Kdm1b	Kdm1b	1.4734e-07	0.119109	0.549	0.529	0.00347104
Prpf4	Prpf4	1.02476e-29	0.119031	0.745	0.869	2.41413e-25
Slc4a3	Slc4a3	5.97806e-36	0.11881	0.447	0.246	1.40831e-31
Chmp2a	Chmp2a	5.59703e-100	0.118429	0.827	0.987	1.31855e-95
2810001G20Rik	2810001G20Rik	2.67573e-08	0.11835	0.579	0.555	0.000630347
Eif1	Eif1	9.43508e-97	0.118317	0.913	0.999	2.22272e-92
Tesc	Tesc	0.000236967	0.118294	0.17	0.171	1
Tgif2	Tgif2	3.94762e-15	0.118279	0.641	0.72	9.2998e-11
Arpc1a	Arpc1a	1.1258e-118	0.117941	0.812	0.986	2.65216e-114
Sacs	Sacs	1.79876e-19	0.11788	0.673	0.674	4.23751e-15
Siah1b	Siah1b	4.61994e-40	0.117826	0.737	0.855	1.08837e-35
Trip10	Trip10	1.83731e-08	0.117794	0.537	0.477	0.000432834
Atp5g3	Atp5g3	1.18711e-112	0.117788	0.809	0.979	2.7966e-108
Ipo5	Ipo5	2.71516e-39	0.117779	0.707	0.792	6.39637e-35
Tomm70a	Tomm70a	3.64272e-77	0.117739	0.791	0.962	8.58151e-73
Eif3g	Eif3g	3.37709e-94	0.117528	0.878	0.995	7.95576e-90
Ddx24	Ddx24	2.75006e-135	0.117318	0.833	0.995	6.4786e-131
Nudc	Nudc	2.1027e-113	0.117292	0.875	0.995	4.95355e-109
Nck1	Nck1	5.01748e-19	0.116732	0.713	0.814	1.18202e-14
Vdac3	Vdac3	7.75861e-139	0.116721	0.819	0.992	1.82777e-134
Ube2v2	Ube2v2	1.08308e-68	0.116651	0.793	0.962	2.55152e-64
Sec61g	Sec61g	1.57948e-132	0.116614	0.84	0.995	3.72095e-128
Zfyve19	Zfyve19	4.56006e-10	0.116551	0.521	0.472	1.07426e-05
Ndufaf4	Ndufaf4	1.19532e-22	0.116447	0.711	0.82	2.81593e-18
Adamts5	Adamts5	2.87732e-09	0.115554	0.198	0.249	6.77838e-05
H2afz	H2afz	2.73906e-63	0.115502	0.902	0.996	6.45269e-59
Cox8c	Cox8c	9.90632e-19	0.115484	0.522	0.41	2.33373e-14
Hmgb1	Hmgb1	5.8983e-90	0.115317	0.912	0.999	1.38952e-85
Eif6	Eif6	2.70213e-143	0.115309	0.816	0.99	6.36568e-139
Ndufb3	Ndufb3	9.40469e-45	0.115266	0.783	0.937	2.21556e-40
Ghitm	Ghitm	2.4785e-95	0.115168	0.809	0.979	5.83885e-91
Hdac2	Hdac2	5.88605e-85	0.115051	0.78	0.957	1.38664e-80
2310011J03Rik	2310011J03Rik	1.81226e-12	0.114871	0.62	0.725	4.26932e-08
Bmyc	Bmyc	2.82205e-05	0.114803	0.291	0.344	0.664819
Hsd17b4	Hsd17b4	1.78824e-15	0.114697	0.677	0.779	4.21272e-11
Tuba3b	Tuba3b	9.41206e-49	0.114631	0.871	0.971	2.21729e-44
Gins4	Gins4	3.45194e-70	0.11459	0.777	0.939	8.13207e-66
Tceal9	Tceal9	4.08744e-14	0.114571	0.604	0.739	9.6292e-10
Rrs1	Rrs1	1.73502e-32	0.114435	0.748	0.876	4.08737e-28
Idi1	Idi1	7.19011e-25	0.114432	0.709	0.8	1.69385e-20
Swi5	Swi5	3.49096e-149	0.114243	0.844	0.996	8.224e-145
Rhoa	Rhoa	2.76437e-105	0.11422	0.834	0.991	6.51229e-101
Efcab10	Efcab10	7.48761e-30	0.114001	0.439	0.244	1.76393e-25
Mcm6	Mcm6	9.81518e-67	0.113968	0.807	0.962	2.31226e-62
Lgals2	Lgals2	4.81562e-30	0.113953	0.539	0.365	1.13446e-25
Dtd1	Dtd1	1.8199e-24	0.113936	0.697	0.785	4.28731e-20
Ntmt1	Ntmt1	1.1443e-06	0.113922	0.453	0.466	0.0269574
Eif3i	Eif3i	4.49549e-142	0.113622	0.859	0.996	1.05905e-137
Fabp3	Fabp3	0.00241175	0.113512	0.332	0.321	1
Eed	Eed	5.2002e-51	0.113449	0.756	0.912	1.22506e-46
Creld2	Creld2	4.25923e-82	0.113438	0.781	0.961	1.00339e-77
Ciapin1	Ciapin1	2.01028e-100	0.113326	0.818	0.984	4.73581e-96
Pcnx4	Pcnx4	8.86444e-07	0.113253	0.517	0.539	0.0208828
Uqcrb	Uqcrb	8.83423e-129	0.11325	0.839	0.995	2.08117e-124
Rpl10l	Rpl10l	1.13886e-18	0.113246	0.696	0.775	2.68293e-14
Rpia	Rpia	8.40725e-39	0.113175	0.725	0.838	1.98058e-34
Sfr1	Sfr1	6.59867e-122	0.112868	0.855	0.997	1.55451e-117
Gm6880	Gm6880	0.00022853	0.112641	0.621	0.667	1
Knop1	Knop1	2.4816e-127	0.112595	0.789	0.981	5.84615e-123
Lamb1	Lamb1	0.000178185	0.112526	0.642	0.652	1
Zfand1	Zfand1	2.09332e-05	0.112301	0.305	0.357	0.493144
Slx1b	Slx1b	3.13189e-11	0.112035	0.466	0.355	7.37812e-07
Clic6	Clic6	1.82955e-12	0.111995	0.499	0.381	4.31005e-08
Col6a1	Col6a1	3.46581e-05	0.111901	0.288	0.337	0.816475
Psma4	Psma4	8.70162e-128	0.111816	0.857	0.996	2.04993e-123
Mrfap1	Mrfap1	6.02222e-88	0.111709	0.849	0.993	1.41871e-83
Rnf17	Rnf17	2.09803e-108	0.111691	0.792	0.972	4.94253e-104
Gtf2h3	Gtf2h3	6.03761e-13	0.111604	0.696	0.784	1.42234e-08
Prkcz	Prkcz	2.82403e-26	0.11153	0.688	0.716	6.65284e-22
Bri3	Bri3	3.2497e-116	0.11134	0.807	0.985	7.65565e-112
Ap2a2	Ap2a2	1.54778e-75	0.111293	0.781	0.957	3.64625e-71
Clspn	Clspn	4.09376e-55	0.111274	0.784	0.927	9.64409e-51
Cep164	Cep164	3.07998e-34	0.111173	0.698	0.79	7.25581e-30
Tmem258	Tmem258	9.20109e-110	0.111134	0.811	0.983	2.16759e-105
Idh1	Idh1	3.1464e-08	0.111125	0.523	0.525	0.00074123
Fdps	Fdps	4.16867e-95	0.111044	0.793	0.966	9.82056e-91
Hpf1	Hpf1	1.70596e-68	0.110733	0.77	0.931	4.01891e-64
Sf3a3	Sf3a3	2.88584e-98	0.110586	0.815	0.983	6.79845e-94
Tex12	Tex12	1.9745e-57	0.110471	0.732	0.863	4.65154e-53
Tcp1	Tcp1	9.98852e-148	0.110154	0.862	0.998	2.3531e-143
1700016K19Rik	1700016K19Rik	8.15333e-30	0.109972	0.473	0.303	1.92076e-25
Cdca7	Cdca7	3.46671e-74	0.109888	0.827	0.98	8.16686e-70
Dguok	Dguok	4.01996e-11	0.109695	0.675	0.775	9.47022e-07
Lsm7	Lsm7	7.64868e-151	0.109679	0.827	0.993	1.80188e-146
Impad1	Impad1	8.87923e-05	0.109617	0.5	0.493	1
Hadh	Hadh	2.81797e-07	0.109584	0.485	0.569	0.00663858
Sarnp	Sarnp	5.98057e-81	0.109535	0.795	0.969	1.4089e-76
Ppp2r5a	Ppp2r5a	4.3083e-13	0.109494	0.672	0.769	1.01495e-08
Psme2	Psme2	1.02486e-124	0.10937	0.792	0.979	2.41436e-120
Eif4a1	Eif4a1	3.99584e-69	0.109274	0.926	0.999	9.41341e-65
Eif3j1	Eif3j1	7.05904e-99	0.109263	0.799	0.975	1.66297e-94
Fignl1	Fignl1	1.03254e-05	0.108938	0.606	0.644	0.243247
Znhit3	Znhit3	1.41951e-17	0.108887	0.693	0.797	3.34409e-13
Asb9	Asb9	0.00014813	0.108795	0.666	0.673	1
Mthfd2	Mthfd2	2.7882e-68	0.108754	0.759	0.914	6.56844e-64
Arpc5	Arpc5	3.30573e-105	0.108675	0.797	0.977	7.78765e-101
Echdc1	Echdc1	9.24696e-07	0.108643	0.593	0.606	0.021784
Phf13	Phf13	1.22233e-122	0.108491	0.779	0.976	2.87957e-118
Erh	Erh	5.55039e-83	0.10844	0.816	0.979	1.30756e-78
Hmgn1	Hmgn1	1.19141e-95	0.108319	0.912	0.998	2.80672e-91
2020-09-07	2020-09-07	1.30196e-99	0.108031	0.835	0.987	3.06715e-95
Ehd1	Ehd1	5.14983e-81	0.1079	0.797	0.965	1.2132e-76
Kctd14	Kctd14	6.23506e-09	0.10782	0.188	0.251	0.000146885
Hax1	Hax1	5.413e-49	0.107671	0.745	0.89	1.27519e-44
Zswim7	Zswim7	1.04081e-63	0.107565	0.778	0.933	2.45193e-59
Rnps1	Rnps1	1.66347e-119	0.107505	0.842	0.995	3.91879e-115
Ndufs1	Ndufs1	3.07786e-31	0.107502	0.743	0.887	7.25081e-27
C1qtnf4	C1qtnf4	2.48829e-106	0.107495	0.792	0.971	5.86192e-102
Fkbp3	Fkbp3	3.66518e-109	0.107242	0.855	0.995	8.63443e-105
Yrdc	Yrdc	1.90633e-42	0.106988	0.757	0.898	4.49093e-38
Hccs	Hccs	2.03194e-22	0.106953	0.709	0.817	4.78684e-18
Eif3d	Eif3d	4.51537e-140	0.106792	0.834	0.995	1.06373e-135
Cops5	Cops5	3.83763e-59	0.106758	0.794	0.959	9.0407e-55
Prss35	Prss35	0.000418258	0.106715	0.233	0.253	1
Atp5j2	Atp5j2	9.80396e-128	0.106558	0.854	0.997	2.30962e-123
Fam45a	Fam45a	0.000200531	0.106334	0.508	0.494	1
Hmgb3	Hmgb3	4.73002e-83	0.106305	0.843	0.991	1.1143e-78
Dnajc9	Dnajc9	2.11705e-46	0.106126	0.756	0.889	4.98734e-42
Gng13	Gng13	2.00001e-05	0.106097	0.652	0.656	0.471162
Cdca8	Cdca8	6.75808e-114	0.105717	0.805	0.982	1.59207e-109
Wbp4	Wbp4	2.65097e-53	0.105329	0.763	0.907	6.24516e-49
Spp1	Spp1	2.04232e-17	0.105191	0.249	0.144	4.8113e-13
Zmat5	Zmat5	3.60311e-21	0.105183	0.676	0.728	8.48821e-17
Acat2	Acat2	7.10483e-21	0.105161	0.668	0.728	1.67376e-16
Mylk	Mylk	0.00880002	0.105083	0.462	0.474	1
Psmc5	Psmc5	2.9674e-121	0.10486	0.831	0.992	6.9906e-117
Akirin2	Akirin2	9.70384e-60	0.10485	0.795	0.956	2.28603e-55
Egln1	Egln1	3.00191e-34	0.104757	0.74	0.807	7.07189e-30
Cdca4	Cdca4	1.12e-16	0.104707	0.685	0.777	2.6385e-12
Gtf2h5	Gtf2h5	7.4851e-89	0.104514	0.81	0.982	1.76334e-84
Zfp706	Zfp706	5.66307e-78	0.104423	0.795	0.969	1.33411e-73
H2afv	H2afv	1.00173e-119	0.104398	0.882	0.998	2.35988e-115
Rab11fip4	Rab11fip4	1.21166e-13	0.104273	0.727	0.751	2.85443e-09
Dhx9	Dhx9	1.5545e-102	0.103812	0.81	0.985	3.66209e-98
Mum1	Mum1	2.42441e-88	0.103758	0.785	0.965	5.71142e-84
Ccnjl	Ccnjl	8.17896e-15	0.103745	0.413	0.28	1.9268e-10
Rcc2	Rcc2	1.18864e-122	0.103738	0.865	0.998	2.80019e-118
Pa2g4	Pa2g4	1.25741e-131	0.103717	0.81	0.988	2.96222e-127
Romo1	Romo1	7.27806e-127	0.103641	0.802	0.983	1.71457e-122
Srsf3	Srsf3	4.6972e-69	0.103434	0.902	0.997	1.10657e-64
Plk4	Plk4	1.68578e-54	0.10338	0.778	0.943	3.97136e-50
Pam16	Pam16	1.17526e-69	0.1032	0.778	0.942	2.76868e-65
Ppp4r2	Ppp4r2	2.048e-119	0.103192	0.823	0.99	4.82468e-115
1500011B03Rik	1500011B03Rik	8.27739e-10	0.103005	0.629	0.731	1.94999e-05
Rrp9	Rrp9	2.60029e-46	0.102873	0.736	0.88	6.12575e-42
Ddah2	Ddah2	6.68083e-06	0.102777	0.467	0.542	0.157387
Atp6v1g1	Atp6v1g1	1.82431e-105	0.102756	0.828	0.99	4.2977e-101
Irak1bp1	Irak1bp1	4.08916e-07	0.102582	0.559	0.577	0.00963324
E2f6	E2f6	7.01691e-27	0.10258	0.711	0.817	1.65304e-22
Prkra	Prkra	1.7953e-10	0.102544	0.215	0.283	4.22936e-06
Lmo1	Lmo1	1.13436e-08	0.102494	0.642	0.55	0.000267232
Shisa8	Shisa8	8.69705e-05	0.102486	0.172	0.135	1
Eif2b4	Eif2b4	8.09434e-36	0.10247	0.735	0.841	1.90686e-31
Marcks	Marcks	0.000148126	0.102358	0.359	0.409	1
Gnas	Gnas	1.19759e-26	0.102307	0.714	0.869	2.82128e-22
Pkig	Pkig	5.03737e-10	0.102078	0.677	0.747	1.1867e-05
Mad2l1	Mad2l1	7.94303e-19	0.101949	0.725	0.836	1.87122e-14
3110082I17Rik	3110082I17Rik	7.9868e-10	0.101911	0.533	0.594	1.88153e-05
Letmd1	Letmd1	1.44066e-09	0.101899	0.24	0.151	3.3939e-05
Mbd2	Mbd2	9.07516e-22	0.101728	0.743	0.837	2.13793e-17
Rnf219	Rnf219	1.04832e-05	0.1016	0.566	0.619	0.246962
Srfbp1	Srfbp1	1.45124e-16	0.101529	0.673	0.767	3.41883e-12
Map1lc3a	Map1lc3a	1.34629e-90	0.10131	0.792	0.97	3.17159e-86
Klhl15	Klhl15	3.30802e-06	0.101196	0.61	0.634	0.0779303
Ddx41	Ddx41	9.71003e-107	0.101158	0.759	0.943	2.28749e-102
Figla	Figla	4.09609e-09	0.101141	0.617	0.533	9.64957e-05
Capns1	Capns1	0.000296445	0.101067	0.376	0.442	1
Me2	Me2	1.71713e-91	0.101051	0.776	0.951	4.04521e-87
Inhbb	Inhbb	4.39186e-09	0.101026	0.077	0.105	0.000103463
Pla2g12a	Pla2g12a	7.21056e-07	0.100948	0.643	0.719	0.0169866
Rdx	Rdx	7.66365e-61	0.100859	0.787	0.951	1.8054e-56
Mex3d	Mex3d	0.000779779	0.100855	0.576	0.545	1
Arhgef2	Arhgef2	0.000151667	0.100657	0.529	0.579	1
1110008P14Rik	1110008P14Rik	2.65969e-124	0.100641	0.776	0.975	6.26571e-120
Adh5	Adh5	1.11423e-78	0.100633	0.789	0.966	2.6249e-74
Agpat3	Agpat3	1.04421e-06	0.100402	0.291	0.22	0.0245994
Chchd4	Chchd4	4.01552e-73	0.100305	0.752	0.91	9.45977e-69
Cenph	Cenph	1.64606e-25	0.10021	0.706	0.863	3.87779e-21
Magea8	Magea8	9.34684e-05	0.100113	0.47	0.534	1
Glipr2	Glipr2	4.92355e-22	0.0996807	0.338	0.188	1.15989e-17
Txndc5	Txndc5	6.23373e-06	0.0994209	0.578	0.55	0.146854
Tm2d1	Tm2d1	4.6214e-22	0.099255	0.704	0.816	1.08871e-17
Tma7	Tma7	0.06388	0.0990604	0.614	0.638	1
Cisd3	Cisd3	6.622e-06	0.0988655	0.572	0.549	0.156001
Nrtn	Nrtn	1.11712e-06	0.0988579	0.58	0.544	0.026317
Pold3	Pold3	1.98683e-42	0.0988293	0.764	0.911	4.68058e-38
Thoc3	Thoc3	6.41568e-134	0.0988278	0.789	0.981	1.51141e-129
Mafa	Mafa	8.20531e-05	0.0984787	0.176	0.141	1
Ran	Ran	1.42425e-97	0.0984753	0.911	0.999	3.35524e-93
Ocel1	Ocel1	3.31075e-28	0.0983104	0.706	0.812	7.79948e-24
Oard1	Oard1	3.51535e-39	0.0980776	0.767	0.907	8.28147e-35
Ccdc127	Ccdc127	1.35726e-29	0.0980351	0.705	0.819	3.19742e-25
Aprt	Aprt	3.16418e-124	0.0980304	0.801	0.985	7.45417e-120
Emc8	Emc8	2.36437e-127	0.0979155	0.812	0.989	5.56998e-123
Anp32e	Anp32e	1.41447e-86	0.0978508	0.808	0.971	3.33221e-82
Rrp15	Rrp15	1.23375e-42	0.0978427	0.776	0.922	2.90646e-38
Ucp2	Ucp2	5.63305e-07	0.0977882	0.253	0.308	0.0132703
Eno1	Eno1	2.21401e-26	0.0977569	0.805	0.92	5.21576e-22
Dnph1	Dnph1	2.2615e-29	0.0977258	0.727	0.834	5.32764e-25
Cd320	Cd320	1.28151e-42	0.0976156	0.772	0.915	3.01899e-38
Msi1	Msi1	2.48442e-14	0.0976121	0.595	0.548	5.85279e-10
Polr2e	Polr2e	1.5425e-122	0.0974481	0.856	0.996	3.63381e-118
Mrps12	Mrps12	1.50398e-121	0.0974238	0.772	0.973	3.54307e-117
Atp6v1f	Atp6v1f	3.47532e-128	0.0973714	0.825	0.993	8.18716e-124
Asz1	Asz1	8.96775e-53	0.0973005	0.764	0.908	2.11262e-48
Siah2	Siah2	4.90679e-12	0.0972827	0.592	0.521	1.15594e-07
Appbp2	Appbp2	8.0007e-70	0.0972797	0.793	0.962	1.8848e-65
Kif26a	Kif26a	1.27338e-10	0.0972346	0.576	0.497	2.99984e-06
Sh3d19	Sh3d19	1.18921e-10	0.0972003	0.562	0.465	2.80154e-06
Tctex1d2	Tctex1d2	4.25409e-36	0.0970169	0.678	0.772	1.00218e-31
Pbdc1	Pbdc1	1.48588e-101	0.0969959	0.784	0.968	3.50044e-97
Ccnc	Ccnc	5.8898e-05	0.0969214	0.471	0.53	1
Tshz2	Tshz2	2.84534e-07	0.0968115	0.265	0.352	0.00670306
Wtap	Wtap	5.67927e-19	0.0967716	0.674	0.79	1.33792e-14
Fkbp8	Fkbp8	4.10745e-49	0.0967425	0.762	0.929	9.67632e-45
Pfdn5	Pfdn5	1.99244e-95	0.0967293	0.874	0.997	4.69378e-91
Mfsd1	Mfsd1	2.5312e-11	0.09666	0.699	0.764	5.96299e-07
Maz	Maz	3.18396e-42	0.0965632	0.761	0.911	7.50077e-38
Col6a2	Col6a2	2.6247e-05	0.0965587	0.228	0.248	0.618326
Metrn	Metrn	1.53162e-07	0.0965498	0.613	0.662	0.00360819
Pak1ip1	Pak1ip1	3.13716e-134	0.0963678	0.827	0.993	7.39053e-130
Cyb5a	Cyb5a	0.000823986	0.0963548	0.601	0.667	1
Fance	Fance	2.30281e-09	0.0963336	0.608	0.667	5.42497e-05
Ebna1bp2	Ebna1bp2	1.19486e-105	0.0963265	0.789	0.969	2.81485e-101
Dpy30	Dpy30	3.50071e-86	0.0962147	0.793	0.968	8.24697e-82
Ina	Ina	3.03612e-10	0.0959668	0.57	0.502	7.1525e-06
Pofut2	Pofut2	2.6699e-23	0.0959271	0.705	0.842	6.28975e-19
Zfp655	Zfp655	5.54637e-19	0.0958588	0.738	0.839	1.30661e-14
Erg28	Erg28	2.1766e-97	0.0957901	0.778	0.959	5.12764e-93
Polr2c	Polr2c	6.09322e-102	0.0957334	0.808	0.98	1.43544e-97
Arhgdig	Arhgdig	1.82958e-17	0.0956747	0.719	0.805	4.31011e-13
Eif4a3	Eif4a3	3.24763e-105	0.0956457	0.842	0.993	7.65077e-101
Pmf1	Pmf1	8.24441e-56	0.0955105	0.759	0.93	1.94222e-51
Crlf2	Crlf2	4.66237e-06	0.0954936	0.594	0.619	0.109836
Tfb2m	Tfb2m	1.23781e-11	0.0954734	0.63	0.671	2.91604e-07
Frg1	Frg1	8.87908e-69	0.0954393	0.791	0.955	2.09173e-64
Ttc21b	Ttc21b	5.36977e-08	0.09543	0.654	0.677	0.00126501
Xab2	Xab2	8.20222e-30	0.0954256	0.715	0.851	1.93228e-25
Rpp30	Rpp30	1.0397e-29	0.0952017	0.724	0.851	2.44932e-25
Rbm7	Rbm7	1.19312e-35	0.0950845	0.745	0.898	2.81075e-31
Pgm2	Pgm2	1.14706e-46	0.0950795	0.749	0.895	2.70225e-42
Skp2	Skp2	8.89905e-13	0.0950766	0.662	0.654	2.09644e-08
Dctpp1	Dctpp1	1.67549e-125	0.0950153	0.823	0.992	3.94713e-121
Ift88	Ift88	2.27394e-05	0.0949884	0.515	0.558	0.535696
Chchd10	Chchd10	6.82061e-48	0.0948349	0.804	0.956	1.6068e-43
Prpf19	Prpf19	3.36109e-93	0.0948056	0.793	0.971	7.91805e-89
Twf2	Twf2	5.61942e-07	0.0947364	0.606	0.61	0.0132382
Riox2	Riox2	7.23996e-40	0.0946513	0.759	0.902	1.70559e-35
Cct2	Cct2	1.65762e-111	0.094557	0.887	0.999	3.90502e-107
Fkbp1a	Fkbp1a	1.12766e-127	0.0944818	0.844	0.996	2.65653e-123
Spop	Spop	5.82634e-16	0.0943919	0.665	0.788	1.37257e-11
Taldo1	Taldo1	2.33268e-116	0.0943889	0.833	0.992	5.49533e-112
Casp7	Casp7	1.33464e-06	0.0943603	0.498	0.445	0.0314415
Mrpl22	Mrpl22	3.32401e-72	0.0943519	0.762	0.934	7.8307e-68
Pts	Pts	1.89099e-08	0.094349	0.415	0.512	0.000445478
Emilin1	Emilin1	0.000605978	0.094304	0.215	0.23	1
Bex3	Bex3	1.66841e-11	0.0942921	0.688	0.772	3.93044e-07
Ppan	Ppan	4.96798e-128	0.0941567	0.797	0.982	1.17036e-123
Ubfd1	Ubfd1	4.32569e-74	0.094117	0.808	0.975	1.01905e-69
Gm30025	Gm30025	0.139516	0.0940807	0.413	0.395	1
Oaz2	Oaz2	2.40943e-17	0.0940712	0.725	0.833	5.67614e-13
Fam32a	Fam32a	3.54126e-54	0.0940575	0.773	0.926	8.3425e-50
Ddx18	Ddx18	2.41638e-81	0.0939923	0.81	0.978	5.6925e-77
Gtf2f2	Gtf2f2	8.84987e-53	0.093984	0.768	0.925	2.08485e-48
Srsf7	Srsf7	4.84399e-95	0.0938789	0.848	0.991	1.14115e-90
Tuba3a	Tuba3a	1.51885e-67	0.093877	0.888	0.99	3.5781e-63
Cuedc2	Cuedc2	0.000132549	0.0938435	0.576	0.588	1
Armc1	Armc1	7.22908e-51	0.0937643	0.744	0.904	1.70303e-46
Mpi	Mpi	1.32072e-05	0.0937543	0.469	0.423	0.311136
Arl6ip6	Arl6ip6	1.41851e-11	0.0936896	0.665	0.738	3.34171e-07
Zswim5	Zswim5	7.35913e-06	0.0936852	0.521	0.438	0.173366
Lsm6	Lsm6	1.73983e-111	0.0936368	0.827	0.991	4.09869e-107
Upp1	Upp1	0.00435517	0.0936255	0.461	0.403	1
Exosc1	Exosc1	4.45772e-79	0.0936071	0.768	0.93	1.05015e-74
Lyar	Lyar	1.79867e-134	0.0934899	0.82	0.991	4.23731e-130
Slc35a4	Slc35a4	0.000518238	0.0934835	0.489	0.536	1
Ddx3x	Ddx3x	0.00247219	0.093371	0.732	0.727	1
Gatad2a	Gatad2a	2.83337e-100	0.0933351	0.789	0.969	6.67486e-96
Mfap4	Mfap4	4.29869e-06	0.0932353	0.34	0.405	0.101269
Cyb5b	Cyb5b	7.05482e-09	0.0932114	0.632	0.677	0.000166197
Mrps16	Mrps16	6.6994e-143	0.0928539	0.819	0.992	1.57824e-138
Zdhhc16	Zdhhc16	2.53016e-11	0.0927801	0.661	0.719	5.96054e-07
Dynll1	Dynll1	2.20516e-89	0.0927171	0.91	0.999	5.1949e-85
Wfdc10	Wfdc10	0.000656382	0.0926885	0.197	0.216	1
Phf5a	Phf5a	6.84855e-119	0.0925349	0.819	0.993	1.61338e-114
Lsm1	Lsm1	6.19549e-109	0.0925135	0.786	0.974	1.45953e-104
Sugt1	Sugt1	8.23085e-22	0.0923999	0.744	0.86	1.93902e-17
Pdxp	Pdxp	5.52775e-18	0.0923935	0.705	0.815	1.30223e-13
Anp32b	Anp32b	1.92339e-80	0.0923814	0.919	0.999	4.53111e-76
Prr19	Prr19	5.60178e-06	0.0922699	0.646	0.663	0.131967
Ndufa11	Ndufa11	6.97953e-115	0.0920601	0.873	0.998	1.64424e-110
Pdp2	Pdp2	1.97641e-18	0.0919774	0.396	0.271	4.65604e-14
Psmb6	Psmb6	3.46403e-141	0.0918817	0.854	0.996	8.16056e-137
Ggct	Ggct	5.88064e-40	0.0918814	0.733	0.852	1.38536e-35
Pmp22	Pmp22	1.04175e-06	0.0917569	0.238	0.19	0.0245416
Khdrbs3	Khdrbs3	1.08209e-07	0.0916653	0.629	0.647	0.00254919
Slc27a3	Slc27a3	9.94664e-06	0.0916002	0.497	0.441	0.234323
Pin1	Pin1	5.87442e-112	0.0915972	0.802	0.981	1.3839e-107
Lars	Lars	1.70422e-80	0.0915326	0.773	0.948	4.01481e-76
Serpinb6a	Serpinb6a	3.37919e-11	0.0914489	0.525	0.644	7.9607e-07
Cdt1	Cdt1	6.60077e-23	0.091238	0.72	0.825	1.55501e-18
Mns1	Mns1	2.70963e-56	0.0910462	0.724	0.867	6.38335e-52
Pim3	Pim3	7.91898e-12	0.0909462	0.596	0.63	1.86555e-07
Rab5a	Rab5a	5.49326e-23	0.0908944	0.714	0.856	1.2941e-18
Rnh1	Rnh1	6.76514e-14	0.0907862	0.662	0.769	1.59373e-09
Elof1	Elof1	3.37386e-82	0.0907454	0.776	0.959	7.94815e-78
Nae1	Nae1	7.34259e-59	0.0907206	0.796	0.954	1.72977e-54
Itm2a	Itm2a	2.39169e-05	0.0906658	0.248	0.299	0.563435
Trim27	Trim27	2.94899e-38	0.090657	0.749	0.89	6.94724e-34
Psmb2	Psmb2	4.16865e-114	0.0906017	0.864	0.996	9.82051e-110
Utp11	Utp11	1.88658e-51	0.0905265	0.776	0.939	4.44441e-47
Snrnp25	Snrnp25	2.00239e-46	0.0903617	0.743	0.891	4.71722e-42
Etaa1	Etaa1	1.34404e-39	0.0902709	0.753	0.904	3.16628e-35
Fam19a5	Fam19a5	0.00449523	0.0902446	0.213	0.181	1
Nfib	Nfib	2.62976e-06	0.0902324	0.614	0.603	0.061952
Paics	Paics	7.64884e-44	0.0902129	0.771	0.927	1.80191e-39
Mtx2	Mtx2	5.59767e-76	0.0902101	0.786	0.964	1.3187e-71
Bop1	Bop1	7.03218e-33	0.0901786	0.754	0.898	1.65664e-28
Fam178b	Fam178b	2.72205e-09	0.0901009	0.621	0.641	6.41262e-05
Akip1	Akip1	4.72045e-08	0.0900527	0.47	0.549	0.00111204
Serf1	Serf1	1.6454e-19	0.0900385	0.794	0.892	3.87624e-15
Vps41	Vps41	2.54451e-30	0.0897898	0.736	0.879	5.99435e-26
Sae1	Sae1	6.34198e-124	0.0897732	0.822	0.99	1.49404e-119
Tomm40	Tomm40	8.8288e-102	0.0897516	0.776	0.961	2.07989e-97
Rrm1	Rrm1	4.90722e-46	0.0897127	0.777	0.927	1.15604e-41
BC022687	BC022687	8.67475e-05	0.0896231	0.556	0.517	1
Plagl1	Plagl1	0.00768437	0.0894281	0.22	0.256	1
Nap1l4	Nap1l4	4.52017e-122	0.0893459	0.807	0.99	1.06486e-117
Haus4	Haus4	1.50485e-44	0.0892312	0.762	0.91	3.54513e-40
Kras	Kras	3.04328e-68	0.0892009	0.775	0.946	7.16935e-64
Cdc42	Cdc42	6.12044e-81	0.0889449	0.848	0.992	1.44185e-76
Ppp3r1	Ppp3r1	3.10682e-10	0.0888766	0.667	0.733	7.31905e-06
Afp	Afp	5.55144e-19	0.0886667	0.779	0.857	1.30781e-14
Smarcd1	Smarcd1	1.2383e-53	0.0886523	0.768	0.941	2.91719e-49
Cmc4	Cmc4	0.000384549	0.088606	0.304	0.262	1
Spryd7	Spryd7	6.432e-06	0.0886012	0.516	0.549	0.151525
Psme3	Psme3	3.39065e-72	0.088392	0.773	0.945	7.9877e-68
Rnf115	Rnf115	3.03116e-30	0.0882706	0.757	0.895	7.14082e-26
Srpk2	Srpk2	5.5841e-59	0.0881835	0.791	0.938	1.3155e-54
Utp15	Utp15	2.00324e-14	0.0881226	0.643	0.679	4.71924e-10
Ap1b1	Ap1b1	2.9458e-17	0.0880101	0.661	0.744	6.93972e-13
Setd3	Setd3	5.68197e-38	0.087978	0.743	0.906	1.33856e-33
Rasip1	Rasip1	9.7686e-21	0.0879698	0.374	0.229	2.30129e-16
Mlec	Mlec	1.61082e-39	0.0879679	0.765	0.917	3.79477e-35
Slc25a33	Slc25a33	1.12007e-33	0.087848	0.743	0.865	2.63866e-29
Rab6a	Rab6a	5.50155e-71	0.0878163	0.795	0.963	1.29605e-66
Rnf7	Rnf7	1.25982e-92	0.0877802	0.833	0.988	2.96788e-88
Hnrnpa3	Hnrnpa3	1.49787e-80	0.0877202	0.84	0.993	3.52868e-76
Mrps18a	Mrps18a	5.41255e-10	0.0877036	0.717	0.811	1.27509e-05
Rheb	Rheb	2.86215e-41	0.08766	0.785	0.937	6.74266e-37
Agfg1	Agfg1	2.78458e-37	0.0876397	0.736	0.866	6.55991e-33
Tcf7	Tcf7	2.80073e-33	0.0875153	0.74	0.865	6.59796e-29
Ppm1g	Ppm1g	5.20062e-90	0.0873813	0.783	0.967	1.22516e-85
Rab7	Rab7	1.79262e-28	0.0872798	0.716	0.865	4.22305e-24
Mvb12a	Mvb12a	1.02917e-27	0.0870801	0.699	0.798	2.42452e-23
Dlgap4	Dlgap4	4.18472e-16	0.0870796	0.669	0.712	9.85837e-12
Cdc27	Cdc27	6.76573e-14	0.0870523	0.595	0.715	1.59387e-09
Sumo1	Sumo1	2.31657e-58	0.08698	0.793	0.964	5.45737e-54
Kti12	Kti12	7.29481e-08	0.0868053	0.613	0.708	0.00171851
2020-03-09	2020-03-09	0.000974954	0.0868006	0.316	0.274	1
Cpe	Cpe	1.35323e-10	0.0867098	0.146	0.197	3.18795e-06
Znhit6	Znhit6	2.24603e-81	0.0865404	0.789	0.967	5.29121e-77
Ppp1r2	Ppp1r2	1.04207e-59	0.0864941	0.786	0.953	2.45491e-55
Pgp	Pgp	1.04188e-90	0.0864795	0.826	0.987	2.45445e-86
Smim15	Smim15	1.89813e-13	0.0863494	0.667	0.769	4.47161e-09
Acadm	Acadm	5.47359e-37	0.0862787	0.728	0.864	1.28947e-32
Kazn	Kazn	2.54252e-07	0.0862752	0.516	0.501	0.00598966
Acly	Acly	7.16196e-70	0.0862516	0.757	0.924	1.68721e-65
Parn	Parn	2.21828e-07	0.0862503	0.578	0.655	0.00522582
Epc1	Epc1	2.10342e-13	0.0862384	0.699	0.778	4.95523e-09
Taf7	Taf7	2.23263e-111	0.0861996	0.834	0.993	5.25963e-107
Tubb5	Tubb5	3.60159e-68	0.0861689	0.862	0.979	8.48462e-64
Ldha	Ldha	0.0266291	0.0861369	0.397	0.445	1
Cks2	Cks2	7.6354e-62	0.086064	0.82	0.966	1.79875e-57
Skap2	Skap2	2.89689e-09	0.0860327	0.653	0.712	6.8245e-05
Myh14	Myh14	9.17026e-21	0.0859518	0.326	0.19	2.16033e-16
Mvd	Mvd	2.30254e-14	0.0859326	0.646	0.686	5.42433e-10
Nedd4	Nedd4	1.61855e-95	0.0858873	0.824	0.99	3.81297e-91
Arfrp1	Arfrp1	6.29179e-57	0.0857465	0.759	0.919	1.48222e-52
Ube2w	Ube2w	3.10521e-08	0.0856158	0.657	0.742	0.000731525
Src	Src	1.23629e-07	0.0855117	0.372	0.279	0.00291246
Emc6	Emc6	7.37736e-128	0.085384	0.81	0.992	1.73796e-123
Gpalpp1	Gpalpp1	0.00951787	0.085287	0.381	0.408	1
Alg14	Alg14	0.000186383	0.0852867	0.463	0.471	1
Ube2t	Ube2t	1.16669e-24	0.0852159	0.736	0.863	2.74848e-20
Aifm2	Aifm2	1.14128e-23	0.0851841	0.471	0.301	2.68863e-19
Vbp1	Vbp1	3.46698e-11	0.0851395	0.594	0.706	8.1675e-07
Gmppb	Gmppb	5.72036e-06	0.0851185	0.543	0.552	0.13476
Mrpl12	Mrpl12	3.45038e-103	0.0851118	0.786	0.974	8.1284e-99
H2-Q2	H2-Q2	5.69724e-34	0.0851035	0.295	0.121	1.34216e-29
2310033P09Rik	2310033P09Rik	3.82249e-28	0.0850917	0.709	0.834	9.00501e-24
Trip13	Trip13	1.97584e-68	0.0850719	0.768	0.944	4.65469e-64
Psmg4	Psmg4	2.03909e-70	0.0848601	0.765	0.93	4.80369e-66
Slc38a5	Slc38a5	4.74346e-05	0.0848137	0.111	0.075	1
Akap17b	Akap17b	1.00145e-12	0.084662	0.68	0.734	2.35921e-08
Tomm34	Tomm34	7.67947e-44	0.0844778	0.765	0.925	1.80913e-39
Vps29	Vps29	4.77519e-98	0.0844248	0.801	0.98	1.12494e-93
Ciao1	Ciao1	7.20528e-14	0.0843863	0.665	0.783	1.69742e-09
Smim10l1	Smim10l1	2.45371e-05	0.0842262	0.476	0.53	0.578045
Sav1	Sav1	2.2622e-07	0.0841389	0.559	0.606	0.00532928
Stx2	Stx2	0.0255259	0.0839536	0.585	0.562	1
Timm17a	Timm17a	4.61172e-85	0.083858	0.784	0.963	1.08643e-80
Nhp2	Nhp2	3.05012e-128	0.0837424	0.825	0.993	7.18547e-124
Dnajc8	Dnajc8	2.10089e-105	0.0836956	0.818	0.989	4.94927e-101
Reps1	Reps1	2.80303e-07	0.0836306	0.593	0.675	0.00660338
Poldip2	Poldip2	2.49475e-28	0.0836245	0.711	0.86	5.87712e-24
Cpt2	Cpt2	0.0168968	0.0835866	0.522	0.561	1
Cdh15	Cdh15	0.00398282	0.0834735	0.592	0.574	1
Smarca5	Smarca5	1.9506e-121	0.0834528	0.883	0.998	4.59523e-117
Bud31	Bud31	9.61429e-90	0.0833917	0.784	0.969	2.26493e-85
Inpp5a	Inpp5a	0.000865526	0.0832785	0.342	0.304	1
1700037H04Rik	1700037H04Rik	2.01303e-19	0.0831932	0.695	0.753	4.7423e-15
Ifitm2	Ifitm2	1.01574e-05	0.0831806	0.529	0.615	0.239287
Dlk1	Dlk1	0.00318064	0.0831732	0.651	0.679	1
Mycn	Mycn	1.82253e-07	0.0831486	0.379	0.474	0.00429351
Impdh1	Impdh1	2.29918e-07	0.0831378	0.545	0.493	0.00541641
Calm1	Calm1	2.84001e-78	0.0830654	0.876	0.996	6.6905e-74
Sub1	Sub1	1.53528e-83	0.083027	0.895	0.998	3.61681e-79
Pcbp1	Pcbp1	1.32696e-35	0.0830103	0.795	0.941	3.12606e-31
Lhx8	Lhx8	9.67341e-09	0.0829759	0.296	0.2	0.000227886
Ndufa5	Ndufa5	1.79858e-67	0.0828139	0.808	0.973	4.2371e-63
Flot2	Flot2	3.80992e-07	0.082748	0.608	0.697	0.00897542
Imp3	Imp3	1.1969e-61	0.0826572	0.803	0.968	2.81966e-57
Enho	Enho	6.36521e-07	0.0825524	0.492	0.429	0.0149952
Rcn1	Rcn1	0.779124	0.0824767	0.486	0.479	1
Nr2f2	Nr2f2	9.59581e-06	0.0823345	0.15	0.193	0.226058
Qpct	Qpct	4.62685e-08	0.082298	0.041	0.059	0.00108999
Bex2	Bex2	0.0683295	0.0822699	0.553	0.571	1
Stk31	Stk31	2.77645e-106	0.0821863	0.786	0.973	6.54077e-102
Polr2k	Polr2k	9.13547e-85	0.0821261	0.801	0.979	2.15213e-80
Hif1a	Hif1a	7.57389e-15	0.0820922	0.695	0.763	1.78426e-10
Mgst1	Mgst1	2.33511e-11	0.0820366	0.109	0.144	5.50105e-07
Gcat	Gcat	3.21804e-52	0.0820115	0.756	0.914	7.58105e-48
Mrpl15	Mrpl15	1.18344e-68	0.0819844	0.794	0.963	2.78795e-64
Plekha3	Plekha3	1.84623e-13	0.0818965	0.644	0.693	4.34934e-09
Aggf1	Aggf1	4.22232e-95	0.0818964	0.784	0.97	9.94695e-91
Nxt1	Nxt1	6.129e-40	0.0818529	0.746	0.891	1.44387e-35
Iars	Iars	9.70562e-38	0.0817944	0.729	0.869	2.28645e-33
Nup50	Nup50	1.04225e-55	0.0817234	0.769	0.937	2.45532e-51
Plpp3	Plpp3	8.22357e-10	0.0817121	0.287	0.391	1.93731e-05
Fam136a	Fam136a	1.14312e-52	0.0816943	0.795	0.955	2.69297e-48
Otulin	Otulin	6.00639e-40	0.0816468	0.747	0.887	1.41499e-35
Polr3g	Polr3g	7.25126e-56	0.0816227	0.749	0.901	1.70825e-51
Cnbp	Cnbp	3.01059e-71	0.081578	0.882	0.996	7.09235e-67
Dhh	Dhh	4.16281e-09	0.0815753	0.084	0.109	9.80676e-05
Tmem184a	Tmem184a	3.46282e-06	0.0815737	0.196	0.222	0.0815772
Hint1	Hint1	1.90714e-120	0.0815625	0.876	0.998	4.49284e-116
Thoc6	Thoc6	6.53083e-12	0.0814054	0.65	0.711	1.53853e-07
Pacsin2	Pacsin2	2.32543e-36	0.0813979	0.728	0.869	5.47824e-32
Isoc1	Isoc1	2.87212e-52	0.0813715	0.771	0.935	6.76614e-48
Usmg5	Usmg5	3.54152e-100	0.0813684	0.826	0.991	8.3431e-96
Taf13	Taf13	3.50898e-07	0.0813649	0.531	0.604	0.00826645
Mrps25	Mrps25	1.03811e-62	0.0813311	0.763	0.926	2.44558e-58
Sf3b6	Sf3b6	1.06436e-107	0.0812949	0.8	0.982	2.50742e-103
Bzw1	Bzw1	2.6773e-69	0.081283	0.898	0.997	6.30718e-65
Ss18	Ss18	3.58167e-24	0.081067	0.646	0.808	8.43771e-20
Copz2	Copz2	0.000427994	0.0810644	0.22	0.234	1
Casc3	Casc3	2.82418e-70	0.0809927	0.762	0.935	6.65321e-66
Ikbkap	Ikbkap	4.48554e-63	0.0809881	0.757	0.929	1.0567e-58
Tnni3	Tnni3	2.73981e-08	0.0809873	0.193	0.258	0.000645444
Nelfe	Nelfe	1.12059e-69	0.0809852	0.785	0.956	2.63989e-65
Eif2a	Eif2a	9.865e-17	0.0809657	0.712	0.831	2.324e-12
Qtrt2	Qtrt2	3.39613e-07	0.0809245	0.43	0.354	0.0080006
Rtf2	Rtf2	2.50072e-45	0.0808909	0.751	0.915	5.8912e-41
Ptcra	Ptcra	0.155535	0.0808395	0.3	0.276	1
Timm10b	Timm10b	6.98118e-28	0.0808377	0.731	0.865	1.64463e-23
Snapc1	Snapc1	1.18125e-31	0.0807348	0.755	0.893	2.78278e-27
Rbks	Rbks	3.79891e-21	0.0806687	0.412	0.264	8.94948e-17
Sac3d1	Sac3d1	1.32959e-17	0.0806413	0.697	0.816	3.13224e-13
C1ql1	C1ql1	0.0232766	0.0806069	0.64	0.664	1
Asna1	Asna1	1.11995e-104	0.0805479	0.784	0.968	2.63838e-100
1110004F10Rik	1110004F10Rik	3.28624e-78	0.0802617	0.805	0.977	7.74174e-74
Acp5	Acp5	2.10735e-12	0.0802195	0.562	0.499	4.9645e-08
Id1	Id1	0.00668521	0.0801242	0.268	0.247	1
Gars	Gars	2.69491e-112	0.0800835	0.801	0.982	6.34866e-108
Lrrfip2	Lrrfip2	9.13498e-10	0.0800656	0.664	0.714	2.15202e-05
Taf1	Taf1	3.87391e-118	0.0800586	0.777	0.975	9.12616e-114
Tkt	Tkt	4.0311e-09	0.0799547	0.666	0.692	9.49646e-05
Rbbp4	Rbbp4	5.45038e-93	0.0798037	0.812	0.981	1.284e-88
Nudt2	Nudt2	0.000153761	0.0796862	0.493	0.548	1
Bub3	Bub3	9.21287e-33	0.0796685	0.794	0.922	2.17037e-28
Nudt4	Nudt4	2.15478e-36	0.0795706	0.743	0.891	5.07623e-32
Ptp4a3	Ptp4a3	2.00536e-05	0.0795166	0.636	0.667	0.472422
Lamtor5	Lamtor5	1.31538e-38	0.0793986	0.736	0.882	3.09878e-34
Trim32	Trim32	0.0337384	0.0793846	0.354	0.331	1
Vdac2	Vdac2	1.82644e-63	0.0793552	0.796	0.965	4.30272e-59
Psmd2	Psmd2	2.21865e-131	0.0793029	0.835	0.995	5.2267e-127
Nxn	Nxn	2.36119e-08	0.0792263	0.618	0.632	0.00055625
Exosc2	Exosc2	6.78134e-16	0.0791777	0.724	0.832	1.59755e-11
Thop1	Thop1	1.57987e-96	0.0790589	0.777	0.964	3.72185e-92
Vdac1	Vdac1	6.73667e-05	0.0790465	0.508	0.575	1
Tuba1a	Tuba1a	3.37024e-14	0.079012	0.346	0.49	7.93962e-10
Kif18a	Kif18a	1.1355e-08	0.0790052	0.648	0.738	0.000267502
Selenow	Selenow	2.92158e-48	0.0788369	0.779	0.942	6.88266e-44
Apoe	Apoe	1.63953e-06	0.0788343	0.366	0.452	0.038624
Rab18	Rab18	3.65132e-45	0.0787934	0.775	0.936	8.60179e-41
Thap11	Thap11	7.65389e-50	0.0787791	0.762	0.922	1.8031e-45
Khdrbs1	Khdrbs1	1.51437e-74	0.0786158	0.812	0.978	3.56756e-70
Dleu7	Dleu7	2.89205e-15	0.0785892	0.175	0.08	6.81309e-11
Elob	Elob	2.44936e-99	0.0785552	0.9	0.998	5.77021e-95
Gabarapl2	Gabarapl2	2.43892e-56	0.0785248	0.789	0.953	5.74561e-52
Snrpe	Snrpe	3.95644e-93	0.0784138	0.89	0.998	9.32058e-89
Sde2	Sde2	1.7251e-61	0.0783741	0.773	0.938	4.064e-57
Tmem206	Tmem206	0.00139063	0.078314	0.357	0.302	1
Col5a2	Col5a2	3.16078e-05	0.0782899	0.078	0.089	0.744617
Lgals1	Lgals1	7.81364e-59	0.0782068	0.786	0.961	1.84074e-54
Jakmip1	Jakmip1	0.0534378	0.0781944	0.405	0.386	1
Psma3	Psma3	1.1051e-111	0.0781424	0.817	0.989	2.60339e-107
Psmb10	Psmb10	1.59303e-31	0.0780868	0.752	0.884	3.75286e-27
Polr2m	Polr2m	2.19474e-60	0.0780691	0.779	0.947	5.17036e-56
Akt1	Akt1	0.371993	0.0779706	0.628	0.626	1
Ythdf1	Ythdf1	5.16353e-73	0.077934	0.789	0.958	1.21642e-68
Dnajc21	Dnajc21	5.13371e-81	0.0778325	0.787	0.962	1.2094e-76
Dnajb9	Dnajb9	2.26947e-09	0.0777979	0.662	0.754	5.34642e-05
Stard4	Stard4	3.50422e-19	0.0777706	0.707	0.81	8.25524e-15
Gca	Gca	9.93596e-05	0.0776992	0.465	0.507	1
Ercc6l	Ercc6l	7.45324e-10	0.0776467	0.651	0.694	1.75583e-05
Noa1	Noa1	4.19779e-09	0.0776228	0.538	0.647	9.88915e-05
C1qtnf3	C1qtnf3	0.00801078	0.0776125	0.102	0.082	1
Hspd1	Hspd1	8.36261e-102	0.0776027	0.854	0.996	1.97006e-97
Sf3b4	Sf3b4	8.26403e-26	0.0774943	0.733	0.874	1.94684e-21
Mif4gd	Mif4gd	1.28423e-05	0.0774391	0.614	0.642	0.30254
Mt3	Mt3	1.82759e-24	0.0773944	0.175	0.329	4.30543e-20
Ercc1	Ercc1	5.059e-11	0.0773697	0.545	0.631	1.1918e-06
Nup62	Nup62	3.37652e-35	0.0772654	0.747	0.894	7.95442e-31
Fam213b	Fam213b	0.00021916	0.0771707	0.473	0.409	1
Gm49016	Gm49016	0.00314761	0.0771113	0.096	0.065	1
Fsd1	Fsd1	1.4709e-33	0.0770901	0.737	0.854	3.46515e-29
Ost4	Ost4	1.73352e-84	0.0770756	0.787	0.972	4.08382e-80
Cdc40	Cdc40	3.25371e-37	0.0770535	0.747	0.889	7.66509e-33
Kctd13	Kctd13	0.000934317	0.0770323	0.535	0.547	1
Xlr	Xlr	6.84203e-07	0.0770097	0.612	0.605	0.0161185
Rbx1	Rbx1	1.96412e-102	0.0769602	0.867	0.997	4.62708e-98
H2-Q7	H2-Q7	6.77185e-27	0.0769022	0.317	0.158	1.59531e-22
Wdr92	Wdr92	0.00507444	0.0768783	0.505	0.491	1
Mrpl19	Mrpl19	4.36976e-21	0.076853	0.737	0.855	1.02943e-16
Gm48933	Gm48933	3.06311e-06	0.0768089	0.499	0.435	0.0721608
Set	Set	3.47138e-60	0.0767157	0.842	0.974	8.17788e-56
Dhx32	Dhx32	2.09856e-13	0.0766196	0.667	0.768	4.94379e-09
Snrpf	Snrpf	5.61008e-118	0.0765649	0.824	0.992	1.32162e-113
Gm1673	Gm1673	1.11948e-143	0.0764615	0.792	0.988	2.63728e-139
Ndufab1	Ndufab1	6.8448e-116	0.0764293	0.825	0.992	1.6125e-111
Pradc1	Pradc1	0.0038309	0.0763466	0.534	0.534	1
Gtf2e2	Gtf2e2	8.67462e-60	0.0763351	0.775	0.939	2.04357e-55
Cetn2	Cetn2	1.06346e-21	0.0763245	0.723	0.821	2.5053e-17
Smim11	Smim11	0.0206798	0.0763163	0.554	0.539	1
Nup133	Nup133	1.59575e-34	0.0762941	0.753	0.894	3.75927e-30
Ndufb10	Ndufb10	2.21282e-115	0.0762934	0.802	0.986	5.21296e-111
Higd2a	Higd2a	1.14522e-77	0.0762917	0.796	0.969	2.69792e-73
Hist1h1e	Hist1h1e	9.78812e-10	0.0762187	0.555	0.647	2.30588e-05
Rraga	Rraga	3.21795e-25	0.0762066	0.724	0.87	7.58085e-21
2410015M20Rik	2410015M20Rik	1.5256e-113	0.0762005	0.822	0.989	3.59401e-109
Dtwd1	Dtwd1	0.0163064	0.0761916	0.493	0.488	1
Tpi1	Tpi1	4.78009e-05	0.076138	0.477	0.556	1
Ywhae	Ywhae	3.05544e-93	0.0761254	0.876	0.998	7.19801e-89
Tdp2	Tdp2	3.58696e-25	0.0761173	0.776	0.895	8.45017e-21
Ubap1	Ubap1	3.72108e-16	0.0760186	0.673	0.764	8.76612e-12
Cdkn1c	Cdkn1c	3.14281e-06	0.0759206	0.701	0.754	0.0740383
Bok	Bok	0.0139052	0.0758345	0.424	0.395	1
Nup35	Nup35	0.0162824	0.0757363	0.495	0.511	1
Snrpa1	Snrpa1	8.22129e-97	0.0756757	0.789	0.97	1.93677e-92
Pola1	Pola1	0.00182917	0.0755509	0.558	0.545	1
Me1	Me1	3.14481e-11	0.0755328	0.629	0.745	7.40854e-07
Rnf6	Rnf6	1.4833e-56	0.0754403	0.77	0.915	3.49436e-52
Habp4	Habp4	0.157391	0.0754196	0.322	0.326	1
Ift43	Ift43	1.82091e-30	0.0754159	0.72	0.831	4.2897e-26
Mettl13	Mettl13	5.23388e-16	0.0754061	0.658	0.765	1.233e-11
Nfix	Nfix	0.148202	0.0753286	0.611	0.637	1
Csnk2a2	Csnk2a2	1.80838e-112	0.0752469	0.795	0.983	4.26017e-108
Cdk4	Cdk4	6.61354e-71	0.0752138	0.818	0.98	1.55802e-66
Arl2bp	Arl2bp	1.0516e-17	0.0750563	0.691	0.802	2.47737e-13
Celf2	Celf2	2.3244e-14	0.0747429	0.685	0.785	5.47583e-10
Cdc34	Cdc34	7.1619e-77	0.0747099	0.788	0.965	1.6872e-72
Mtx1	Mtx1	6.2224e-88	0.0746727	0.769	0.96	1.46587e-83
1700011D18Rik	1700011D18Rik	1.94401e-05	0.0746637	0.317	0.262	0.457969
Bag1	Bag1	4.10535e-108	0.074636	0.838	0.994	9.6714e-104
Usp10	Usp10	0.00016975	0.0746169	0.407	0.469	1
Atxn7l3b	Atxn7l3b	7.13357e-86	0.0745749	0.807	0.978	1.68053e-81
Aga	Aga	3.63317e-05	0.0745259	0.428	0.512	0.855902
Snrpd1	Snrpd1	1.62711e-93	0.0744901	0.835	0.991	3.83314e-89
Pabpc4	Pabpc4	0.0204247	0.0744632	0.656	0.658	1
Ptges3	Ptges3	6.63908e-101	0.0743554	0.839	0.993	1.56403e-96
Hnrnpu	Hnrnpu	6.74173e-80	0.0743373	0.902	0.999	1.58822e-75
Eif3e	Eif3e	2.94828e-80	0.0743287	0.814	0.983	6.94555e-76
Espn	Espn	4.15388e-06	0.0742564	0.55	0.629	0.0978572
Galnt12	Galnt12	4.57484e-06	0.0740397	0.652	0.641	0.107774
Rrp1b	Rrp1b	1.85192e-69	0.0740354	0.77	0.948	4.36276e-65
Bloc1s5	Bloc1s5	0.00180985	0.0740239	0.424	0.419	1
Rnf126	Rnf126	2.7403e-73	0.0739584	0.77	0.948	6.45559e-69
5730455P16Rik	5730455P16Rik	0.00204141	0.0739331	0.423	0.428	1
S100a6	S100a6	2.67683e-05	0.0739123	0.269	0.34	0.630607
Khsrp	Khsrp	1.21296e-10	0.0739025	0.641	0.728	2.85749e-06
Ndufa2	Ndufa2	1.0731e-128	0.0737753	0.83	0.994	2.528e-124
Amhr2	Amhr2	0.000672258	0.073773	0.116	0.14	1
Ccnh	Ccnh	4.16421e-75	0.0737539	0.792	0.967	9.81005e-71
Prr7	Prr7	0.000200615	0.073703	0.636	0.707	1
Ctr9	Ctr9	2.47298e-29	0.0735466	0.74	0.874	5.82584e-25
Glyr1	Glyr1	5.88247e-70	0.0735331	0.78	0.957	1.38579e-65
4930524O07Rik	4930524O07Rik	1.49244e-06	0.073447	0.215	0.29	0.035159
Mef2b	Mef2b	2.17772e-16	0.0734205	0.689	0.781	5.13028e-12
Wfdc1	Wfdc1	2.58082e-05	0.0733535	0.13	0.142	0.60799
Echs1	Echs1	3.01541e-06	0.073328	0.509	0.587	0.0710371
Sars	Sars	3.94662e-55	0.0733043	0.776	0.943	9.29744e-51
Mmp2	Mmp2	0.00150409	0.0732086	0.229	0.197	1
Smim1	Smim1	0.0176291	0.073165	0.31	0.32	1
Pdhx	Pdhx	5.76474e-14	0.07312	0.633	0.743	1.35806e-09
Tubb3	Tubb3	0.0130042	0.0730581	0.168	0.148	1
Mri1	Mri1	1.77782e-05	0.0730261	0.598	0.668	0.41882
Mrto4	Mrto4	1.76614e-93	0.0729726	0.803	0.98	4.16067e-89
Itgb3bp	Itgb3bp	0.06931	0.0729587	0.495	0.487	1
Lig1	Lig1	5.79342e-80	0.0729415	0.796	0.968	1.36481e-75
2310061I04Rik	2310061I04Rik	1.43929e-18	0.0729398	0.723	0.846	3.39067e-14
Gm16286	Gm16286	2.98414e-38	0.0728418	0.753	0.898	7.03004e-34
Pld6	Pld6	0.103115	0.0728165	0.573	0.549	1
Mvk	Mvk	1.16672e-06	0.0727705	0.541	0.551	0.0274855
Ralbp1	Ralbp1	3.57438e-119	0.0726212	0.808	0.987	8.42052e-115
Zbtb32	Zbtb32	5.5622e-05	0.0726107	0.556	0.576	1
Anxa11	Anxa11	2.40013e-14	0.0726052	0.69	0.777	5.65423e-10
Hes5	Hes5	3.25533e-06	0.0725691	0.317	0.244	0.076689
Haus1	Haus1	1.82402e-44	0.0725312	0.773	0.927	4.29704e-40
Renbp	Renbp	0.0101539	0.0725069	0.339	0.331	1
Ube2e3	Ube2e3	1.35419e-89	0.0724356	0.816	0.987	3.1902e-85
Mrpl14	Mrpl14	4.01537e-52	0.0723916	0.754	0.916	9.45942e-48
Wnk3	Wnk3	0.00809047	0.0723666	0.461	0.415	1
Snx11	Snx11	3.58398e-06	0.0722937	0.576	0.658	0.0844313
Cenpx	Cenpx	6.59304e-18	0.0722907	0.715	0.838	1.55319e-13
Nadk	Nadk	9.31458e-12	0.0722585	0.637	0.75	2.19433e-07
Hist1h2ap	Hist1h2ap	5.60237e-34	0.0721963	0.839	0.956	1.31981e-29
Eif4e	Eif4e	3.89123e-70	0.0721813	0.802	0.967	9.16697e-66
Prdx2	Prdx2	5.72645e-56	0.0720777	0.804	0.966	1.34904e-51
Atp5o.1	Atp5o.1	1.22472e-116	0.072077	0.851	0.996	2.88521e-112
Rbm6	Rbm6	9.52127e-78	0.0720744	0.784	0.962	2.24302e-73
Pes1	Pes1	4.09313e-66	0.0720651	0.751	0.928	9.6426e-62
Hivep3	Hivep3	0.0111362	0.072065	0.551	0.529	1
Csnk1g2	Csnk1g2	2.27567e-35	0.072029	0.745	0.901	5.36101e-31
Eipr1	Eipr1	1.91239e-10	0.0720083	0.541	0.651	4.50521e-06
Ccdc90b	Ccdc90b	9.18014e-22	0.0717793	0.703	0.846	2.16266e-17
Spc25	Spc25	2.48118e-37	0.0717559	0.746	0.887	5.84516e-33
Dnajc7	Dnajc7	2.63297e-77	0.0716322	0.8	0.975	6.20275e-73
Psme1	Psme1	3.9661e-115	0.0715927	0.791	0.979	9.34334e-111
Ndufaf5	Ndufaf5	0.000448819	0.0715276	0.476	0.479	1
Kazald1	Kazald1	1.22139e-12	0.0715187	0.127	0.203	2.87734e-08
Chic2	Chic2	1.47826e-90	0.0715082	0.832	0.991	3.4825e-86
Dhcr7	Dhcr7	3.86049e-18	0.0714434	0.661	0.722	9.09453e-14
Erlin1	Erlin1	0.000908822	0.0713679	0.654	0.652	1
Klhdc10	Klhdc10	1.695e-26	0.0713355	0.733	0.863	3.99308e-22
Rsl1d1	Rsl1d1	1.19723e-129	0.071326	0.814	0.991	2.82044e-125
Kdm1a	Kdm1a	5.88487e-113	0.0712597	0.812	0.99	1.38636e-108
BC029722	BC029722	0.0300149	0.0712432	0.388	0.412	1
Gspt1	Gspt1	2.16371e-132	0.0711456	0.81	0.99	5.09726e-128
Mael	Mael	5.4756e-109	0.0711416	0.794	0.98	1.28994e-104
Pbk	Pbk	4.10295e-10	0.070996	0.712	0.791	9.66573e-06
Atraid	Atraid	3.01035e-08	0.070991	0.565	0.665	0.000709178
Idh2	Idh2	1.98225e-05	0.0709551	0.301	0.37	0.466979
Nnat	Nnat	0.000105859	0.0708751	0.249	0.302	1
Nudt6	Nudt6	0.190079	0.0708367	0.463	0.45	1
AC061963.1	AC061963.1	8.32891e-14	0.0707367	0.124	0.205	1.96212e-09
Grwd1	Grwd1	1.91782e-18	0.0707155	0.695	0.81	4.51801e-14
Gtsf1	Gtsf1	4.03208e-68	0.0706718	0.788	0.948	9.49878e-64
Ubb	Ubb	8.31106e-30	0.070653	0.95	0.999	1.95792e-25
Tbca	Tbca	4.37125e-61	0.0705906	0.795	0.962	1.02978e-56
Col4a4	Col4a4	9.97349e-08	0.0705619	0.268	0.35	0.00234955
Cmip	Cmip	0.000428089	0.0705023	0.594	0.607	1
Fnta	Fnta	1.15549e-17	0.070465	0.605	0.753	2.72211e-13
Myh10	Myh10	6.03557e-08	0.0704331	0.644	0.739	0.00142186
Bcap29	Bcap29	8.58657e-23	0.0703831	0.711	0.841	2.02282e-18
Vapa	Vapa	3.20965e-69	0.0703453	0.834	0.986	7.5613e-65
Trim45	Trim45	0.785718	0.0702874	0.391	0.387	1
Rasl11b	Rasl11b	3.21206e-05	0.0702799	0.244	0.181	0.756696
Ctps	Ctps	2.67056e-100	0.0702736	0.802	0.982	6.2913e-96
Fam98b	Fam98b	1.35699e-24	0.0702571	0.711	0.845	3.1968e-20
Psmd13	Psmd13	3.39845e-134	0.0701491	0.805	0.988	8.00606e-130
Anp32a	Anp32a	3.2434e-08	0.0701391	0.693	0.779	0.000764079
C030034I22Rik	C030034I22Rik	0.154337	0.0700351	0.485	0.515	1
Lsm11	Lsm11	0.000417787	0.0699842	0.606	0.628	1
Wdr5	Wdr5	1.39135e-73	0.0699693	0.787	0.961	3.27774e-69
Gm44	Gm44	0.00703577	0.0698495	0.373	0.366	1
Endog	Endog	3.44773e-20	0.069843	0.676	0.773	8.12216e-16
Uba2	Uba2	9.66989e-75	0.0698017	0.822	0.979	2.27803e-70
Arl13b	Arl13b	0.281538	0.0697857	0.38	0.4	1
Alyref	Alyref	5.63782e-80	0.0697268	0.828	0.986	1.32816e-75
Chchd1	Chchd1	3.74606e-15	0.0696439	0.748	0.83	8.82498e-11
Hecw2	Hecw2	1.1142e-07	0.0695032	0.257	0.18	0.00262483
Stk39	Stk39	0.04558	0.0694109	0.476	0.442	1
Psmb3	Psmb3	3.25313e-115	0.06936	0.84	0.994	7.66372e-111
Brcc3	Brcc3	0.0464748	0.0693424	0.563	0.593	1
Ankrd45	Ankrd45	1.99035e-08	0.0693144	0.342	0.249	0.000468887
Etnk2	Etnk2	1.37509e-10	0.0692452	0.395	0.293	3.23943e-06
Dus1l	Dus1l	1.1927e-53	0.0692346	0.746	0.91	2.80976e-49
Map7d2	Map7d2	7.29819e-61	0.069027	0.783	0.948	1.71931e-56
Rtcb	Rtcb	1.64733e-68	0.0689173	0.795	0.962	3.88077e-64
Haus8	Haus8	2.67583e-35	0.0688827	0.736	0.89	6.30373e-31
Adk	Adk	2.53891e-21	0.0688684	0.732	0.851	5.98116e-17
Nup37	Nup37	2.90395e-30	0.0688354	0.728	0.867	6.84113e-26
Gpatch11	Gpatch11	5.10948e-51	0.0687132	0.751	0.921	1.20369e-46
Plbd2	Plbd2	0.00193472	0.0686994	0.628	0.622	1
Nup62cl	Nup62cl	6.40684e-14	0.0686014	0.593	0.724	1.50932e-09
Caap1	Caap1	1.254e-08	0.0685567	0.553	0.65	0.000295418
Cmpk1	Cmpk1	1.90905e-57	0.0685239	0.777	0.951	4.49733e-53
Ubxn1	Ubxn1	1.51602e-109	0.0683716	0.847	0.996	3.57143e-105
Lsp1	Lsp1	0.204999	0.0683706	0.254	0.235	1
1810022K09Rik	1810022K09Rik	1.56891e-34	0.0682708	0.771	0.919	3.69604e-30
Gstm7	Gstm7	0.000523824	0.0682489	0.149	0.17	1
Timm44	Timm44	1.24683e-33	0.0681813	0.74	0.887	2.93727e-29
Snrpc	Snrpc	8.10567e-105	0.0681648	0.823	0.991	1.90953e-100
Tpst1	Tpst1	2.63686e-17	0.06816	0.685	0.775	6.21191e-13
Yars2	Yars2	2.46917e-08	0.0680891	0.646	0.72	0.000581686
Exosc8	Exosc8	2.63066e-103	0.0680354	0.817	0.988	6.1973e-99
G730003C15Rik	G730003C15Rik	0.00221253	0.068002	0.286	0.332	1
Bdh1	Bdh1	0.00041097	0.0679752	0.235	0.183	1
Zfp91	Zfp91	8.28246e-122	0.0679133	0.793	0.984	1.95118e-117
Ccdc86	Ccdc86	3.1306e-31	0.0678599	0.736	0.874	7.37508e-27
Ufc1	Ufc1	6.83655e-68	0.0678245	0.773	0.946	1.61056e-63
Top1mt	Top1mt	0.00746532	0.0678222	0.534	0.526	1
Ndufaf1	Ndufaf1	7.57193e-08	0.067734	0.491	0.59	0.0017838
Rpl5	Rpl5	1.60747e-47	0.0677259	0.947	1	3.78688e-43
Nup54	Nup54	1.45841e-12	0.0677222	0.656	0.766	3.43571e-08
Oxsr1	Oxsr1	3.08764e-39	0.0676829	0.764	0.911	7.27386e-35
Gm9857	Gm9857	0.00850473	0.0676803	0.291	0.272	1
Cops3	Cops3	5.33609e-45	0.067642	0.787	0.947	1.25708e-40
Cpsf3	Cpsf3	2.30028e-32	0.0675875	0.715	0.865	5.41901e-28
Mgat4b	Mgat4b	0.0306014	0.0675091	0.236	0.246	1
Bcl10	Bcl10	2.24203e-09	0.067506	0.652	0.732	5.28178e-05
Pin4	Pin4	6.4481e-27	0.0674827	0.74	0.865	1.51904e-22
Smc2	Smc2	2.89293e-83	0.0674715	0.799	0.975	6.81517e-79
Gm17018	Gm17018	3.64097e-05	0.0673927	0.606	0.637	0.85774
Hist1h1b	Hist1h1b	0.00383169	0.0673459	0.405	0.458	1
Ifi27	Ifi27	0.163241	0.0673449	0.455	0.467	1
Slc25a1	Slc25a1	4.12153e-18	0.0673356	0.606	0.636	9.70949e-14
Fdx1	Fdx1	8.18787e-65	0.0672967	0.772	0.937	1.9289e-60
Lepr	Lepr	0.153663	0.0672661	0.326	0.349	1
Scml2	Scml2	4.58016e-108	0.0672297	0.796	0.982	1.07899e-103
Exosc5	Exosc5	1.15581e-65	0.0671273	0.786	0.959	2.72286e-61
Tomm5	Tomm5	5.02846e-06	0.0670223	0.657	0.736	0.11846
Tomm7	Tomm7	1.58207e-101	0.0670173	0.816	0.99	3.72704e-97
Pcid2	Pcid2	2.12659e-05	0.0669386	0.506	0.59	0.500981
Eif3k	Eif3k	1.58371e-120	0.0669326	0.851	0.998	3.73089e-116
Uqcrfs1	Uqcrfs1	1.95624e-51	0.0669263	0.752	0.931	4.60851e-47
Nefh	Nefh	6.71491e-07	0.0669054	0.654	0.626	0.015819
Psmd14	Psmd14	1.25287e-71	0.0668572	0.793	0.967	2.95151e-67
Pmepa1	Pmepa1	0.0319975	0.0668538	0.559	0.59	1
Plod2	Plod2	1.28123e-16	0.0668401	0.691	0.753	3.01832e-12
Hnrnpa1	Hnrnpa1	2.49429e-73	0.0668324	0.874	0.996	5.87605e-69
Prkar2b	Prkar2b	6.5598e-33	0.0668069	0.745	0.891	1.54536e-28
Uqcr10	Uqcr10	5.18199e-101	0.066747	0.816	0.988	1.22077e-96
Mnd1	Mnd1	0.00035294	0.0667392	0.527	0.487	1
Lamtor1	Lamtor1	4.23385e-96	0.066666	0.809	0.983	9.97409e-92
1110004E09Rik	1110004E09Rik	2.96714e-29	0.0666273	0.711	0.842	6.99e-25
Prdx3	Prdx3	0.10362	0.066624	0.419	0.398	1
Slc25a11	Slc25a11	1.84921e-12	0.0665901	0.597	0.722	4.35637e-08
Fos	Fos	4.58853e-08	0.0665541	0.201	0.286	0.00108097
Lsm14b	Lsm14b	1.88306e-47	0.066545	0.741	0.917	4.43611e-43
Dimt1	Dimt1	3.99743e-08	0.0665262	0.569	0.614	0.000941715
Pde7a	Pde7a	2.72459e-17	0.0663182	0.676	0.752	6.41858e-13
Tle1	Tle1	1.60487e-20	0.066274	0.714	0.828	3.78074e-16
Otub1	Otub1	6.71082e-25	0.0662553	0.735	0.868	1.58094e-20
Kctd6	Kctd6	5.7643e-05	0.0662255	0.555	0.616	1
Col4a2	Col4a2	0.000785924	0.066223	0.287	0.325	1
B3gat3	B3gat3	0.0566097	0.0662069	0.49	0.465	1
Acaca	Acaca	2.92903e-20	0.0661895	0.689	0.773	6.90021e-16
Tars2	Tars2	2.07855e-06	0.0661738	0.587	0.667	0.0489664
Cxxc1	Cxxc1	1.37393e-58	0.0660797	0.763	0.931	3.2367e-54
Adss	Adss	1.74474e-36	0.0660748	0.76	0.904	4.11025e-32
Igfbpl1	Igfbpl1	0.014784	0.0659743	0.414	0.362	1
Rpl7l1	Rpl7l1	4.50071e-75	0.0659713	0.789	0.971	1.06028e-70
Rasd2	Rasd2	1.43446e-06	0.0659592	0.661	0.674	0.0337929
Nop9	Nop9	1.11156e-31	0.0658868	0.748	0.874	2.61862e-27
Thyn1	Thyn1	1.2134e-74	0.0658691	0.768	0.95	2.85852e-70
Dsn1	Dsn1	4.90278e-11	0.0658656	0.644	0.742	1.155e-06
Ccs	Ccs	0.000472444	0.0658647	0.57	0.638	1
Mbd3	Mbd3	2.80426e-69	0.0657499	0.803	0.969	6.60627e-65
Dexi	Dexi	0.0602897	0.0657309	0.424	0.395	1
Tbcb	Tbcb	3.47084e-99	0.0656723	0.805	0.981	8.1766e-95
Usp37	Usp37	1.27466e-41	0.0656374	0.755	0.917	3.00285e-37
Cox8a	Cox8a	1.00675e-118	0.065572	0.875	0.998	2.3717e-114
Iah1	Iah1	7.12809e-58	0.0655124	0.783	0.945	1.67924e-53
Gm43409	Gm43409	0.0544587	0.0654769	0.261	0.223	1
Aldh7a1	Aldh7a1	6.71373e-12	0.0654652	0.678	0.787	1.58162e-07
Psmc2	Psmc2	1.11572e-79	0.065455	0.805	0.979	2.62841e-75
Eif3b	Eif3b	1.23096e-133	0.0654251	0.811	0.99	2.8999e-129
Mrps18b	Mrps18b	2.01259e-78	0.0653898	0.78	0.966	4.74127e-74
Npm1	Npm1	4.26717e-24	0.0653658	0.976	1	1.00526e-19
Aunip	Aunip	1.70853e-22	0.0653281	0.705	0.82	4.02496e-18
Lonp1	Lonp1	1.65382e-28	0.0653221	0.719	0.833	3.89607e-24
Sct	Sct	0.0114246	0.065312	0.133	0.129	1
Spcs2	Spcs2	1.22292e-104	0.0653084	0.81	0.987	2.88095e-100
Basp1	Basp1	0.0451482	0.0652331	0.239	0.26	1
Cox7c	Cox7c	8.75202e-77	0.0652054	0.91	0.999	2.0618e-72
Nek1	Nek1	5.90069e-15	0.0651641	0.651	0.754	1.39008e-10
Rec114	Rec114	1.89793e-45	0.0651455	0.736	0.888	4.47115e-41
Sema6c	Sema6c	4.50808e-05	0.0651377	0.222	0.283	1
Rarres2	Rarres2	6.76179e-05	0.0651164	0.146	0.178	1
Tpgs2	Tpgs2	5.87012e-63	0.0650929	0.768	0.948	1.38288e-58
Zfp667	Zfp667	0.00142265	0.0650743	0.489	0.441	1
Uimc1	Uimc1	3.28398e-23	0.0650517	0.664	0.813	7.73639e-19
Farsa	Farsa	1.80427e-81	0.0650476	0.762	0.951	4.2505e-77
Gm15491	Gm15491	0.0411415	0.0650401	0.34	0.31	1
Ppp6c	Ppp6c	4.07078e-27	0.0650351	0.722	0.864	9.58994e-23
Gm7008	Gm7008	5.19124e-05	0.0650342	0.198	0.256	1
Gm2044	Gm2044	7.80002e-08	0.0650298	0.102	0.146	0.00183753
Rbm38	Rbm38	1.28543e-24	0.065009	0.709	0.813	3.02821e-20
Mis18a	Mis18a	3.08565e-11	0.0649673	0.525	0.64	7.26918e-07
Cdca7l	Cdca7l	1.04194e-49	0.064946	0.759	0.927	2.45461e-45
Tbpl1	Tbpl1	2.30601e-25	0.0649276	0.717	0.855	5.4325e-21
Sdcbp	Sdcbp	6.29455e-15	0.0648725	0.7	0.809	1.48287e-10
Nup43	Nup43	4.35703e-41	0.0648405	0.748	0.905	1.02643e-36
Stxbp2	Stxbp2	0.000992379	0.0648399	0.574	0.607	1
Gnl1	Gnl1	6.28079e-43	0.0648207	0.751	0.913	1.47963e-38
Stox1	Stox1	2.13158e-06	0.0648156	0.303	0.222	0.0502158
Arih2	Arih2	3.9534e-11	0.0648138	0.629	0.743	9.31342e-07
Boll	Boll	0.000117321	0.0648086	0.572	0.6	1
Tmem199	Tmem199	4.04703e-44	0.0647523	0.765	0.919	9.53399e-40
4930550L24Rik	4930550L24Rik	3.2005e-10	0.064597	0.713	0.81	7.53973e-06
Smim20	Smim20	1.04021e-07	0.064567	0.65	0.729	0.00245053
Rps19bp1	Rps19bp1	3.63676e-32	0.0645536	0.723	0.884	8.56748e-28
Ddit4l	Ddit4l	0.00960797	0.0644517	0.113	0.132	1
Adck5	Adck5	9.16459e-14	0.0644298	0.683	0.777	2.15899e-09
Zbtb8os	Zbtb8os	4.08783e-37	0.0644002	0.739	0.887	9.6301e-33
Piga	Piga	0.279969	0.0643433	0.356	0.374	1
Nup107	Nup107	0.0389386	0.0643412	0.547	0.576	1
1110059E24Rik	1110059E24Rik	0.0016429	0.0643143	0.601	0.635	1
9530077C05Rik	9530077C05Rik	0.00143393	0.0642919	0.543	0.576	1
Pak3	Pak3	5.23294e-06	0.0642618	0.053	0.07	0.123278
Adprh	Adprh	8.68785e-55	0.0642522	0.755	0.933	2.04668e-50
Rab5c	Rab5c	3.5571e-61	0.0642048	0.763	0.938	8.37983e-57
Rpgrip1	Rpgrip1	6.58828e-05	0.0641996	0.463	0.544	1
Pdk3	Pdk3	2.02385e-44	0.0641913	0.732	0.887	4.7678e-40
Gpi1	Gpi1	1.38046e-123	0.0640993	0.819	0.991	3.25209e-119
Stxbp1	Stxbp1	0.00192436	0.0640936	0.403	0.352	1
Noc2l	Noc2l	5.09038e-106	0.0640913	0.78	0.974	1.19919e-101
Baz1b	Baz1b	1.8656e-123	0.0640736	0.805	0.988	4.39497e-119
Ndufa7	Ndufa7	2.33442e-121	0.064057	0.846	0.997	5.49944e-117
Cd81	Cd81	3.33563e-29	0.0639878	0.744	0.89	7.85808e-25
Rnf2	Rnf2	0.000427052	0.0639224	0.585	0.6	1
Grpel2	Grpel2	3.69586e-23	0.0639042	0.722	0.852	8.7067e-19
Ddx4	Ddx4	5.95039e-134	0.0638969	0.81	0.989	1.40179e-129
Srsf6	Srsf6	2.85022e-58	0.0638362	0.811	0.972	6.71455e-54
Ostf1	Ostf1	0.00164677	0.0637691	0.589	0.637	1
Snx6	Snx6	2.80483e-102	0.0637686	0.807	0.98	6.60763e-98
Maip1	Maip1	5.82792e-06	0.06372	0.549	0.622	0.137294
Copz1	Copz1	1.01046e-12	0.0636786	0.697	0.806	2.38045e-08
Chrac1	Chrac1	2.05274e-31	0.0636745	0.744	0.893	4.83586e-27
Ubn1	Ubn1	7.7263e-90	0.0636553	0.789	0.975	1.82016e-85
Mpst	Mpst	0.0160942	0.0636097	0.089	0.08	1
Rnf138	Rnf138	1.6058e-73	0.0635655	0.8	0.972	3.78296e-69
Bcl7b	Bcl7b	1.16673e-11	0.0635207	0.666	0.77	2.74859e-07
Vps45	Vps45	7.21469e-05	0.0634451	0.382	0.442	1
Mrps9	Mrps9	2.7181e-52	0.0634306	0.743	0.919	6.4033e-48
9130604C24Rik	9130604C24Rik	0.00172741	0.0633949	0.196	0.23	1
Nsun4	Nsun4	0.000745116	0.0633889	0.386	0.451	1
Gemin5	Gemin5	2.02965e-55	0.0633843	0.756	0.929	4.78145e-51
Cby1	Cby1	1.8389e-09	0.0633682	0.653	0.732	4.33208e-05
Gm973	Gm973	0.00615839	0.0633673	0.469	0.433	1
Bicral	Bicral	0.0918041	0.0633627	0.287	0.267	1
Clgn	Clgn	2.68399e-11	0.0632735	0.389	0.28	6.32295e-07
Wrnip1	Wrnip1	0.000110367	0.0632641	0.621	0.673	1
Sdhaf1	Sdhaf1	1.62367e-05	0.0632016	0.518	0.6	0.382505
D5Ertd579e	D5Ertd579e	0.000318393	0.063153	0.605	0.661	1
Ndufs7	Ndufs7	1.06335e-111	0.0631186	0.814	0.989	2.50503e-107
Acaa2	Acaa2	0.00265515	0.0631027	0.548	0.606	1
Tmem5	Tmem5	1.19433e-20	0.0629944	0.714	0.818	2.81359e-16
1810058I24Rik	1810058I24Rik	7.65515e-51	0.0629244	0.773	0.941	1.8034e-46
Wt1	Wt1	0.00320428	0.0629113	0.126	0.129	1
Dynlt3	Dynlt3	0.0167803	0.0629105	0.372	0.421	1
Tdrkh	Tdrkh	1.27108e-44	0.0629067	0.76	0.912	2.9944e-40
Crlf3	Crlf3	4.54035e-62	0.0628957	0.768	0.941	1.06962e-57
Vipas39	Vipas39	0.00282902	0.0628445	0.54	0.561	1
Nans	Nans	3.03358e-72	0.0627944	0.778	0.954	7.14651e-68
Gm5617	Gm5617	3.82956e-24	0.0627694	0.721	0.87	9.02168e-20
Slc1a5	Slc1a5	0.00168288	0.0627513	0.287	0.24	1
Ngdn	Ngdn	3.40838e-16	0.0627242	0.592	0.734	8.02946e-12
Sdr39u1	Sdr39u1	0.00295608	0.0626834	0.252	0.305	1
Psmd6	Psmd6	7.14998e-77	0.0626315	0.796	0.974	1.68439e-72
Myo10	Myo10	2.64056e-10	0.0625643	0.609	0.712	6.22064e-06
Gadd45gip1	Gadd45gip1	1.83393e-55	0.0625004	0.768	0.943	4.32037e-51
Uba3	Uba3	5.13304e-17	0.0624525	0.54	0.69	1.20924e-12
Bzw2	Bzw2	0.000380304	0.0624048	0.548	0.564	1
Plpp2	Plpp2	2.14227e-14	0.0623401	0.223	0.117	5.04675e-10
Arpc1b	Arpc1b	4.93508e-51	0.0623342	0.777	0.935	1.16261e-46
Tmem237	Tmem237	2.15434e-10	0.0622689	0.669	0.748	5.0752e-06
Hist1h4d	Hist1h4d	5.88804e-09	0.0622688	0.613	0.694	0.00013871
Ints10	Ints10	6.94472e-18	0.0622675	0.686	0.799	1.63604e-13
Fam49b	Fam49b	4.68709e-66	0.0622596	0.779	0.949	1.10418e-61
Ubqln1	Ubqln1	7.86114e-15	0.0622233	0.716	0.828	1.85193e-10
Ppid	Ppid	1.63178e-91	0.0622157	0.788	0.969	3.84415e-87
Wdr12	Wdr12	7.75414e-70	0.062172	0.76	0.927	1.82672e-65
Mrps5	Mrps5	4.10792e-123	0.0621313	0.804	0.988	9.67744e-119
Myh11	Myh11	0.0609657	0.0620633	0.183	0.202	1
Dkc1	Dkc1	1.50779e-52	0.0620564	0.753	0.926	3.55206e-48
Pde5a	Pde5a	0.00821735	0.0618775	0.176	0.179	1
Hinfp	Hinfp	1.48646e-20	0.0618502	0.701	0.826	3.5018e-16
Coq4	Coq4	0.00019126	0.0618403	0.487	0.503	1
Pttg1ip	Pttg1ip	2.61292e-21	0.0617932	0.658	0.812	6.15553e-17
Mrpl18	Mrpl18	1.12845e-77	0.0617914	0.797	0.975	2.6584e-73
Ppp2r1b	Ppp2r1b	2.02718e-11	0.0617427	0.692	0.77	4.77562e-07
Axin2	Axin2	2.02458e-08	0.0617004	0.428	0.333	0.00047695
Snhg18	Snhg18	0.000837161	0.0616742	0.375	0.325	1
Samd1	Samd1	9.58558e-28	0.061632	0.763	0.898	2.25817e-23
Scfd1	Scfd1	1.11587e-19	0.0616317	0.705	0.841	2.62877e-15
Mettl9	Mettl9	5.62118e-31	0.0616277	0.754	0.899	1.32424e-26
Hnrnpc	Hnrnpc	2.08516e-96	0.0616201	0.84	0.993	4.91222e-92
Ankra2	Ankra2	1.71552e-08	0.0616037	0.457	0.352	0.000404142
Agfg2	Agfg2	4.50583e-10	0.0615515	0.635	0.709	1.06148e-05
Zc3h15	Zc3h15	1.3695e-108	0.0615313	0.828	0.993	3.22628e-104
Asb8	Asb8	0.239693	0.0614846	0.515	0.492	1
Fabp9	Fabp9	2.49234e-12	0.0613451	0.211	0.118	5.87145e-08
Srsf2	Srsf2	1.05523e-101	0.0613202	0.851	0.997	2.48591e-97
Rfc4	Rfc4	1.70311e-96	0.0612716	0.8	0.981	4.01219e-92
Nop10	Nop10	6.86568e-122	0.0612211	0.807	0.989	1.61742e-117
Avpi1	Avpi1	0.000201295	0.0611765	0.645	0.662	1
Pdgfra	Pdgfra	0.000119095	0.0611599	0.199	0.242	1
Net1	Net1	5.6733e-08	0.0611371	0.527	0.627	0.00133652
Ift74	Ift74	1.30112e-59	0.0610843	0.755	0.931	3.06518e-55
Mfsd14a	Mfsd14a	8.35833e-11	0.0610778	0.616	0.727	1.96905e-06
Rangrf	Rangrf	1.9954e-30	0.0610708	0.739	0.879	4.70076e-26
Wdr82	Wdr82	0.000118508	0.0610358	0.572	0.626	1
Mrps7	Mrps7	4.2855e-87	0.0609522	0.788	0.972	1.00958e-82
Flywch1	Flywch1	1.95443e-10	0.0609422	0.653	0.7	4.60425e-06
Zcchc14	Zcchc14	0.00038504	0.0609195	0.598	0.653	1
Ppp1r35	Ppp1r35	5.63832e-08	0.0606864	0.514	0.613	0.00132828
Spire1	Spire1	4.15824e-11	0.0606625	0.658	0.751	9.79598e-07
Ccp110	Ccp110	3.50029e-05	0.0605544	0.634	0.696	0.824598
Ddx31	Ddx31	0.000244096	0.0604999	0.557	0.607	1
Palm	Palm	0.149615	0.0604727	0.39	0.366	1
Cdc42se1	Cdc42se1	8.54e-12	0.0604623	0.587	0.706	2.01185e-07
Cntfr	Cntfr	2.25203e-19	0.0603996	0.346	0.196	5.30532e-15
Timm10	Timm10	9.71183e-17	0.0603968	0.649	0.778	2.28791e-12
Scap	Scap	5.87513e-21	0.0603652	0.697	0.79	1.38406e-16
Ftsj3	Ftsj3	1.09104e-105	0.0603073	0.784	0.973	2.57028e-101
Cdk6	Cdk6	6.47452e-08	0.060285	0.553	0.446	0.00152527
Atp5b	Atp5b	2.96079e-78	0.0602836	0.887	0.996	6.97504e-74
Ndufa13	Ndufa13	1.07057e-100	0.0602438	0.863	0.997	2.52205e-96
Wdr45b	Wdr45b	1.37122e-71	0.060223	0.769	0.949	3.23031e-67
Ddx42	Ddx42	1.28565e-82	0.0602089	0.797	0.979	3.02874e-78
Anks1	Anks1	0.0214463	0.0601984	0.28	0.323	1
Mzt1	Mzt1	3.06963e-12	0.0601874	0.601	0.727	7.23144e-08
Sccpdh	Sccpdh	1.40255e-06	0.0601863	0.617	0.699	0.0330413
Henmt1	Henmt1	6.93536e-05	0.0601842	0.515	0.488	1
3110040N11Rik	3110040N11Rik	0.200529	0.0601636	0.441	0.452	1
Gm8186	Gm8186	9.45166e-18	0.0601586	0.669	0.8	2.22662e-13
Elp5	Elp5	1.18282e-41	0.0600828	0.756	0.91	2.78648e-37
9430038I01Rik	9430038I01Rik	0.00538416	0.0600328	0.551	0.605	1
Rnf34	Rnf34	1.58273e-26	0.06	0.731	0.86	3.72859e-22
Cdc16	Cdc16	1.42005e-21	0.0599541	0.724	0.861	3.34536e-17
Pdlim3	Pdlim3	6.56798e-06	0.0599372	0.207	0.259	0.154729
Gm16280	Gm16280	0.000402248	0.0599238	0.349	0.394	1
Foxk2	Foxk2	0.000504382	0.059888	0.513	0.576	1
Fjx1	Fjx1	7.37866e-05	0.0598706	0.327	0.402	1
Mapre2	Mapre2	0.00127982	0.0597743	0.49	0.463	1
Scp2	Scp2	1.67859e-57	0.059768	0.761	0.932	3.95441e-53
Iffo2	Iffo2	0.0176743	0.059699	0.332	0.376	1
Ccna2	Ccna2	2.66407e-17	0.0596694	0.77	0.874	6.27603e-13
Cdc25a	Cdc25a	2.53963e-08	0.0595998	0.715	0.762	0.000598285
Ppm1f	Ppm1f	0.277527	0.0595721	0.325	0.317	1
Znrd1	Znrd1	2.23021e-22	0.0595682	0.731	0.865	5.25393e-18
4921524J17Rik	4921524J17Rik	0.000118843	0.0595449	0.421	0.493	1
Igfbp7	Igfbp7	1.65672e-05	0.0595221	0.241	0.309	0.390291
Rrp1	Rrp1	3.8397e-65	0.0595113	0.762	0.951	9.04555e-61
Rbmx2	Rbmx2	1.88406e-31	0.0594718	0.748	0.891	4.43846e-27
Ap4b1	Ap4b1	0.0102871	0.0594164	0.186	0.202	1
Sdhaf4	Sdhaf4	1.37202e-08	0.0593589	0.707	0.775	0.00032322
Bax	Bax	7.27701e-99	0.0593485	0.826	0.989	1.71432e-94
Spout1	Spout1	0.0185343	0.059327	0.598	0.627	1
B9d2	B9d2	0.000327526	0.0593161	0.494	0.503	1
Kcns1	Kcns1	1.81606e-05	0.0592082	0.441	0.381	0.427828
Ints14	Ints14	0.00176113	0.0592037	0.383	0.367	1
Nr2c2ap	Nr2c2ap	7.00916e-17	0.0591554	0.69	0.813	1.65122e-12
Atp5d	Atp5d	8.47124e-135	0.0591427	0.85	0.998	1.99566e-130
Zfp105	Zfp105	0.016045	0.0591418	0.576	0.596	1
Mrpl50	Mrpl50	1.14405e-10	0.05913	0.598	0.698	2.69516e-06
Ifrd2	Ifrd2	6.37044e-16	0.059093	0.696	0.79	1.50075e-11
C87436	C87436	5.57046e-13	0.0590744	0.64	0.765	1.31229e-08
Vps26a	Vps26a	4.41944e-24	0.0590351	0.717	0.855	1.04113e-19
Capza2	Capza2	3.00607e-58	0.0590228	0.777	0.953	7.08171e-54
Cox14	Cox14	4.03825e-67	0.0590025	0.799	0.971	9.5133e-63
Nr1h2	Nr1h2	1.43017e-06	0.0589301	0.605	0.685	0.0336918
Ugcg	Ugcg	0.614384	0.0589214	0.491	0.483	1
Psmd11	Psmd11	6.19384e-97	0.0589184	0.827	0.99	1.45914e-92
Ube2d2a	Ube2d2a	1.51601e-97	0.0588826	0.814	0.987	3.57141e-93
Ndufv3	Ndufv3	3.59156e-32	0.0588807	0.747	0.856	8.461e-28
Elavl1	Elavl1	1.0118e-45	0.0588508	0.753	0.915	2.3836e-41
Cebpb	Cebpb	4.5022e-08	0.0588391	0.372	0.279	0.00106063
Prelid2	Prelid2	9.5595e-07	0.0588284	0.212	0.143	0.0225203
Ubqln2	Ubqln2	1.78962e-07	0.0588267	0.403	0.486	0.00421598
Chmp4b	Chmp4b	3.98168e-92	0.0588259	0.795	0.978	9.38003e-88
Ash2l	Ash2l	7.79486e-87	0.0588189	0.795	0.976	1.83631e-82
Zcwpw1	Zcwpw1	5.40175e-113	0.0587953	0.76	0.966	1.27254e-108
Gpn1	Gpn1	6.98203e-25	0.0587871	0.723	0.842	1.64483e-20
Aip	Aip	4.37857e-21	0.0587747	0.697	0.829	1.0315e-16
Serpine2	Serpine2	0.105362	0.0585902	0.557	0.54	1
C1qtnf12	C1qtnf12	0.188264	0.0585516	0.343	0.316	1
Fasn	Fasn	6.79151e-34	0.05854	0.743	0.885	1.59994e-29
Ap3b1	Ap3b1	1.03586e-21	0.0584701	0.721	0.858	2.44029e-17
Tmem126a	Tmem126a	6.20211e-16	0.0584553	0.711	0.794	1.46109e-11
Aasdhppt	Aasdhppt	2.10858e-30	0.0584324	0.732	0.879	4.96739e-26
Bola3	Bola3	0.0165971	0.0584312	0.386	0.424	1
Mier3	Mier3	0.00107935	0.0584107	0.442	0.498	1
Tsnax	Tsnax	1.15911e-30	0.05839	0.747	0.883	2.73063e-26
Bola1	Bola1	2.63523e-20	0.0583819	0.664	0.811	6.20807e-16
Pak2	Pak2	2.42524e-39	0.0583525	0.765	0.924	5.71339e-35
Snhg6	Snhg6	6.84523e-05	0.058321	0.492	0.568	1
Prdm4	Prdm4	0.00985146	0.0583094	0.61	0.613	1
Cep85	Cep85	1.30368e-65	0.0582216	0.755	0.932	3.07121e-61
Wdr75	Wdr75	4.03169e-96	0.0581818	0.788	0.978	9.49785e-92
1700112D23Rik	1700112D23Rik	0.197883	0.058126	0.193	0.207	1
Ccnyl1	Ccnyl1	2.12143e-07	0.0581215	0.506	0.603	0.00499767
Pard6a	Pard6a	0.018439	0.0581196	0.486	0.533	1
Kitl	Kitl	3.84196e-05	0.0581139	0.11	0.152	0.90509
Ybx1	Ybx1	7.01708e-77	0.0580919	0.89	0.998	1.65308e-72
Ethe1	Ethe1	0.000109411	0.0580568	0.437	0.374	1
Folr1	Folr1	0.000177339	0.0579887	0.1	0.133	1
Uqcc1	Uqcc1	0.00380625	0.0579728	0.349	0.402	1
Commd3	Commd3	1.40293e-15	0.0579585	0.605	0.737	3.30502e-11
Gjc1	Gjc1	8.44051e-57	0.0579193	0.749	0.915	1.98842e-52
Mrpl43	Mrpl43	3.38081e-79	0.0579046	0.788	0.971	7.96451e-75
Pole4	Pole4	9.08256e-50	0.0578927	0.768	0.939	2.13967e-45
Cfap74	Cfap74	2.33243e-15	0.0578823	0.253	0.136	5.49473e-11
Capzb	Capzb	5.12374e-47	0.0578772	0.786	0.948	1.20705e-42
Cend1	Cend1	0.000357468	0.0578307	0.24	0.183	1
Wdr70	Wdr70	1.68221e-28	0.0578287	0.719	0.872	3.96295e-24
Shq1	Shq1	6.75745e-30	0.0577338	0.723	0.86	1.59192e-25
Ddx56	Ddx56	1.02077e-13	0.0576728	0.68	0.775	2.40472e-09
Wdr1	Wdr1	1.22586e-47	0.0576661	0.752	0.926	2.88789e-43
Arl3	Arl3	3.76767e-05	0.057666	0.601	0.648	0.887588
Card19	Card19	0.00462553	0.0576152	0.395	0.452	1
Abce1	Abce1	4.52144e-38	0.0575967	0.753	0.918	1.06516e-33
Rfk	Rfk	5.24777e-15	0.0575841	0.681	0.793	1.23627e-10
Lipt2	Lipt2	0.000193222	0.0575164	0.519	0.582	1
Jun	Jun	5.66731e-05	0.0575059	0.299	0.377	1
Polr2g	Polr2g	2.55332e-100	0.0575015	0.808	0.985	6.01511e-96
Eif2b3	Eif2b3	4.65499e-85	0.0574256	0.763	0.953	1.09662e-80
Tmem256	Tmem256	4.53425e-41	0.057378	0.739	0.901	1.06818e-36
Tdp1	Tdp1	5.16352e-13	0.0573672	0.582	0.713	1.21642e-08
Nmt1	Nmt1	4.81258e-16	0.0572797	0.626	0.752	1.13375e-11
Smim4	Smim4	2.63651e-12	0.0572592	0.67	0.783	6.21109e-08
Gm5914	Gm5914	0.000128747	0.0572348	0.227	0.269	1
Ptbp1	Ptbp1	2.71618e-76	0.0572118	0.781	0.964	6.39878e-72
Kif1c	Kif1c	8.96217e-06	0.0571968	0.47	0.553	0.211131
Trim54	Trim54	0.00252524	0.0571925	0.292	0.275	1
Fancd2	Fancd2	1.26683e-06	0.0571085	0.568	0.632	0.0298439
Det1	Det1	0.0199732	0.0570749	0.355	0.398	1
Mrpl40	Mrpl40	1.94072e-56	0.0570362	0.759	0.935	4.57194e-52
Id3	Id3	6.30429e-07	0.0570107	0.184	0.254	0.0148517
Tipin	Tipin	7.21024e-63	0.056982	0.803	0.969	1.69859e-58
Drg2	Drg2	0.00157127	0.05698	0.374	0.42	1
Psmd3	Psmd3	7.32689e-43	0.0569623	0.763	0.923	1.72607e-38
Ppp2cb	Ppp2cb	2.05691e-11	0.0569216	0.68	0.791	4.84568e-07
Fam133b	Fam133b	1.62627e-27	0.056831	0.716	0.873	3.83116e-23
3830403N18Rik	3830403N18Rik	0.00122054	0.0568264	0.495	0.469	1
4931406P16Rik	4931406P16Rik	7.80286e-43	0.0568238	0.747	0.897	1.8382e-38
Ly6e	Ly6e	0.267984	0.0567345	0.382	0.403	1
Sbno1	Sbno1	3.29342e-129	0.0567265	0.841	0.997	7.75864e-125
Ldlrap1	Ldlrap1	0.461228	0.0566911	0.381	0.375	1
Cln3	Cln3	2.79961e-09	0.0566645	0.662	0.706	6.59532e-05
2610002M06Rik	2610002M06Rik	0.301384	0.0565267	0.383	0.396	1
Nt5c2	Nt5c2	1.30029e-26	0.0564996	0.724	0.843	3.06321e-22
Ppil3	Ppil3	8.32656e-11	0.0564954	0.634	0.713	1.96157e-06
Phlda2	Phlda2	0.000156827	0.0563741	0.364	0.291	1
Tnfaip1	Tnfaip1	1.51197e-30	0.0563577	0.703	0.839	3.5619e-26
Ssr1	Ssr1	7.33755e-82	0.0563392	0.789	0.971	1.72858e-77
Babam2	Babam2	3.07926e-16	0.0563022	0.662	0.784	7.25412e-12
Trp53rkb	Trp53rkb	1.99921e-11	0.0562999	0.72	0.822	4.70974e-07
Cog4	Cog4	6.39575e-24	0.0561958	0.66	0.822	1.50671e-19
Gm15080	Gm15080	0.0756077	0.0561812	0.28	0.293	1
Bcat2	Bcat2	3.33318e-07	0.0561583	0.078	0.109	0.00785231
Pth1r	Pth1r	0.0730582	0.0561327	0.42	0.389	1
Rnf113a2	Rnf113a2	8.1178e-09	0.0561277	0.5	0.609	0.000191239
2410004B18Rik	2410004B18Rik	2.26411e-18	0.0560857	0.661	0.774	5.33378e-14
Sipa1l3	Sipa1l3	0.00953284	0.0560372	0.442	0.408	1
Jtb	Jtb	4.55639e-19	0.0559945	0.711	0.835	1.07339e-14
Rab11a	Rab11a	2.88538e-71	0.0559786	0.808	0.98	6.79738e-67
Ncoa7	Ncoa7	0.317301	0.0559722	0.285	0.303	1
Zdhhc2	Zdhhc2	0.0959087	0.0559704	0.13	0.124	1
Dbi	Dbi	1.41737e-100	0.0559151	0.831	0.992	3.33903e-96
Etd	Etd	3.64559e-06	0.0558953	0.143	0.191	0.0858827
Dusp14	Dusp14	9.34001e-11	0.0558564	0.442	0.324	2.20032e-06
Ptov1	Ptov1	1.40866e-65	0.0558351	0.786	0.952	3.31851e-61
Aen	Aen	9.29349e-36	0.0558002	0.756	0.913	2.18936e-31
Naa10	Naa10	9.30229e-13	0.0557837	0.627	0.743	2.19143e-08
Traf7	Traf7	3.8796e-25	0.0557727	0.704	0.843	9.13955e-21
Klf2	Klf2	0.0353641	0.0557431	0.24	0.201	1
Glrx3	Glrx3	7.04319e-131	0.0557161	0.822	0.994	1.65923e-126
Psat1	Psat1	4.80359e-16	0.0557152	0.716	0.833	1.13163e-11
Mlf1	Mlf1	5.33878e-07	0.0557036	0.72	0.786	0.0125771
Cops2	Cops2	7.2242e-46	0.0556843	0.76	0.929	1.70188e-41
Rnf212	Rnf212	0.000329972	0.0556334	0.485	0.444	1
Dok1	Dok1	0.383383	0.0556318	0.18	0.16	1
Dhrs1	Dhrs1	0.0519078	0.0555487	0.458	0.469	1
Lsm12	Lsm12	2.33653e-116	0.0555358	0.802	0.987	5.50441e-112
Smim8	Smim8	0.000988248	0.0555325	0.407	0.463	1
Manf	Manf	7.0278e-74	0.0555153	0.785	0.963	1.65561e-69
Cyct	Cyct	1.04966e-15	0.055514	0.733	0.837	2.4728e-11
Etv1	Etv1	0.000185492	0.0554846	0.057	0.072	1
Taf7l	Taf7l	1.29051e-101	0.0554741	0.838	0.995	3.04018e-97
Dnajb3	Dnajb3	1.32444e-06	0.0554106	0.596	0.644	0.0312012
Pusl1	Pusl1	2.13098e-14	0.0554068	0.716	0.822	5.02017e-10
Cox5b	Cox5b	7.79262e-123	0.0553985	0.851	0.997	1.83578e-118
Lgi2	Lgi2	0.000742467	0.0553318	0.141	0.103	1
Tspan9	Tspan9	1.00679e-06	0.0553209	0.501	0.428	0.0237179
Dusp2	Dusp2	1.82766e-13	0.0553181	0.415	0.282	4.30559e-09
Arpp19	Arpp19	7.28093e-126	0.0551313	0.831	0.995	1.71524e-121
Pdap1	Pdap1	1.6352e-135	0.0550937	0.849	0.998	3.85221e-131
Svbp	Svbp	1.80889e-61	0.0550822	0.788	0.954	4.26138e-57
Mtcl1	Mtcl1	1.52801e-05	0.0550675	0.273	0.209	0.359969
Fopnl	Fopnl	2.13824e-13	0.054965	0.625	0.749	5.03726e-09
Mrpl3	Mrpl3	1.02704e-44	0.0549076	0.769	0.925	2.41951e-40
Ccdc28b	Ccdc28b	3.09556e-06	0.0548838	0.267	0.332	0.0729251
Ube2j2	Ube2j2	7.42607e-109	0.0548539	0.799	0.986	1.74943e-104
Gnai2	Gnai2	2.37798e-119	0.0548008	0.799	0.989	5.60205e-115
Stip1	Stip1	5.18172e-82	0.0547993	0.781	0.968	1.22071e-77
Ppif	Ppif	1.08893e-06	0.0547634	0.635	0.667	0.0256529
Chd5	Chd5	2.07566e-09	0.0547508	0.319	0.217	4.88983e-05
Pdha2	Pdha2	0.0159012	0.0546452	0.466	0.498	1
Gpx8	Gpx8	0.000135248	0.0546235	0.09	0.117	1
Insl3	Insl3	1.14526e-05	0.0545762	0.018	0.029	0.269799
Tmem267	Tmem267	0.194632	0.0545203	0.418	0.44	1
Spag1	Spag1	0.0651077	0.054462	0.476	0.497	1
Serpinf1	Serpinf1	0.000118733	0.0544516	0.078	0.097	1
Cyth2	Cyth2	4.81551e-43	0.0544343	0.76	0.923	1.13444e-38
Hacd1	Hacd1	0.226358	0.0544146	0.508	0.524	1
Pdhb	Pdhb	3.57392e-39	0.0543521	0.772	0.93	8.41945e-35
Pet100	Pet100	1.07476e-08	0.0543091	0.518	0.628	0.000253191
Gadd45a	Gadd45a	0.000415969	0.0542779	0.359	0.43	1
Bmi1	Bmi1	1.90655e-07	0.0542581	0.636	0.726	0.00449145
Gnat2	Gnat2	4.56157e-10	0.0542361	0.47	0.365	1.07461e-05
Fbxl19	Fbxl19	4.75473e-10	0.0541766	0.695	0.785	1.12012e-05
Lix1l	Lix1l	0.105469	0.0541566	0.233	0.219	1
Wdr26	Wdr26	2.52501e-63	0.0541208	0.767	0.945	5.94843e-59
Golt1b	Golt1b	7.83774e-05	0.0540941	0.517	0.596	1
Alkbh5	Alkbh5	1.85712e-72	0.0540838	0.786	0.965	4.375e-68
Fkbp4	Fkbp4	3.98781e-108	0.0540521	0.858	0.996	9.39449e-104
Tubgcp3	Tubgcp3	2.55454e-15	0.0540186	0.634	0.743	6.01799e-11
Morn2	Morn2	0.00622601	0.0540001	0.592	0.601	1
Arhgdia	Arhgdia	6.30609e-76	0.0539905	0.792	0.975	1.48559e-71
Jpt2	Jpt2	6.92191e-20	0.0539762	0.672	0.811	1.63066e-15
Nthl1	Nthl1	2.21605e-12	0.0539754	0.627	0.672	5.22058e-08
Timp2	Timp2	0.225731	0.0539261	0.206	0.192	1
Suz12	Suz12	6.43827e-65	0.0539004	0.785	0.962	1.51673e-60
Dars2	Dars2	0.00159886	0.0538704	0.549	0.596	1
Sp3	Sp3	9.37786e-19	0.0538658	0.637	0.782	2.20924e-14
N4bp2l1	N4bp2l1	2.19158e-08	0.0538637	0.124	0.18	0.000516292
Sra1	Sra1	1.13138e-42	0.0538121	0.751	0.924	2.6653e-38
Atoh7	Atoh7	0.0703576	0.0537818	0.158	0.135	1
BC055324	BC055324	2.20769e-14	0.0537377	0.662	0.782	5.20088e-10
Tcf15	Tcf15	0.000393485	0.0537361	0.612	0.554	1
Dmac1	Dmac1	4.98254e-07	0.0536902	0.614	0.695	0.0117379
Naca	Naca	1.76905e-64	0.053668	0.912	0.999	4.16753e-60
Dqx1	Dqx1	0.0787809	0.0536629	0.04	0.042	1
Yeats4	Yeats4	6.12812e-111	0.0536267	0.81	0.991	1.44366e-106
Tmem123	Tmem123	0.000388831	0.0536125	0.588	0.629	1
Cyp26b1	Cyp26b1	0.0143598	0.0536012	0.181	0.214	1
Vcp	Vcp	8.46344e-113	0.0535921	0.84	0.995	1.99382e-108
Osgep	Osgep	1.57336e-68	0.0535852	0.768	0.945	3.70652e-64
Rev1	Rev1	3.48097e-28	0.0535514	0.733	0.858	8.20047e-24
Llph	Llph	1.94372e-74	0.0535443	0.8	0.973	4.57903e-70
Swap70	Swap70	1.5407e-10	0.0535408	0.626	0.71	3.62958e-06
Clint1	Clint1	8.49446e-31	0.0535393	0.763	0.904	2.00112e-26
Elovl2	Elovl2	0.461591	0.0535287	0.176	0.176	1
Aamdc	Aamdc	8.57387e-05	0.0535025	0.545	0.613	1
Uck2	Uck2	4.08214e-10	0.0534915	0.701	0.782	9.61672e-06
Wrn	Wrn	0.0863493	0.0534823	0.422	0.426	1
Tbc1d1	Tbc1d1	4.1617e-10	0.0534067	0.633	0.73	9.80413e-06
Wrap53	Wrap53	1.60319e-09	0.0532776	0.611	0.707	3.77679e-05
Wfs1	Wfs1	5.909e-05	0.053274	0.136	0.089	1
Col1a1	Col1a1	9.45566e-06	0.0532582	0.478	0.568	0.222756
Prps2	Prps2	0.139103	0.0532526	0.236	0.208	1
Lsm3	Lsm3	1.39612e-114	0.0531886	0.818	0.992	3.28899e-110
Nipa1	Nipa1	0.285996	0.0531854	0.508	0.511	1
Cops9	Cops9	5.65482e-76	0.0531796	0.78	0.968	1.33216e-71
Map2k3	Map2k3	0.0031404	0.0531724	0.542	0.509	1
Dpysl5	Dpysl5	0.126477	0.0531446	0.241	0.222	1
Dennd5b	Dennd5b	1.56613e-05	0.0531345	0.621	0.683	0.368949
Pam	Pam	0.0568875	0.0531016	0.339	0.378	1
Sap30bp	Sap30bp	2.94427e-07	0.0530995	0.616	0.704	0.00693611
Rapsn	Rapsn	0.795193	0.0530949	0.509	0.519	1
Phospho2	Phospho2	0.000434474	0.0530697	0.529	0.558	1
Dbil5	Dbil5	0.0113631	0.0530182	0.505	0.52	1
Rnaset2a	Rnaset2a	0.0243721	0.0529808	0.264	0.253	1
Zscan26	Zscan26	0.0754364	0.0529715	0.3	0.33	1
Slc25a13	Slc25a13	0.0550512	0.0529571	0.311	0.296	1
Diablo	Diablo	9.54742e-86	0.0529445	0.78	0.967	2.24918e-81
Ifngr2	Ifngr2	0.281811	0.0529051	0.328	0.305	1
Ino80e	Ino80e	6.00028e-24	0.0528832	0.709	0.818	1.41355e-19
Ddx54	Ddx54	1.03136e-39	0.0528303	0.755	0.907	2.42968e-35
Pno1	Pno1	2.94547e-12	0.0527854	0.628	0.744	6.93893e-08
Mrps6	Mrps6	9.53744e-31	0.052783	0.744	0.898	2.24683e-26
Phlpp2	Phlpp2	0.00384307	0.0527639	0.516	0.469	1
Mrps36	Mrps36	2.13814e-57	0.0527156	0.777	0.942	5.03703e-53
Cnot9	Cnot9	9.31377e-11	0.0527023	0.675	0.753	2.19414e-06
Atpaf1	Atpaf1	2.64254e-10	0.0526969	0.64	0.749	6.22531e-06
Tln1	Tln1	7.75262e-39	0.0526685	0.721	0.889	1.82636e-34
Mindy3	Mindy3	7.81457e-06	0.0526672	0.378	0.456	0.184096
Ndufa8	Ndufa8	6.41234e-78	0.0526112	0.792	0.967	1.51062e-73
Slc16a3	Slc16a3	0.000747578	0.0526001	0.105	0.121	1
Hnrnpk	Hnrnpk	5.03612e-94	0.0525868	0.856	0.996	1.18641e-89
Trappc2	Trappc2	3.32073e-10	0.0524468	0.543	0.661	7.82298e-06
Mmp14	Mmp14	1.22631e-15	0.0523821	0.146	0.251	2.88895e-11
Pias2	Pias2	2.17111e-50	0.0523736	0.775	0.941	5.11471e-46
Kcnt1	Kcnt1	1.42729e-14	0.0523621	0.383	0.254	3.36241e-10
Usp1	Usp1	6.15178e-49	0.0523553	0.783	0.94	1.44924e-44
Eml3	Eml3	0.000460896	0.0523463	0.269	0.213	1
Fam192a	Fam192a	2.39874e-45	0.0523411	0.76	0.925	5.65095e-41
Elf1	Elf1	0.391544	0.0523198	0.224	0.208	1
Psmc3	Psmc3	3.64186e-102	0.0522804	0.834	0.994	8.5795e-98
Iqgap3	Iqgap3	1.40625e-21	0.0522274	0.327	0.177	3.31285e-17
Gm41318	Gm41318	3.28683e-08	0.0522211	0.07	0.124	0.000774311
Med4	Med4	7.8705e-101	0.0522155	0.794	0.981	1.85413e-96
Ctsb	Ctsb	4.50384e-27	0.0522101	0.719	0.859	1.06101e-22
Abcf2	Abcf2	5.48753e-126	0.0522087	0.78	0.976	1.29275e-121
Nqo2	Nqo2	5.77228e-07	0.0521954	0.215	0.141	0.0135983
Ets2	Ets2	0.000345741	0.052163	0.213	0.177	1
Nus1	Nus1	2.55516e-22	0.0521489	0.69	0.834	6.01944e-18
Cygb	Cygb	6.88556e-05	0.0521216	0.108	0.145	1
Mrpl42	Mrpl42	2.87637e-110	0.0521199	0.807	0.988	6.77615e-106
Polr2i	Polr2i	1.79097e-119	0.0521116	0.789	0.986	4.21917e-115
Cul4a	Cul4a	1.00444e-12	0.0520727	0.696	0.806	2.36626e-08
Spink10	Spink10	0.000813365	0.0520279	0.169	0.196	1
Cyp26a1	Cyp26a1	2.25116e-45	0.0520108	0.224	0.056	5.30328e-41
Coq10b	Coq10b	6.15092e-18	0.0519384	0.69	0.818	1.44903e-13
Acy1	Acy1	0.00025979	0.0518846	0.527	0.597	1
Twsg1	Twsg1	0.485806	0.0518384	0.346	0.347	1
Hspa14	Hspa14	2.34861e-67	0.0518172	0.794	0.965	5.53285e-63
Rras	Rras	6.67322e-45	0.051766	0.762	0.927	1.57208e-40
Rp9	Rp9	9.17112e-30	0.0517512	0.724	0.88	2.16053e-25
Ndufs8	Ndufs8	2.73793e-127	0.0517423	0.8	0.987	6.45001e-123
Lrrc47	Lrrc47	2.4844e-29	0.0516988	0.746	0.892	5.85274e-25
Ush1c	Ush1c	1.41619e-29	0.0516585	0.178	0.053	3.33625e-25
Mcrs1	Mcrs1	1.28096e-55	0.0516485	0.767	0.94	3.01768e-51
Timm8a1	Timm8a1	4.42934e-68	0.0515284	0.763	0.945	1.04346e-63
Map3k12	Map3k12	0.219895	0.0515198	0.399	0.429	1
Inafm1	Inafm1	0.000113308	0.0515186	0.285	0.353	1
Nabp2	Nabp2	0.263238	0.0515134	0.513	0.517	1
Xrcc6	Xrcc6	4.42782e-48	0.0515127	0.739	0.9	1.04311e-43
Os9	Os9	0.340244	0.0514764	0.364	0.345	1
Med20	Med20	8.06512e-07	0.051305	0.579	0.658	0.0189998
Ftsj1	Ftsj1	0.0103412	0.0512904	0.479	0.524	1
Snta1	Snta1	3.80748e-05	0.0512645	0.281	0.217	0.896966
Syce3	Syce3	9.86808e-25	0.0512423	0.685	0.795	2.32472e-20
B230118H07Rik	B230118H07Rik	0.0715496	0.0512188	0.41	0.439	1
Smyd5	Smyd5	0.322744	0.0511869	0.55	0.548	1
Cbr4	Cbr4	0.000126743	0.0511772	0.447	0.512	1
Eaf1	Eaf1	9.5341e-06	0.0511622	0.511	0.59	0.224604
5830454E08Rik	5830454E08Rik	0.227464	0.05115	0.305	0.333	1
Smarce1	Smarce1	1.0012e-72	0.0510896	0.793	0.973	2.35863e-68
Dhps	Dhps	9.80248e-70	0.0510863	0.778	0.959	2.30927e-65
Smad2	Smad2	1.2604e-47	0.0510712	0.759	0.919	2.96925e-43
Nek7	Nek7	0.0183697	0.0510478	0.331	0.372	1
Mrps30	Mrps30	4.52163e-22	0.0510325	0.717	0.847	1.0652e-17
Ttll12	Ttll12	0.0107208	0.0510318	0.546	0.59	1
Smarcd2	Smarcd2	4.10654e-05	0.0510269	0.628	0.682	0.967419
Kbtbd11	Kbtbd11	0.00237313	0.0510155	0.148	0.108	1
Dnaja1	Dnaja1	7.14653e-79	0.0510113	0.898	0.999	1.68358e-74
Eef1a1	Eef1a1	2.63301e-17	0.0509744	0.984	1	6.20286e-13
Irgm1	Irgm1	0.000139905	0.0509584	0.11	0.13	1
Api5	Api5	1.01521e-52	0.0509393	0.765	0.936	2.39164e-48
Mrpl16	Mrpl16	1.26919e-33	0.0508789	0.732	0.872	2.98997e-29
Nudt1	Nudt1	0.000447495	0.0508612	0.619	0.638	1
Tamm41	Tamm41	1.95851e-17	0.0508379	0.703	0.819	4.61385e-13
Pdcd5	Pdcd5	1.61013e-114	0.0508186	0.842	0.997	3.79316e-110
Fbxo34	Fbxo34	8.37599e-11	0.0508123	0.614	0.725	1.97322e-06
Gpc6	Gpc6	0.107141	0.0507806	0.108	0.09	1
Anxa4	Anxa4	0.115758	0.0507412	0.15	0.157	1
Pip4k2b	Pip4k2b	0.0690585	0.0507278	0.467	0.45	1
Srpk1	Srpk1	7.66022e-122	0.0507146	0.803	0.989	1.8046e-117
Parp1	Parp1	2.12859e-101	0.0506971	0.843	0.996	5.01453e-97
Actg1	Actg1	5.71696e-93	0.0506776	0.882	0.999	1.3468e-88
Lap3	Lap3	2.90383e-73	0.0506253	0.777	0.955	6.84084e-69
Slc29a1	Slc29a1	0.113058	0.050546	0.351	0.385	1
BC028528	BC028528	0.00178294	0.0505317	0.069	0.087	1
Rint1	Rint1	7.88233e-10	0.0505125	0.574	0.689	1.85692e-05
Sem1	Sem1	3.14373e-93	0.0505029	0.835	0.994	7.40599e-89
Mrps23	Mrps23	1.46761e-25	0.050424	0.729	0.874	3.4574e-21
Hypk	Hypk	1.49822e-19	0.0503982	0.553	0.714	3.5295e-15
Ap2a1	Ap2a1	1.64696e-40	0.0503656	0.748	0.906	3.87991e-36
Cenpj	Cenpj	3.18995e-27	0.0503636	0.683	0.828	7.51488e-23
Reep1	Reep1	0.000396409	0.0503604	0.145	0.167	1
Mis18bp1	Mis18bp1	5.64684e-38	0.0503144	0.76	0.914	1.33028e-33
Taf5l	Taf5l	4.33958e-05	0.0502934	0.643	0.706	1
Cep57	Cep57	4.49424e-20	0.0502404	0.66	0.797	1.05875e-15
Atp6ap2	Atp6ap2	2.8445e-09	0.0502208	0.594	0.702	6.70107e-05
Radil	Radil	0.00586522	0.050217	0.503	0.465	1
Insig2	Insig2	4.86226e-08	0.050215	0.482	0.589	0.00114545
2020-09-10	2020-09-10	0.0347175	0.0501959	0.261	0.281	1
Ap3s1	Ap3s1	9.8668e-28	0.0501879	0.693	0.858	2.32442e-23
Yipf1	Yipf1	4.20804e-07	0.0501663	0.529	0.627	0.00991329
Jph1	Jph1	0.431668	0.0501484	0.644	0.623	1
Zc3h14	Zc3h14	2.21438e-87	0.0501372	0.797	0.978	5.21663e-83
Ttll7	Ttll7	3.83297e-05	0.0501039	0.564	0.534	0.902972
Shmt1	Shmt1	6.06092e-44	0.0500939	0.771	0.923	1.42783e-39
Sf3b2	Sf3b2	1.42128e-113	0.0500929	0.846	0.996	3.34824e-109
Emg1	Emg1	5.79707e-119	0.050002	0.825	0.994	1.36567e-114
Lca5	Lca5	0.000144194	0.0500009	0.232	0.17	1
Mbip	Mbip	0.000256399	0.0499893	0.485	0.537	1
Ubxn6	Ubxn6	3.54073e-60	0.0499125	0.779	0.955	8.34124e-56
Prps1l3	Prps1l3	0.273626	0.0499073	0.402	0.422	1
Tomm20	Tomm20	7.72219e-84	0.0498777	0.846	0.993	1.81919e-79
Cyb561d2	Cyb561d2	0.0541079	0.0498668	0.569	0.604	1
Gm26536	Gm26536	6.56587e-07	0.0498058	0.172	0.25	0.0154679
Etv6	Etv6	0.45984	0.0497838	0.442	0.454	1
Gmfb	Gmfb	3.13307e-71	0.0497809	0.783	0.964	7.38088e-67
Gm42067	Gm42067	0.0146593	0.049777	0.452	0.407	1
Cenpl	Cenpl	0.0239585	0.0497626	0.349	0.397	1
Nosip	Nosip	3.49454e-21	0.0497546	0.667	0.815	8.23243e-17
Myg1	Myg1	9.43529e-05	0.0497532	0.62	0.655	1
Mterf4	Mterf4	2.30404e-10	0.0497342	0.566	0.683	5.42786e-06
Olfml3	Olfml3	0.000251792	0.0496712	0.096	0.117	1
Uba6	Uba6	3.32169e-30	0.0496617	0.728	0.872	7.82524e-26
Mkrn2	Mkrn2	2.48338e-47	0.0496502	0.748	0.916	5.85034e-43
Uri1	Uri1	9.97248e-59	0.0495615	0.759	0.936	2.34932e-54
Zfyve21	Zfyve21	1.72856e-05	0.0495197	0.511	0.596	0.407214
Gja1	Gja1	5.58571e-06	0.0495168	0.078	0.107	0.131588
Col6a3	Col6a3	0.015091	0.0494941	0.064	0.078	1
Ccdc93	Ccdc93	0.379484	0.0494672	0.411	0.422	1
Ropn1l	Ropn1l	0.0027058	0.0494571	0.547	0.523	1
Prtg	Prtg	8.40082e-05	0.0493977	0.526	0.446	1
Cnppd1	Cnppd1	0.514603	0.0493663	0.543	0.546	1
Tspyl2	Tspyl2	0.0645212	0.0493459	0.408	0.414	1
Tpp1	Tpp1	0.00376466	0.0493452	0.064	0.065	1
Nudt18	Nudt18	0.108403	0.0493418	0.19	0.201	1
Ppia	Ppia	1.76411e-40	0.0493141	0.954	1	4.1559e-36
Wls	Wls	0.00553192	0.0492879	0.056	0.066	1
Nr6a1	Nr6a1	0.00141849	0.0492586	0.616	0.588	1
Eloc	Eloc	4.58641e-72	0.0492351	0.786	0.967	1.08047e-67
Uba1	Uba1	1.84134e-62	0.0492215	0.778	0.957	4.33784e-58
Mrpl36	Mrpl36	1.15547e-24	0.0492197	0.727	0.855	2.72206e-20
Ccnd2	Ccnd2	4.89175e-06	0.049175	0.786	0.79	0.11524
Hp1bp3	Hp1bp3	3.54308e-61	0.0491427	0.778	0.958	8.34678e-57
Gm20517	Gm20517	0.00946414	0.0491221	0.195	0.207	1
Rcor2	Rcor2	5.0607e-24	0.0491034	0.717	0.841	1.1922e-19
Cavin1	Cavin1	0.00206103	0.0490847	0.142	0.173	1
Sdk2	Sdk2	0.00180301	0.0490305	0.267	0.213	1
Alg10b	Alg10b	6.68527e-05	0.0490257	0.45	0.519	1
Cnp	Cnp	0.0919703	0.0488885	0.554	0.536	1
2310057M21Rik	2310057M21Rik	4.7195e-08	0.0488832	0.609	0.694	0.00111182
Tmem250-ps	Tmem250-ps	0.0370404	0.0488716	0.371	0.325	1
Rnf166	Rnf166	5.46042e-06	0.048863	0.63	0.707	0.128637
Lrrc59	Lrrc59	1.41468e-54	0.0488558	0.764	0.928	3.33269e-50
Lta4h	Lta4h	0.00210292	0.0487962	0.533	0.593	1
Anxa5	Anxa5	1.34751e-05	0.0487879	0.208	0.268	0.317447
Cdc26	Cdc26	1.03807e-05	0.0487093	0.597	0.675	0.244548
Pea15a	Pea15a	0.079953	0.0487027	0.263	0.294	1
Map4k1	Map4k1	0.828202	0.0486897	0.341	0.331	1
Nrbp1	Nrbp1	2.19971e-108	0.0486069	0.799	0.984	5.18208e-104
Ppp1cc	Ppp1cc	5.39599e-103	0.0485675	0.835	0.994	1.27119e-98
Rpain	Rpain	5.13568e-22	0.0485461	0.686	0.811	1.20986e-17
Bbs7	Bbs7	0.0786844	0.0485431	0.263	0.229	1
Tfdp2	Tfdp2	2.73806e-61	0.0485236	0.761	0.942	6.45032e-57
9430015G10Rik	9430015G10Rik	0.104814	0.048485	0.518	0.558	1
Fhad1	Fhad1	6.05255e-20	0.0484703	0.236	0.11	1.42586e-15
Gnb5	Gnb5	0.34796	0.0484699	0.374	0.35	1
Xlr5a	Xlr5a	7.70828e-06	0.0484619	0.558	0.646	0.181592
Pus7	Pus7	1.8551e-30	0.0483999	0.733	0.883	4.37024e-26
Lsm10	Lsm10	3.1358e-14	0.0483103	0.641	0.755	7.38731e-10
Fam92a	Fam92a	0.468067	0.0483002	0.331	0.321	1
Myh3	Myh3	0.0162098	0.0482697	0.33	0.296	1
Xrcc4	Xrcc4	0.00234485	0.0482678	0.347	0.403	1
Rap2b	Rap2b	0.0337473	0.0482602	0.45	0.484	1
Babam1	Babam1	2.74521e-39	0.0482161	0.738	0.896	6.46715e-35
Sec1	Sec1	2.88814e-06	0.0481936	0.414	0.327	0.0680389
Dym	Dym	0.0465761	0.0481902	0.584	0.603	1
Wdr91	Wdr91	7.98711e-08	0.0481263	0.422	0.326	0.0018816
Hnrnph3	Hnrnph3	5.1411e-41	0.0481004	0.756	0.927	1.21114e-36
Prmt3	Prmt3	4.03999e-16	0.0480885	0.664	0.796	9.51742e-12
Bag2	Bag2	0.0267207	0.0480631	0.301	0.257	1
Ebpl	Ebpl	2.59514e-22	0.0480464	0.711	0.854	6.11362e-18
Polr2j	Polr2j	1.50027e-112	0.0480074	0.802	0.989	3.53434e-108
Ube2g2	Ube2g2	1.05174e-07	0.0479403	0.492	0.588	0.00247768
Zbtb22	Zbtb22	2.03033e-10	0.0479352	0.265	0.367	4.78305e-06
Trappc13	Trappc13	1.24881e-17	0.0479345	0.697	0.818	2.94194e-13
Ifi35	Ifi35	0.0755133	0.0478728	0.1	0.094	1
Gm39459	Gm39459	7.84855e-06	0.0478721	0.387	0.432	0.184896
A330069E16Rik	A330069E16Rik	1.22349e-05	0.0477843	0.272	0.355	0.288229
Gnl2	Gnl2	1.78109e-72	0.0477695	0.781	0.962	4.19589e-68
Hist1h2ab	Hist1h2ab	0.0441468	0.0477443	0.406	0.447	1
Tmem176a	Tmem176a	1.57771e-06	0.047737	0.087	0.122	0.0371677
Gm32913	Gm32913	0.153188	0.0477282	0.073	0.065	1
Cep68	Cep68	6.405e-11	0.0476923	0.593	0.704	1.50889e-06
Ptrh2	Ptrh2	2.85838e-30	0.0476699	0.743	0.891	6.73376e-26
Slc4a1ap	Slc4a1ap	6.43618e-39	0.0476518	0.73	0.889	1.51624e-34
Ccdc71l	Ccdc71l	0.0111936	0.0476269	0.541	0.568	1
Olfr655	Olfr655	0.127877	0.0476104	0.137	0.139	1
Magea10	Magea10	0.25175	0.0475805	0.342	0.321	1
Tceal8	Tceal8	8.47344e-09	0.0475771	0.125	0.201	0.000199617
Aldh1a2	Aldh1a2	0.000444036	0.0475583	0.397	0.328	1
AU015836	AU015836	0.00509232	0.0475212	0.078	0.084	1
Cdk7	Cdk7	4.89599e-21	0.0475089	0.675	0.813	1.1534e-16
Dohh	Dohh	3.30037e-69	0.0474999	0.779	0.961	7.77502e-65
Cep19	Cep19	0.000242209	0.0474867	0.522	0.464	1
Shtn1	Shtn1	0.0607643	0.0474655	0.272	0.236	1
Dusp28	Dusp28	0.516728	0.0474578	0.231	0.223	1
Grcc10	Grcc10	7.18396e-26	0.0474379	0.532	0.723	1.6924e-21
Ptpn2	Ptpn2	1.34237e-23	0.0474364	0.711	0.853	3.16235e-19
Acbd3	Acbd3	1.24044e-95	0.0474172	0.788	0.978	2.92223e-91
Nudcd2	Nudcd2	1.65093e-16	0.0473925	0.673	0.806	3.88926e-12
Rbfa	Rbfa	3.78495e-87	0.0473841	0.778	0.964	8.91658e-83
Wdr31	Wdr31	0.00526055	0.0473534	0.458	0.463	1
Tpmt	Tpmt	0.316921	0.0473499	0.402	0.38	1
Zfp524	Zfp524	4.20972e-08	0.0473397	0.126	0.189	0.000991726
Eno3	Eno3	0.0123886	0.0473359	0.421	0.382	1
Eif2b1	Eif2b1	9.23776e-11	0.0473234	0.64	0.75	2.17623e-06
Clstn1	Clstn1	0.0128218	0.0472872	0.597	0.617	1
Atp5l	Atp5l	4.70189e-102	0.0472752	0.847	0.996	1.10767e-97
Nkx3-1	Nkx3-1	3.07473e-10	0.0472742	0.275	0.174	7.24345e-06
Gtf2i	Gtf2i	9.13829e-16	0.0472549	0.705	0.829	2.1528e-11
Hras	Hras	8.4232e-75	0.0472521	0.792	0.971	1.98434e-70
Med30	Med30	0.000140954	0.0472181	0.538	0.615	1
Chst10	Chst10	0.0101495	0.0472043	0.28	0.234	1
Mrpl37	Mrpl37	5.61023e-40	0.047204	0.741	0.884	1.32166e-35
Hectd2	Hectd2	0.0345401	0.0471899	0.4	0.371	1
Kbtbd7	Kbtbd7	6.35712e-07	0.0471577	0.241	0.165	0.0149761
Zfp830	Zfp830	5.33067e-22	0.0471575	0.659	0.813	1.2558e-17
Zfp579	Zfp579	0.00813816	0.0471505	0.156	0.156	1
Trappc12	Trappc12	0.00768239	0.0471289	0.621	0.653	1
Fam60a	Fam60a	1.39395e-44	0.0471253	0.769	0.921	3.28386e-40
Enpp4	Enpp4	6.35212e-07	0.0470786	0.577	0.529	0.0149643
Wtip	Wtip	1.46805e-39	0.0470449	0.731	0.903	3.45843e-35
Ampd2	Ampd2	5.42004e-08	0.0470411	0.596	0.655	0.00127685
2400006E01Rik	2400006E01Rik	2.37497e-10	0.0470384	0.342	0.463	5.59496e-06
Mphosph10	Mphosph10	2.15812e-87	0.0470293	0.784	0.966	5.0841e-83
Wfdc15a	Wfdc15a	0.0643061	0.0469926	0.538	0.581	1
Dck	Dck	4.92313e-06	0.0469522	0.63	0.711	0.115979
Gnb1l	Gnb1l	0.78436	0.0468483	0.296	0.29	1
Fkbp9	Fkbp9	0.000451229	0.0468481	0.64	0.699	1
Dyrk3	Dyrk3	0.0334108	0.046821	0.475	0.458	1
Jkamp	Jkamp	2.30491e-13	0.0468182	0.699	0.8	5.4299e-09
Snap23	Snap23	0.519812	0.0468142	0.565	0.58	1
Psmd10	Psmd10	8.6703e-06	0.0467965	0.629	0.71	0.204255
Smarcb1	Smarcb1	7.50118e-60	0.0467899	0.764	0.949	1.76713e-55
Sdhaf3	Sdhaf3	0.0315087	0.0467677	0.292	0.333	1
Rad51	Rad51	1.53402e-38	0.0467658	0.761	0.909	3.61384e-34
Tmem64	Tmem64	0.257615	0.0467419	0.473	0.489	1
Tcaf1	Tcaf1	0.0485384	0.0467272	0.118	0.109	1
Litaf	Litaf	0.00332374	0.0466847	0.568	0.628	1
Utp4	Utp4	4.34328e-48	0.0466558	0.755	0.914	1.02319e-43
Prpf31	Prpf31	3.30404e-30	0.0466442	0.722	0.872	7.78367e-26
Olfr1369-ps1	Olfr1369-ps1	0.31907	0.0466291	0.102	0.104	1
Grhpr	Grhpr	5.69742e-08	0.0466179	0.622	0.714	0.0013422
Abracl	Abracl	0.614813	0.0465986	0.411	0.408	1
Dnaja3	Dnaja3	8.5055e-09	0.0465877	0.595	0.698	0.000200373
Sema3c	Sema3c	8.60238e-08	0.0465615	0.054	0.082	0.00202655
Chchd2	Chchd2	1.23554e-62	0.046559	0.921	0.999	2.91068e-58
Rps25	Rps25	8.78708e-44	0.046557	0.947	1	2.07006e-39
Tspyl1	Tspyl1	1.49495e-12	0.0465054	0.608	0.735	3.5218e-08
Psip1	Psip1	4.38551e-96	0.0464592	0.827	0.991	1.03314e-91
Gspt2	Gspt2	2.11221e-13	0.0464312	0.533	0.666	4.97594e-09
Tbx6	Tbx6	4.86324e-05	0.0464149	0.051	0.064	1
Cs	Cs	9.48833e-62	0.0463935	0.771	0.948	2.23526e-57
Gnb4	Gnb4	8.76578e-21	0.0463918	0.699	0.803	2.06504e-16
Rps3a1	Rps3a1	2.12036e-06	0.0463705	0.993	1	0.0499514
Ilf2	Ilf2	1.68446e-99	0.0463151	0.793	0.98	3.96825e-95
Cpsf6	Cpsf6	1.50084e-12	0.0463088	0.716	0.825	3.53569e-08
Zfand6	Zfand6	7.06642e-59	0.0463019	0.777	0.958	1.66471e-54
Bub1b	Bub1b	8.07013e-26	0.0462726	0.736	0.857	1.90116e-21
Camk2g	Camk2g	4.40873e-05	0.0462618	0.547	0.606	1
Acot7	Acot7	1.92082e-06	0.0462591	0.627	0.688	0.0452507
Nup153	Nup153	4.7403e-23	0.0462567	0.72	0.844	1.11672e-18
Nudcd1	Nudcd1	0.00539431	0.0462381	0.588	0.637	1
Mfn2	Mfn2	0.0124513	0.0462303	0.508	0.551	1
Sh3bgrl2	Sh3bgrl2	6.63549e-09	0.0462287	0.676	0.769	0.000156319
Hars	Hars	3.41642e-20	0.0462004	0.68	0.818	8.04839e-16
Apba2	Apba2	0.0125883	0.0461898	0.429	0.375	1
Tyw3	Tyw3	0.254919	0.0461837	0.394	0.416	1
Eif2s2	Eif2s2	6.11873e-90	0.0461754	0.833	0.994	1.44145e-85
Ccdc6	Ccdc6	2.54216e-28	0.0461578	0.748	0.888	5.98883e-24
Dcp1a	Dcp1a	0.0530126	0.0461352	0.355	0.374	1
Rpp40	Rpp40	1.19055e-18	0.0461298	0.69	0.802	2.8047e-14
Ncbp3	Ncbp3	1.73113e-16	0.0461154	0.685	0.807	4.0782e-12
Plekhj1	Plekhj1	3.4272e-95	0.0461081	0.796	0.982	8.07379e-91
Fam219b	Fam219b	2.73951e-21	0.0460569	0.153	0.282	6.45373e-17
R3hdm1	R3hdm1	4.26551e-61	0.0460126	0.78	0.945	1.00487e-56
Tex19.1	Tex19.1	1.14703e-80	0.0460062	0.82	0.981	2.70217e-76
Dcp2	Dcp2	1.47615e-26	0.0460059	0.724	0.844	3.47753e-22
Tdrd7	Tdrd7	0.189677	0.0459997	0.46	0.487	1
Wbp2	Wbp2	1.7119e-10	0.045987	0.661	0.762	4.03289e-06
Chmp1a	Chmp1a	9.81553e-63	0.0459834	0.77	0.946	2.31234e-58
Naf1	Naf1	1.48887e-06	0.0459764	0.613	0.685	0.0350749
Clk4	Clk4	6.61009e-05	0.0459701	0.437	0.518	1
Hsd17b3	Hsd17b3	0.000411945	0.0459629	0.057	0.076	1
Ccny	Ccny	1.24677e-27	0.0459606	0.737	0.879	2.93715e-23
Spats2	Spats2	1.04918e-54	0.0459387	0.762	0.93	2.47166e-50
Mapkapk2	Mapkapk2	1.08783e-12	0.0459318	0.563	0.695	2.56271e-08
Cenpb	Cenpb	2.35528e-07	0.0459105	0.477	0.58	0.00554857
Dnajc17	Dnajc17	0.301565	0.0458969	0.492	0.501	1
Zfp444	Zfp444	0.00118823	0.0458908	0.368	0.433	1
Smim12	Smim12	1.19722e-22	0.0458361	0.693	0.819	2.82042e-18
Tcf21	Tcf21	0.00116956	0.045836	0.089	0.111	1
Hspa9	Hspa9	7.06718e-85	0.0458007	0.818	0.985	1.66489e-80
Xaf1	Xaf1	1.63636e-05	0.0457822	0.057	0.076	0.385495
Vps28	Vps28	8.76646e-07	0.045741	0.574	0.66	0.020652
Chtop	Chtop	1.63706e-73	0.0457379	0.792	0.97	3.85658e-69
Abcg2	Abcg2	0.2613	0.0457284	0.492	0.517	1
Dhrs11	Dhrs11	0.0612695	0.0457273	0.135	0.141	1
Gtf3c4	Gtf3c4	0.377183	0.0456809	0.418	0.436	1
Adh1	Adh1	0.00470988	0.0456678	0.026	0.014	1
Pold1	Pold1	1.08204e-29	0.0456368	0.722	0.851	2.54908e-25
Rcc1	Rcc1	1.3986e-14	0.0456189	0.674	0.782	3.29483e-10
Mmab	Mmab	0.0857635	0.0456165	0.362	0.355	1
Phf6	Phf6	0.159552	0.0455996	0.521	0.499	1
Afg3l2	Afg3l2	2.07778e-27	0.0455914	0.717	0.847	4.89482e-23
Ap1ar	Ap1ar	1.6915e-33	0.0455522	0.713	0.88	3.98484e-29
Mutyh	Mutyh	0.335428	0.0454339	0.371	0.365	1
Limk2	Limk2	2.9894e-09	0.0454313	0.467	0.575	7.04243e-05
Crnkl1	Crnkl1	1.44179e-42	0.045382	0.735	0.89	3.39658e-38
Tmed2	Tmed2	2.90407e-84	0.0453775	0.816	0.986	6.8414e-80
Fbxo5	Fbxo5	0.0741567	0.0453487	0.554	0.594	1
Dlx1	Dlx1	0.436221	0.0452498	0.13	0.143	1
Papd4	Papd4	2.19209e-05	0.0452455	0.519	0.595	0.516412
Bri3bp	Bri3bp	2.26445e-33	0.0452097	0.753	0.891	5.33459e-29
Gtpbp6	Gtpbp6	2.19534e-15	0.0451999	0.673	0.775	5.17179e-11
Sohlh2	Sohlh2	9.94777e-05	0.0451606	0.652	0.692	1
Zdhhc18	Zdhhc18	0.860019	0.0451387	0.338	0.347	1
Hsp90aa1	Hsp90aa1	4.59041e-31	0.0450375	0.966	1	1.08141e-26
Myl6	Myl6	1.07378e-66	0.0450287	0.817	0.981	2.52961e-62
Hsf2	Hsf2	7.05038e-15	0.045021	0.656	0.763	1.66093e-10
Clns1a	Clns1a	1.24002e-44	0.0450163	0.754	0.914	2.92125e-40
Fbxo45	Fbxo45	0.00741387	0.0450066	0.527	0.549	1
Tpd52l2	Tpd52l2	6.73042e-52	0.0450054	0.769	0.943	1.58555e-47
Agtpbp1	Agtpbp1	7.87435e-08	0.0449857	0.6	0.671	0.00185504
Armcx3	Armcx3	0.000151953	0.0449723	0.106	0.144	1
Umps	Umps	4.05848e-33	0.0449702	0.745	0.896	9.56097e-29
Nol10	Nol10	2.89418e-17	0.0449517	0.681	0.791	6.8181e-13
Emc7	Emc7	0.00480535	0.0449236	0.359	0.419	1
Ccdc167	Ccdc167	0.230062	0.044902	0.505	0.528	1
Stard7	Stard7	1.44896e-05	0.0448752	0.644	0.715	0.341345
Alkbh3	Alkbh3	0.136096	0.0448571	0.341	0.374	1
Msh6	Msh6	4.76293e-40	0.0447915	0.754	0.912	1.12205e-35
Gm43137	Gm43137	0.072616	0.0447895	0.224	0.241	1
Nt5dc1	Nt5dc1	0.110517	0.0447361	0.486	0.508	1
Fxr1	Fxr1	3.22042e-111	0.0447343	0.801	0.987	7.58667e-107
Gm26737	Gm26737	0.0153798	0.0447221	0.169	0.188	1
Cacna2d1	Cacna2d1	0.000133089	0.0447171	0.275	0.335	1
Mettl17	Mettl17	0.671013	0.0446725	0.165	0.172	1
Pitpna	Pitpna	6.69556e-78	0.0446552	0.773	0.954	1.57734e-73
Exosc3	Exosc3	4.77315e-08	0.0446552	0.633	0.729	0.00112446
Apba3	Apba3	0.316466	0.0446026	0.402	0.375	1
Wbp1l	Wbp1l	0.00020534	0.0445767	0.292	0.361	1
Gna11	Gna11	1.00967e-65	0.0445692	0.765	0.938	2.37859e-61
Fam96b	Fam96b	7.46205e-55	0.0445367	0.769	0.947	1.75791e-50
Nfyb	Nfyb	3.46474e-43	0.0445297	0.743	0.922	8.16224e-39
Rpl7	Rpl7	1.61085e-59	0.0445086	0.927	0.999	3.79483e-55
Ap1m1	Ap1m1	3.706e-13	0.0444505	0.648	0.734	8.7306e-09
Aars	Aars	5.09543e-13	0.0444266	0.689	0.801	1.20038e-08
Angptl4	Angptl4	0.00237431	0.0443468	0.291	0.297	1
Traf3	Traf3	0.047864	0.0443129	0.407	0.377	1
Utf1	Utf1	9.19629e-10	0.0443056	0.406	0.295	2.16646e-05
Hfm1	Hfm1	0.110307	0.044299	0.261	0.248	1
Cndp2	Cndp2	0.0465123	0.0442861	0.145	0.163	1
Fbxl17	Fbxl17	0.00589745	0.0442563	0.442	0.5	1
Trabd	Trabd	6.86384e-07	0.0442378	0.559	0.654	0.0161698
Mmadhc	Mmadhc	2.87708e-17	0.0442316	0.659	0.792	6.77783e-13
Sdhc	Sdhc	2.3879e-35	0.0442221	0.746	0.906	5.6254e-31
2900093K20Rik	2900093K20Rik	0.00924308	0.0442204	0.625	0.618	1
Yaf2	Yaf2	8.27843e-20	0.0442149	0.688	0.832	1.95023e-15
Tspan15	Tspan15	0.505275	0.0442062	0.302	0.321	1
Nipa2	Nipa2	6.63593e-28	0.0441574	0.738	0.881	1.56329e-23
Zfp800	Zfp800	3.37804e-06	0.0441462	0.646	0.712	0.0795799
Icmt	Icmt	0.0807593	0.0441037	0.594	0.597	1
Lrriq3	Lrriq3	0.103468	0.0440981	0.104	0.098	1
Atp5e	Atp5e	2.82399e-103	0.0440492	0.864	0.997	6.65275e-99
Eef1akmt1	Eef1akmt1	3.56134e-11	0.0440411	0.622	0.724	8.3898e-07
Mei4	Mei4	0.246777	0.0440227	0.323	0.294	1
Mrps18c	Mrps18c	5.80047e-36	0.0440175	0.741	0.899	1.36647e-31
Nfxl1	Nfxl1	3.46657e-10	0.0439966	0.643	0.722	8.16656e-06
Pebp1	Pebp1	1.3676e-91	0.0439784	0.866	0.998	3.22179e-87
Aspscr1	Aspscr1	1.78357e-38	0.0439638	0.767	0.927	4.20174e-34
Hdac1	Hdac1	5.96205e-43	0.0439418	0.764	0.927	1.40454e-38
1700008J07Rik	1700008J07Rik	0.00913283	0.0439076	0.453	0.498	1
Ankrd28	Ankrd28	0.00481318	0.043902	0.501	0.461	1
Rabif	Rabif	0.00113565	0.0438752	0.514	0.568	1
Camk2b	Camk2b	0.00201311	0.043847	0.162	0.196	1
Zfand3	Zfand3	1.06869e-28	0.0438294	0.72	0.879	2.51762e-24
Psma1	Psma1	1.50165e-86	0.0437688	0.799	0.98	3.53759e-82
Aven	Aven	0.0129763	0.043751	0.559	0.592	1
Ntrk1	Ntrk1	0.000144249	0.0437107	0.261	0.196	1
Vegfb	Vegfb	0.0340738	0.0437043	0.414	0.378	1
Foxp4	Foxp4	0.00092717	0.0436906	0.129	0.162	1
Rab13	Rab13	0.00013665	0.043684	0.307	0.378	1
Tmem128	Tmem128	2.86748e-07	0.0436722	0.532	0.626	0.00675522
Rpp21	Rpp21	0.00716731	0.0436646	0.634	0.672	1
Nap1l1	Nap1l1	1.11126e-98	0.0436399	0.882	1	2.6179e-94
Xrcc5	Xrcc5	4.4252e-11	0.0436105	0.643	0.756	1.04249e-06
Batf3	Batf3	0.000534547	0.0436101	0.295	0.264	1
Rap2a	Rap2a	0.00339238	0.0435936	0.535	0.597	1
Tdrd1	Tdrd1	6.42323e-28	0.0435507	0.728	0.852	1.51319e-23
Usp5	Usp5	3.60873e-20	0.0435442	0.685	0.821	8.50145e-16
Slc8b1	Slc8b1	7.51614e-35	0.043516	0.221	0.069	1.77065e-30
Magoh	Magoh	6.77104e-94	0.0434875	0.825	0.99	1.59512e-89
Iqcc	Iqcc	8.81503e-06	0.0434875	0.23	0.305	0.207664
Camsap1	Camsap1	1.6526e-65	0.0434478	0.757	0.929	3.8932e-61
Paip2	Paip2	4.08198e-97	0.0434045	0.841	0.994	9.61634e-93
Dr1	Dr1	2.77495e-06	0.0433827	0.609	0.684	0.0653723
R3hcc1	R3hcc1	4.5104e-06	0.0433553	0.592	0.676	0.106256
Rwdd1	Rwdd1	1.53988e-93	0.0433104	0.789	0.977	3.62766e-89
Traip	Traip	8.67955e-08	0.0432442	0.629	0.723	0.00204473
Dcaf13	Dcaf13	6.31259e-72	0.0432303	0.764	0.945	1.48712e-67
Tmem53	Tmem53	0.362632	0.0432159	0.288	0.267	1
Bhlhb9	Bhlhb9	1.45361e-06	0.0431969	0.638	0.721	0.0342441
Polr3d	Polr3d	1.02814e-73	0.04319	0.772	0.954	2.42209e-69
Tmem45a	Tmem45a	0.00389303	0.043181	0.03	0.022	1
Gab3	Gab3	0.315537	0.0431726	0.395	0.419	1
Pstk	Pstk	6.14547e-16	0.0431696	0.707	0.802	1.44775e-11
Naa20	Naa20	0.312872	0.0431646	0.376	0.4	1
Mob4	Mob4	1.21611e-13	0.0431614	0.686	0.808	2.86492e-09
Zfp35	Zfp35	0.230976	0.0431475	0.395	0.416	1
Spindoc	Spindoc	0.00360152	0.0430979	0.42	0.478	1
Gstt3	Gstt3	0.151254	0.0430923	0.15	0.129	1
Fau	Fau	1.59767e-28	0.0430854	0.969	1	3.7638e-24
Hspa8	Hspa8	1.13139e-51	0.0430819	0.934	1	2.66533e-47
Hnrnpdl	Hnrnpdl	8.70997e-76	0.0430485	0.859	0.993	2.05189e-71
4930579G24Rik	4930579G24Rik	0.526974	0.0430419	0.263	0.249	1
Rplp0	Rplp0	1.15064e-14	0.0430411	0.982	1	2.71067e-10
Crtc3	Crtc3	0.313436	0.0430335	0.421	0.446	1
Nom1	Nom1	2.1922e-38	0.0430197	0.748	0.906	5.16439e-34
Tcf12	Tcf12	2.49185e-39	0.0430164	0.739	0.905	5.87031e-35
2510046G10Rik	2510046G10Rik	0.00798232	0.042996	0.637	0.689	1
Lin7c	Lin7c	5.11626e-19	0.0429773	0.717	0.853	1.20529e-14
Hpcal1	Hpcal1	0.000277078	0.0429358	0.247	0.306	1
Focad	Focad	0.129638	0.0429227	0.303	0.322	1
Pibf1	Pibf1	7.0387e-10	0.0429194	0.672	0.749	1.65818e-05
Dbf4	Dbf4	3.95259e-45	0.0429147	0.754	0.922	9.3115e-41
Ggps1	Ggps1	2.4068e-15	0.042909	0.63	0.766	5.66993e-11
Supt6	Supt6	2.64703e-49	0.042894	0.776	0.941	6.23588e-45
Kctd5	Kctd5	2.7279e-19	0.0428727	0.669	0.81	6.42639e-15
Hist1h2bj	Hist1h2bj	0.00263558	0.0428443	0.545	0.606	1
Camk2d	Camk2d	0.785474	0.042841	0.315	0.305	1
Rmnd1	Rmnd1	4.77805e-06	0.0428257	0.561	0.645	0.112561
Fxr2	Fxr2	6.50446e-47	0.0427773	0.751	0.923	1.53232e-42
Rnaseh2a	Rnaseh2a	1.33358e-54	0.0427747	0.775	0.943	3.14165e-50
C330018D20Rik	C330018D20Rik	3.51674e-05	0.0427684	0.363	0.433	0.828473
Casp9	Casp9	0.238014	0.0427325	0.437	0.464	1
Mocs2	Mocs2	4.86032e-06	0.0427319	0.581	0.666	0.114499
Gamt	Gamt	1.96948e-09	0.0427014	0.264	0.37	4.6397e-05
Commd1	Commd1	5.62252e-30	0.0426884	0.701	0.868	1.32455e-25
Rasa2	Rasa2	2.25608e-76	0.0426783	0.763	0.953	5.31488e-72
Dtl	Dtl	1.69243e-16	0.0426575	0.685	0.795	3.98703e-12
Hip1r	Hip1r	0.365744	0.0426342	0.521	0.513	1
Uxt	Uxt	1.12645e-20	0.0426085	0.692	0.83	2.65368e-16
Nedd1	Nedd1	1.94755e-05	0.0425641	0.503	0.586	0.458804
Rpp25l	Rpp25l	2.94658e-44	0.0425273	0.759	0.918	6.94155e-40
Syce1	Syce1	2.95385e-36	0.0425103	0.756	0.912	6.95868e-32
Zfp410	Zfp410	0.000242935	0.0424831	0.576	0.649	1
Ube2b	Ube2b	1.1543e-93	0.042474	0.833	0.991	2.71929e-89
Gpatch4	Gpatch4	5.02678e-14	0.0424698	0.579	0.716	1.18421e-09
Chtf18	Chtf18	1.21826e-19	0.0424611	0.707	0.813	2.86997e-15
Ube2i	Ube2i	4.56327e-100	0.0424327	0.857	0.996	1.07502e-95
Tst	Tst	5.6448e-05	0.0424132	0.106	0.144	1
Rida	Rida	0.00219898	0.0424111	0.499	0.551	1
Asnsd1	Asnsd1	2.27256e-21	0.0423839	0.701	0.841	5.35369e-17
Srm	Srm	5.33534e-19	0.0423798	0.68	0.803	1.2569e-14
Snap29	Snap29	8.12223e-06	0.0423323	0.621	0.704	0.191343
Tgfb1i1	Tgfb1i1	0.123047	0.0423084	0.154	0.156	1
Prelid3a	Prelid3a	0.312753	0.0423007	0.366	0.352	1
Gm14226	Gm14226	0.00365487	0.0422893	0.018	0.017	1
Cmss1	Cmss1	7.71218e-34	0.042278	0.743	0.904	1.81684e-29
Ogn	Ogn	0.00157771	0.0422401	0.068	0.089	1
Anxa2	Anxa2	6.47014e-12	0.0422371	0.343	0.475	1.52424e-07
Fbxl15	Fbxl15	0.00703129	0.0422177	0.388	0.35	1
Mageb16	Mageb16	0.00372301	0.0422167	0.499	0.56	1
Plekhf2	Plekhf2	4.84961e-28	0.0422119	0.724	0.879	1.14247e-23
Gfm2	Gfm2	0.000630359	0.0421468	0.547	0.612	1
D16Ertd472e	D16Ertd472e	0.000164193	0.0421067	0.64	0.661	1
Nrde2	Nrde2	6.20371e-10	0.0420825	0.637	0.734	1.46147e-05
Oser1	Oser1	1.26214e-41	0.0420371	0.743	0.906	2.97334e-37
Ccdc112	Ccdc112	9.93255e-10	0.0420351	0.681	0.772	2.33991e-05
Tmem147	Tmem147	2.55522e-89	0.0420321	0.763	0.96	6.01959e-85
Col15a1	Col15a1	0.00771467	0.0420271	0.062	0.071	1
Nprl3	Nprl3	0.98034	0.0420097	0.319	0.323	1
Matr3	Matr3	2.31509e-113	0.0419701	0.814	0.992	5.45388e-109
Ripk4	Ripk4	0.392922	0.0419578	0.473	0.474	1
Aldh9a1	Aldh9a1	5.83436e-14	0.041902	0.685	0.793	1.37446e-09
Plcg2	Plcg2	0.00760487	0.0418946	0.535	0.535	1
[truncated: 2,968 more rows]

## Sheet: DIS3 marker genes SPG4
	Gene_name	p_val	avg_logFC	pct.1	pct.2	p_val_adj
Crabp1	Crabp1	0	0.920759	0.996	0.856	0
Cited1	Cited1	0	0.843962	0.968	0.407	0
Dynll2	Dynll2	0	0.644779	0.999	0.947	0
Cd63	Cd63	0	0.64449	0.976	0.739	0
Hist1h1a	Hist1h1a	1.27892e-148	0.637336	0.912	0.845	3.01288e-144
Gfer	Gfer	0	0.636519	0.991	0.849	0
Crybg3	Crybg3	0	0.633163	0.898	0.334	0
Clip1	Clip1	0	0.623321	0.97	0.68	0
Nt5dc2	Nt5dc2	0	0.612811	0.981	0.719	0
Dmrtb1	Dmrtb1	0	0.605142	0.815	0.21	0
Lonrf3	Lonrf3	0	0.588794	0.984	0.752	0
Hist1h2aa	Hist1h2aa	3.31606e-137	0.579923	0.675	0.375	7.81196e-133
Kit	Kit	0	0.570979	0.931	0.34	0
Hist1h2ap	Hist1h2ap	6.74533e-112	0.55376	0.977	0.919	1.58907e-107
Ccnd1	Ccnd1	1.55321e-287	0.53634	0.967	0.775	3.65906e-283
Sin3b	Sin3b	0	0.529554	0.999	0.949	0
H1fx	H1fx	1.6911e-162	0.526426	0.986	0.895	3.98388e-158
Galk1	Galk1	9.09199364102896e-319	0.510573	0.989	0.903	2.1418918619536e-314
Gna11	Gna11	0	0.507022	0.991	0.875	0
Lmo1	Lmo1	1.59498e-298	0.50137	0.889	0.44	3.75745e-294
Rps27l	Rps27l	4.28069177413997e-314	0.500409	0.999	0.953	0
Rhox13	Rhox13	1.24465e-285	0.495503	0.896	0.62	2.93214e-281
Tubb4b	Tubb4b	2.98645e-199	0.491965	0.999	0.978	7.03548e-195
Atp5f1	Atp5f1	3.49798477255603e-321	0.48827	1	0.962	8.24055252718748e-317
Ppp1r14b	Ppp1r14b	2.1189e-302	0.475968	0.999	0.95	4.9917e-298
Taf10	Taf10	0	0.467638	0.999	0.94	0
P3h3	P3h3	1.47519e-108	0.465204	0.606	0.356	3.47526e-104
Rbm46	Rbm46	2.02539e-301	0.459371	0.996	0.913	4.77142e-297
Mlf2	Mlf2	0	0.455861	0.986	0.806	0
Rbp4	Rbp4	0	0.4501	0.902	0.525	0
Tcea3	Tcea3	0	0.436224	0.795	0.253	0
Baz1a	Baz1a	0	0.433535	0.815	0.332	0
Vps13a	Vps13a	2.43534e-304	0.433482	0.985	0.882	5.73716e-300
Ccdc88c	Ccdc88c	4.1745e-272	0.433297	0.985	0.889	9.83428e-268
Tet3	Tet3	1.57317e-250	0.432277	0.934	0.634	3.70608e-246
Pcsk1n	Pcsk1n	0	0.431044	0.807	0.16	0
Ccng1	Ccng1	7.34938e-223	0.428535	0.85	0.492	1.73137e-218
Sec61b	Sec61b	3.61458e-261	0.416311	0.997	0.931	8.51524e-257
Gnai1	Gnai1	0	0.411551	0.826	0.267	0
Arpc1b	Arpc1b	3.45398e-257	0.411439	0.983	0.877	8.13689e-253
Map7d2	Map7d2	7.1223e-269	0.404268	0.993	0.889	1.67787e-264
Bcl7c	Bcl7c	3.195e-226	0.398693	0.988	0.927	7.52677e-222
Igfbp2	Igfbp2	1.91252e-225	0.39685	0.983	0.772	4.50551e-221
Pdcd5	Pdcd5	9.2495e-268	0.396716	1	0.957	2.179e-263
Nasp	Nasp	1.20587e-207	0.396615	1	0.97	2.84078e-203
Spag9	Spag9	9.64984e-260	0.393115	0.937	0.722	2.27331e-255
Fam136a	Fam136a	6.31479e-244	0.391865	0.986	0.903	1.48764e-239
Kcnq1ot1	Kcnq1ot1	1.98365e-109	0.388016	0.97	0.861	4.67308e-105
Drap1	Drap1	4.21593e-254	0.386556	0.994	0.933	9.93189e-250
Svbp	Svbp	2.04816e-250	0.381666	0.987	0.901	4.82506e-246
Cul5	Cul5	3.55758e-246	0.380051	0.991	0.906	8.38094e-242
Eea1	Eea1	2.69068e-214	0.379171	0.954	0.819	6.3387e-210
Mki67	Mki67	4.46562e-123	0.377437	0.989	0.812	1.05201e-118
Ndufaf8	Ndufaf8	1.15875e-241	0.377054	0.993	0.918	2.72978e-237
Guk1	Guk1	5.32261e-221	0.376689	0.986	0.907	1.2539e-216
Map2k2	Map2k2	4.01053e-238	0.37019	0.999	0.945	9.448e-234
Serpine2	Serpine2	3.37241e-291	0.369967	0.855	0.422	7.94471e-287
Tbx1	Tbx1	0	0.369515	0.681	0.097	0
Polr2j	Polr2j	1.65911e-220	0.368798	0.999	0.939	3.90854e-216
Selenom	Selenom	7.6571e-202	0.366291	0.839	0.565	1.80386e-197
Cbx1	Cbx1	1.3293e-230	0.366135	0.999	0.917	3.13157e-226
Mrps24	Mrps24	1.7486e-208	0.365613	0.997	0.936	4.11934e-204
Ssr2	Ssr2	9.41421e-197	0.364849	0.967	0.833	2.2178e-192
Lrpap1	Lrpap1	1.4133e-247	0.363227	0.902	0.657	3.32946e-243
Uqcc2	Uqcc2	1.13148e-208	0.362825	1	0.954	2.66554e-204
Uchl3	Uchl3	1.2952e-229	0.36239	0.99	0.888	3.05122e-225
Tex15	Tex15	4.62488e-117	0.361836	0.999	0.941	1.08953e-112
Dnmt3b	Dnmt3b	3.39963e-189	0.361504	0.933	0.763	8.00886e-185
Runx3	Runx3	0	0.361086	0.754	0.179	0
1700013H16Rik	1700013H16Rik	5.49842e-197	0.360038	0.834	0.529	1.29532e-192
Arhgdig	Arhgdig	2.32779e-226	0.356784	0.941	0.731	5.4838e-222
Hmgn2	Hmgn2	6.94742e-203	0.353643	1	0.959	1.63667e-198
Il11	Il11	5.52327e-105	0.353322	0.735	0.492	1.30117e-100
Ube2e1	Ube2e1	1.70169e-227	0.352262	0.979	0.859	4.00884e-223
Rdx	Rdx	3.73398e-198	0.349077	0.987	0.897	8.79652e-194
Dek	Dek	8.60729e-193	0.344584	1	0.951	2.02771e-188
Bnip3	Bnip3	1.79801e-212	0.341965	0.912	0.632	4.23576e-208
Wnk1	Wnk1	4.79725e-207	0.341918	0.995	0.92	1.13014e-202
Cdc34	Cdc34	1.80716e-215	0.341482	0.994	0.91	4.25731e-211
Phlda3	Phlda3	1.92505e-261	0.341371	0.77	0.311	4.53503e-257
Uqcr11	Uqcr11	2.55763e-235	0.339874	1	0.959	6.02527e-231
Gmnn	Gmnn	9.8867e-178	0.337783	0.995	0.881	2.32911e-173
Rfxap	Rfxap	3.94123e-213	0.337144	0.931	0.72	9.28476e-209
Rcn2	Rcn2	6.62511e-255	0.336713	0.887	0.557	1.56074e-250
Zfp518a	Zfp518a	1.20539e-156	0.33526	0.989	0.907	2.83966e-152
Mtdh	Mtdh	4.55352e-166	0.332141	0.983	0.911	1.07272e-161
Arhgap5	Arhgap5	1.56226e-183	0.331936	0.991	0.912	3.68037e-179
Wwc2	Wwc2	3.45428e-239	0.330899	0.868	0.576	8.1376e-235
Nudt19	Nudt19	1.07393e-238	0.330601	0.901	0.64	2.52997e-234
Bsg	Bsg	3.2471e-218	0.329916	1	0.948	7.64953e-214
Cyc1	Cyc1	6.49525e-194	0.329607	0.999	0.946	1.53015e-189
Dnajc21	Dnajc21	4.78878e-188	0.328804	0.988	0.909	1.12814e-183
Syce2	Syce2	8.80685e-181	0.328737	0.999	0.935	2.07472e-176
M1ap	M1ap	5.96297e-229	0.32857	0.883	0.605	1.40476e-224
Pdgfa	Pdgfa	1.52701e-184	0.327829	0.907	0.652	3.59734e-180
Jph1	Jph1	1.87545e-233	0.327157	0.87	0.531	4.41819e-229
Mlf1	Mlf1	6.41431e-181	0.326016	0.928	0.714	1.51108e-176
Rnd2	Rnd2	1.06485e-199	0.32547	0.893	0.679	2.50857e-195
H3f3b	H3f3b	9.19094e-125	0.322031	1	0.991	2.1652e-120
Nmt2	Nmt2	2.68047e-179	0.321996	1	0.958	6.31464e-175
Sod2	Sod2	4.50756e-174	0.321128	0.967	0.891	1.06189e-169
Ppp1cc	Ppp1cc	1.20073e-198	0.317727	1	0.952	2.82867e-194
Pdia6	Pdia6	1.42103e-151	0.316855	0.994	0.931	3.34765e-147
Mrpl18	Mrpl18	4.87364e-180	0.314859	0.993	0.924	1.14813e-175
Copb1	Copb1	1.64485e-187	0.314435	0.952	0.837	3.87494e-183
Atp2a2	Atp2a2	1.09269e-183	0.31384	0.95	0.802	2.57416e-179
Stub1	Stub1	1.55558e-185	0.313508	0.995	0.932	3.66464e-181
Slk	Slk	2.8763e-158	0.313461	0.991	0.924	6.77598e-154
Mrpl54	Mrpl54	4.48415e-172	0.313421	0.996	0.931	1.05638e-167
Smap1	Smap1	2.29575e-177	0.313342	0.997	0.924	5.40833e-173
Knl1	Knl1	1.78566e-134	0.310623	0.935	0.733	4.20667e-130
Ube3a	Ube3a	2.07224e-173	0.310555	0.993	0.912	4.88177e-169
Tex261	Tex261	1.17007e-164	0.309697	0.903	0.72	2.75645e-160
Slc25a33	Slc25a33	2.06028e-195	0.30915	0.956	0.8	4.8536e-191
Cpsf2	Cpsf2	3.94357e-186	0.308953	0.936	0.755	9.29027e-182
Fam49b	Fam49b	1.51267e-175	0.308282	0.979	0.895	3.56354e-171
Sms	Sms	2.66369e-206	0.307919	0.894	0.631	6.27512e-202
Celf1	Celf1	9.94562e-169	0.306107	0.98	0.89	2.34299e-164
Mrps7	Mrps7	2.1253e-183	0.305602	0.992	0.919	5.00678e-179
Calm3	Calm3	5.25479e-164	0.305434	0.998	0.939	1.23792e-159
Rab11fip4	Rab11fip4	1.28534e-156	0.30517	0.886	0.693	3.02801e-152
Dnlz	Dnlz	1.02166e-215	0.305051	0.846	0.583	2.40682e-211
Cfl1	Cfl1	1.89412e-175	0.304621	0.999	0.956	4.46217e-171
Trnau1ap	Trnau1ap	4.98508e-196	0.304602	0.933	0.755	1.17439e-191
Cenpf	Cenpf	2.36692e-95	0.304483	0.999	0.948	5.576e-91
Dbi	Dbi	3.25288e-137	0.304279	0.999	0.95	7.66314e-133
Mlec	Mlec	1.4221e-176	0.304004	0.978	0.855	3.35019e-172
Hdac6	Hdac6	1.40045e-162	0.303864	0.957	0.857	3.29917e-158
Pold2	Pold2	3.4554e-222	0.303351	0.867	0.585	8.14024e-218
Mycbp2	Mycbp2	1.77867e-137	0.303171	0.997	0.933	4.19019e-133
Uck2	Uck2	1.95172e-189	0.302061	0.909	0.712	4.59785e-185
Bax	Bax	1.00177e-167	0.301463	0.995	0.946	2.35996e-163
Manf	Manf	1.23387e-155	0.30094	0.989	0.909	2.90676e-151
Gadd45b	Gadd45b	5.32766e-214	0.300835	0.751	0.36	1.25509e-209
Gdpd1	Gdpd1	2.49194e-165	0.299553	0.952	0.831	5.87052e-161
Zc3h14	Zc3h14	2.43712e-172	0.297891	0.995	0.927	5.74136e-168
Abce1	Abce1	3.80757e-161	0.297761	0.965	0.858	8.96988e-157
Vkorc1	Vkorc1	7.08052e-169	0.296781	0.941	0.804	1.66803e-164
Zdbf2	Zdbf2	6.12156e-146	0.296695	0.851	0.638	1.44212e-141
Eci1	Eci1	3.54868e-177	0.295509	0.95	0.812	8.35999e-173
Esx1	Esx1	3.37659e-202	0.293959	0.488	0.117	7.95457e-198
Anp32b	Anp32b	2.98679e-177	0.293312	1	0.979	7.03627e-173
Meioc	Meioc	2.91801e-112	0.293161	0.523	0.367	6.87425e-108
Hmg20b	Hmg20b	5.82098e-164	0.292078	0.862	0.666	1.37131e-159
Kmt2e	Kmt2e	5.9398e-133	0.291259	0.942	0.792	1.3993e-128
Dis3	Dis3	1.16686e-145	0.28983	0.923	0.726	2.74889e-141
Slc9a6	Slc9a6	1.00271e-241	0.289369	0.815	0.46	2.36219e-237
Ndufv2	Ndufv2	4.55705e-149	0.287546	0.988	0.911	1.07355e-144
Anp32a	Anp32a	5.08294e-149	0.286222	0.915	0.705	1.19744e-144
Prc1	Prc1	5.4853e-92	0.284326	0.959	0.785	1.29223e-87
Fam104a	Fam104a	3.09864e-161	0.283775	0.999	0.946	7.29978e-157
Usp7	Usp7	7.34568e-163	0.283324	0.994	0.932	1.7305e-158
Mia2	Mia2	7.53096e-156	0.282884	0.957	0.866	1.77414e-151
Mrfap1	Mrfap1	1.0297e-160	0.282608	0.999	0.955	2.42576e-156
Ehmt1	Ehmt1	1.85482e-160	0.282388	0.985	0.899	4.36959e-156
Uba2	Uba2	3.6191e-157	0.28207	0.993	0.934	8.52588e-153
Ppp4r3b	Ppp4r3b	6.24839e-134	0.281789	0.962	0.837	1.472e-129
Smc2	Smc2	5.51049e-140	0.281199	0.997	0.923	1.29816e-135
Myef2	Myef2	1.60977e-159	0.280773	0.954	0.791	3.7923e-155
Btbd1	Btbd1	1.31943e-114	0.280361	0.946	0.817	3.1083e-110
Suclg2	Suclg2	1.55396e-190	0.279997	0.857	0.571	3.66082e-186
AY036118	AY036118	2.65762e-108	0.2798	0.967	0.881	6.26082e-104
Rasa2	Rasa2	4.98339e-147	0.277815	0.983	0.894	1.17399e-142
Tpx2	Tpx2	1.88537e-93	0.276976	0.951	0.776	4.44156e-89
Suco	Suco	7.2432e-166	0.276243	0.907	0.711	1.70635e-161
Cuta	Cuta	1.82749e-143	0.276222	0.991	0.917	4.30519e-139
Colgalt1	Colgalt1	2.44633e-154	0.276094	0.891	0.69	5.76306e-150
Coq7	Coq7	4.30339e-129	0.275915	0.993	0.937	1.01379e-124
Fam199x	Fam199x	3.10194e-235	0.275886	0.725	0.295	7.30756e-231
Dab2ip	Dab2ip	7.9226e-148	0.274285	0.893	0.695	1.86641e-143
Aurkaip1	Aurkaip1	4.04159e-120	0.274157	0.988	0.926	9.52118e-116
Tomm20	Tomm20	9.83606e-156	0.273871	0.999	0.954	2.31718e-151
Rnf20	Rnf20	7.09029e-152	0.273547	0.933	0.785	1.67033e-147
Tfrc	Tfrc	9.35406e-151	0.27338	0.916	0.728	2.20363e-146
Taf12	Taf12	4.81431e-159	0.27189	0.865	0.649	1.13415e-154
Sycp1	Sycp1	2.54973e-109	0.271405	0.999	0.95	6.00667e-105
Mrps26	Mrps26	1.37977e-143	0.271376	0.969	0.87	3.25046e-139
Marcksl1	Marcksl1	2.13035e-125	0.271244	0.997	0.961	5.01867e-121
Eif4g1	Eif4g1	1.02692e-133	0.270736	0.993	0.929	2.41921e-129
Npm3	Npm3	3.51043e-129	0.269626	0.997	0.94	8.26987e-125
Ndufa2	Ndufa2	9.59023e-149	0.269407	0.997	0.952	2.25927e-144
Tulp4	Tulp4	2.25092e-145	0.269292	0.947	0.813	5.30273e-141
Lyrm9	Lyrm9	2.40685e-186	0.269139	0.792	0.518	5.67005e-182
Usmg5	Usmg5	3.67867e-128	0.26872	0.996	0.948	8.66622e-124
Gtf3c6	Gtf3c6	1.08279e-142	0.26868	0.923	0.785	2.55084e-138
Ptp4a3	Ptp4a3	1.13182e-159	0.268317	0.859	0.585	2.66634e-155
Rab34	Rab34	1.53371e-183	0.26718	0.847	0.516	3.61312e-179
Polr2a	Polr2a	5.65764e-136	0.266464	0.995	0.927	1.33283e-131
Clspn	Clspn	3.47035e-115	0.265784	0.992	0.866	8.17544e-111
Ndufa4	Ndufa4	3.52518e-137	0.264814	0.999	0.955	8.30461e-133
Cox6a1	Cox6a1	8.75299e-126	0.264237	0.998	0.952	2.06203e-121
Usp50	Usp50	1.38247e-161	0.264035	0.915	0.704	3.25682e-157
Vma21	Vma21	6.00281e-161	0.263376	0.888	0.708	1.41414e-156
Dnajc2	Dnajc2	4.10523e-131	0.263196	0.999	0.947	9.67109e-127
Atad5	Atad5	8.10385e-122	0.262878	0.915	0.71	1.90911e-117
Vezf1	Vezf1	9.17569e-166	0.262629	0.766	0.45	2.16161e-161
Eif5	Eif5	1.80674e-159	0.262391	1	0.963	4.25631e-155
Polr2l	Polr2l	2.15378e-101	0.262286	0.913	0.777	5.07388e-97
Vhl	Vhl	2.92076e-181	0.262095	0.873	0.619	6.88073e-177
Rwdd1	Rwdd1	5.37285e-125	0.261205	0.988	0.926	1.26574e-120
Vps36	Vps36	4.74594e-133	0.260829	0.869	0.665	1.11805e-128
Hells	Hells	6.21554e-140	0.260691	1	0.963	1.46426e-135
Hsbp1	Hsbp1	1.40555e-137	0.260443	0.996	0.949	3.31119e-133
Hmgb2	Hmgb2	2.13091e-100	0.260284	1	0.968	5.02e-96
Crip2	Crip2	1.19976e-152	0.260193	0.868	0.557	2.8264e-148
Cdkn2a	Cdkn2a	3.71653e-129	0.259896	0.994	0.929	8.75541e-125
Usp1	Usp1	7.43632e-114	0.258797	0.98	0.885	1.75185e-109
Prpf8	Prpf8	5.37125e-142	0.258524	0.954	0.85	1.26536e-137
Ctcf	Ctcf	3.51024e-118	0.258311	0.975	0.887	8.26942e-114
Esco2	Esco2	1.6339e-114	0.257368	0.983	0.823	3.84913e-110
Wdr18	Wdr18	2.71459e-116	0.25721	0.991	0.918	6.39503e-112
Kif3a	Kif3a	1.18899e-121	0.256297	0.983	0.9	2.80102e-117
Ckap4	Ckap4	1.87847e-132	0.255578	0.897	0.702	4.4253e-128
Kif4	Kif4	1.06016e-112	0.255489	0.891	0.677	2.49752e-108
Gjc1	Gjc1	3.41186e-125	0.255202	0.975	0.851	8.03767e-121
Akap8l	Akap8l	2.11062e-131	0.255186	0.959	0.851	4.97219e-127
Ube2i	Ube2i	9.49698e-160	0.253919	0.999	0.96	2.2373e-155
Usp24	Usp24	9.89795e-122	0.25364	0.92	0.789	2.33176e-117
Odf2	Odf2	7.22065e-127	0.253114	0.845	0.674	1.70104e-122
Suv39h2	Suv39h2	9.09544e-146	0.252781	0.962	0.855	2.1427e-141
Zfyve9	Zfyve9	2.8493e-131	0.252424	0.942	0.831	6.71238e-127
Ppp2r2d	Ppp2r2d	1.31767e-122	0.252356	0.97	0.887	3.10416e-118
Lin28b	Lin28b	3.74339e-155	0.252191	0.86	0.617	8.81868e-151
Naa38	Naa38	3.90787e-115	0.251996	0.998	0.947	9.20615e-111
Hras	Hras	7.05201e-120	0.251847	0.986	0.92	1.66131e-115
Pbrm1	Pbrm1	2.53631e-112	0.25176	0.998	0.931	5.97505e-108
Edf1	Edf1	3.23955e-127	0.251493	0.997	0.946	7.63174e-123
Tars	Tars	3.49429e-131	0.250383	0.961	0.857	8.23185e-127
Eef2k	Eef2k	4.48189e-150	0.250023	0.806	0.486	1.05584e-145
Dhx36	Dhx36	4.83097e-116	0.249975	0.989	0.929	1.13808e-111
Rock1	Rock1	1.30573e-109	0.249275	0.996	0.94	3.07605e-105
Cdk11b	Cdk11b	3.67076e-118	0.24904	0.991	0.92	8.64757e-114
Samm50	Samm50	3.4318e-113	0.248321	0.98	0.912	8.08464e-109
Kif1b	Kif1b	2.46122e-107	0.248277	0.953	0.86	5.79815e-103
Bclaf3	Bclaf3	6.51579e-111	0.248263	0.979	0.907	1.53499e-106
Faim	Faim	9.72083e-137	0.247841	0.913	0.762	2.29003e-132
Vegfb	Vegfb	1.35207e-201	0.24769	0.691	0.265	3.1852e-197
Eif2s3y	Eif2s3y	1.01053e-138	0.247482	0.963	0.842	2.3806e-134
Rbbp4	Rbbp4	4.47565e-130	0.246951	0.996	0.934	1.05437e-125
Gmds	Gmds	7.95532e-146	0.246205	0.866	0.641	1.87411e-141
Prss50	Prss50	5.66413e-128	0.245842	0.331	0.08	1.33436e-123
Pak2	Pak2	2.56272e-131	0.245703	0.975	0.866	6.03726e-127
Map1b	Map1b	9.21709e-98	0.245526	0.85	0.642	2.17136e-93
Arcn1	Arcn1	9.35901e-118	0.245442	0.955	0.848	2.2048e-113
Zeb1	Zeb1	9.60998e-146	0.244901	0.794	0.552	2.26392e-141
Wdr46	Wdr46	3.21471e-122	0.244783	0.962	0.867	7.57323e-118
Cks1b	Cks1b	1.58869e-105	0.24478	0.983	0.922	3.74263e-101
Uqcrh	Uqcrh	8.17211e-132	0.244654	0.999	0.965	1.92518e-127
Srrm2	Srrm2	1.14055e-135	0.244601	0.999	0.953	2.6869e-131
Rspry1	Rspry1	5.87228e-112	0.244113	0.951	0.827	1.38339e-107
Usp47	Usp47	1.05044e-109	0.243228	0.971	0.876	2.47463e-105
Ncl	Ncl	1.26049e-149	0.242316	1	0.986	2.96947e-145
Yaf2	Yaf2	8.47595e-137	0.242201	0.932	0.757	1.99676e-132
Gm42418	Gm42418	3.54105e-99	0.241977	1	0.996	8.342e-95
Brd7	Brd7	1.56316e-118	0.241971	0.993	0.923	3.68249e-114
Rac1	Rac1	2.06813e-114	0.241685	0.995	0.935	4.87209e-110
D330045A20Rik	D330045A20Rik	9.09405e-165	0.241581	0.767	0.435	2.14238e-160
Zfx	Zfx	3.29798e-149	0.241415	0.865	0.644	7.76939e-145
Birc5	Birc5	1.88171e-117	0.24092	0.977	0.804	4.43293e-113
Mif	Mif	4.55119e-102	0.23978	0.999	0.965	1.07217e-97
Tex11	Tex11	3.99911e-89	0.239778	0.922	0.782	9.42109e-85
Rp9	Rp9	6.36366e-122	0.239661	0.95	0.815	1.49915e-117
Dync1li2	Dync1li2	2.92727e-119	0.239635	0.962	0.862	6.89605e-115
Trip11	Trip11	3.73828e-96	0.239578	0.928	0.799	8.80663e-92
Ptprf	Ptprf	1.89865e-104	0.23946	0.963	0.891	4.47284e-100
Tmem267	Tmem267	4.05183e-41	0.239178	0.521	0.403	9.54531e-37
Fbxw7	Fbxw7	1.9954e-115	0.23896	0.941	0.822	4.70075e-111
Csnk2b	Csnk2b	1.25669e-108	0.238804	0.983	0.91	2.96051e-104
Jade3	Jade3	8.06113e-146	0.2388	0.853	0.616	1.89904e-141
Aldh9a1	Aldh9a1	4.66098e-133	0.238508	0.904	0.723	1.09803e-128
Nisch	Nisch	3.21588e-117	0.238459	0.98	0.894	7.57597e-113
C1d	C1d	6.15302e-147	0.238451	0.881	0.69	1.44953e-142
Desi2	Desi2	1.05669e-121	0.237638	0.972	0.857	2.48935e-117
Rps6ka6	Rps6ka6	4.98829e-187	0.23705	0.722	0.367	1.17514e-182
Msantd3	Msantd3	8.2227e-154	0.236961	0.802	0.547	1.9371e-149
Plk1	Plk1	1.40933e-73	0.236615	0.758	0.54	3.3201e-69
Srp14	Srp14	1.79682e-128	0.236489	0.999	0.949	4.23295e-124
Atp13a3	Atp13a3	4.4832e-118	0.236358	0.922	0.796	1.05615e-113
Polr2b	Polr2b	1.01904e-108	0.236343	0.991	0.922	2.40065e-104
Dnajc9	Dnajc9	4.27989e-91	0.236134	0.963	0.828	1.00826e-86
Nudt22	Nudt22	7.18387e-175	0.235999	0.577	0.222	1.69238e-170
Ophn1	Ophn1	2.15737e-170	0.235528	0.721	0.364	5.08233e-166
Rnf169	Rnf169	3.53596e-145	0.235155	0.757	0.497	8.33001e-141
Rpp25l	Rpp25l	1.3378e-118	0.234542	0.972	0.858	3.15159e-114
Rangap1	Rangap1	9.46998e-93	0.233475	0.962	0.854	2.23094e-88
Zfp652	Zfp652	7.71068e-135	0.233342	0.83	0.601	1.81648e-130
Ccp110	Ccp110	8.40386e-114	0.232668	0.849	0.621	1.97978e-109
Utp18	Utp18	1.36288e-112	0.232531	0.986	0.918	3.21068e-108
Wdhd1	Wdhd1	3.26035e-118	0.231183	0.928	0.748	7.68072e-114
Kmt5a	Kmt5a	9.4598e-106	0.23107	0.958	0.854	2.22854e-101
Ndufa3	Ndufa3	1.54276e-110	0.230467	0.977	0.882	3.63444e-106
Mthfd2	Mthfd2	2.4667e-104	0.229857	0.969	0.854	5.81105e-100
Rev3l	Rev3l	7.73182e-100	0.229793	0.934	0.829	1.82146e-95
Pafah1b2	Pafah1b2	7.16723e-120	0.229691	0.99	0.93	1.68846e-115
Chuk	Chuk	2.81984e-116	0.229351	0.916	0.746	6.64298e-112
Dbf4	Dbf4	6.89062e-96	0.229176	0.97	0.861	1.62329e-91
Ckap2l	Ckap2l	4.42226e-99	0.228971	0.77	0.519	1.0418e-94
Alad	Alad	1.00975e-88	0.228707	0.986	0.933	2.37877e-84
Ddost	Ddost	8.90105e-110	0.228685	0.997	0.939	2.09691e-105
Dnmt1	Dnmt1	3.34534e-94	0.228188	0.994	0.921	7.88094e-90
Lpgat1	Lpgat1	2.05379e-130	0.228073	0.829	0.602	4.83833e-126
Ddx21	Ddx21	4.17391e-105	0.227694	0.994	0.933	9.83291e-101
Get4	Get4	2.08922e-107	0.227632	0.991	0.932	4.92178e-103
Mta1	Mta1	2.43087e-150	0.227387	0.781	0.497	5.72665e-146
Gtf2f1	Gtf2f1	1.70179e-73	0.22734	0.989	0.927	4.00908e-69
Spc24	Spc24	6.32681e-91	0.227152	0.97	0.859	1.49047e-86
Snrpd2	Snrpd2	3.12821e-109	0.227117	1	0.964	7.36944e-105
Rpl22	Rpl22	1.42189e-116	0.2271	1	0.979	3.3497e-112
Exoc4	Exoc4	4.21563e-111	0.226977	0.869	0.708	9.93119e-107
Psat1	Psat1	7.69908e-121	0.226963	0.929	0.767	1.81375e-116
Racgap1	Racgap1	2.96867e-102	0.226948	0.931	0.803	6.9936e-98
Pabpc4	Pabpc4	3.47432e-114	0.226871	0.818	0.595	8.18481e-110
Snrpb2	Snrpb2	3.64971e-115	0.22672	0.936	0.806	8.59799e-111
Sdhb	Sdhb	1.1705e-89	0.226177	0.991	0.933	2.75745e-85
Iah1	Iah1	1.1107e-101	0.226026	0.978	0.892	2.61658e-97
Mios	Mios	4.41617e-121	0.225923	0.881	0.722	1.04036e-116
Ccne2	Ccne2	1.17937e-156	0.225722	0.653	0.325	2.77835e-152
Nexmif	Nexmif	3.32839e-228	0.224645	0.531	0.113	7.84102e-224
Kif15	Kif15	4.07884e-95	0.224393	0.911	0.686	9.60892e-91
Ei24	Ei24	4.81707e-112	0.224315	0.945	0.825	1.1348e-107
Cfl2	Cfl2	2.89363e-99	0.224276	0.973	0.88	6.81681e-95
Ndufa1	Ndufa1	9.29402e-116	0.223982	0.915	0.721	2.18949e-111
Hist1h2bm	Hist1h2bm	1.37798e-85	0.222763	0.663	0.44	3.24626e-81
Tpgs2	Tpgs2	1.566e-103	0.222365	0.98	0.891	3.68917e-99
Rexo1	Rexo1	1.32617e-110	0.222021	0.967	0.852	3.12419e-106
Gpx4	Gpx4	6.12933e-84	0.221906	0.998	0.951	1.44395e-79
Hnrnph1	Hnrnph1	1.08728e-89	0.221612	0.97	0.869	2.56142e-85
Zfp711	Zfp711	1.05324e-146	0.221434	0.717	0.417	2.48123e-142
Cbx4	Cbx4	7.9641e-133	0.221203	0.774	0.522	1.87618e-128
Rasd2	Rasd2	2.88477e-98	0.221138	0.808	0.619	6.79595e-94
Mrps17	Mrps17	6.96353e-104	0.220868	0.988	0.916	1.64047e-99
Mrpl28	Mrpl28	4.63993e-95	0.220823	0.996	0.936	1.09308e-90
Kif5b	Kif5b	8.8056e-87	0.220718	0.99	0.921	2.07442e-82
Emc6	Emc6	9.8849e-110	0.219755	0.998	0.945	2.32868e-105
Kdelr2	Kdelr2	5.93798e-96	0.219755	0.943	0.834	1.39887e-91
Jpt1	Jpt1	9.91225e-77	0.219553	0.998	0.948	2.33513e-72
Rnaseh2c	Rnaseh2c	3.36085e-103	0.218937	0.977	0.896	7.91748e-99
Bex2	Bex2	1.97012e-126	0.218899	0.771	0.489	4.6412e-122
Uqcrq	Uqcrq	2.21943e-102	0.218643	0.999	0.95	5.22853e-98
Eif4e2	Eif4e2	1.63765e-97	0.218593	0.975	0.924	3.85797e-93
Kmt2a	Kmt2a	6.52753e-68	0.218564	0.993	0.928	1.53776e-63
Anapc13	Anapc13	5.64478e-97	0.218183	0.991	0.932	1.3298e-92
Heatr3	Heatr3	1.34272e-128	0.218102	0.81	0.599	3.16319e-124
Strbp	Strbp	6.58937e-97	0.217824	0.992	0.928	1.55232e-92
Akr7a5	Akr7a5	3.43759e-88	0.217822	0.98	0.902	8.09827e-84
Nop9	Nop9	2.50455e-107	0.217822	0.94	0.817	5.90022e-103
Fus	Fus	5.31455e-93	0.217783	0.997	0.948	1.252e-88
Lap3	Lap3	1.38428e-94	0.217729	0.975	0.903	3.26109e-90
Cntrl	Cntrl	3.77631e-76	0.217255	0.957	0.873	8.89622e-72
Tcf25	Tcf25	3.60386e-97	0.216794	0.998	0.945	8.48998e-93
E2f5	E2f5	1.70237e-117	0.216514	0.874	0.688	4.01043e-113
Tspan4	Tspan4	3.04777e-147	0.215697	0.76	0.464	7.17994e-143
Psmd8	Psmd8	1.1318e-96	0.2153	0.996	0.934	2.66629e-92
Mxd4	Mxd4	4.89409e-91	0.215274	0.936	0.815	1.15295e-86
Apip	Apip	4.04803e-92	0.214607	0.954	0.859	9.53636e-88
Itgb1bp1	Itgb1bp1	1.51427e-151	0.214512	0.704	0.407	3.56731e-147
Sar1a	Sar1a	2.96319e-95	0.214467	0.997	0.949	6.98068e-91
Ints1	Ints1	4.10856e-101	0.214228	0.947	0.83	9.67896e-97
Ndufa12	Ndufa12	3.80101e-91	0.214179	0.957	0.852	8.95441e-87
Plbd2	Plbd2	1.06367e-118	0.214167	0.792	0.557	2.50578e-114
Zfp326	Zfp326	1.04067e-89	0.213644	0.933	0.791	2.4516e-85
Siah1b	Siah1b	1.66302e-96	0.213539	0.937	0.794	3.91775e-92
Mrpl46	Mrpl46	5.95365e-91	0.213512	0.97	0.898	1.40256e-86
Rnf11	Rnf11	1.52191e-99	0.21346	0.938	0.821	3.58532e-95
Mbnl3	Mbnl3	4.12655e-146	0.213257	0.675	0.367	9.72133e-142
Slf2	Slf2	2.81487e-93	0.213066	0.929	0.785	6.63127e-89
Spata33	Spata33	1.41052e-115	0.212452	0.863	0.665	3.3229e-111
Gpbp1	Gpbp1	6.04785e-96	0.212255	0.996	0.935	1.42475e-91
Taf1d	Taf1d	1.45886e-74	0.212253	0.997	0.938	3.43678e-70
Stard9	Stard9	1.82046e-107	0.212172	0.757	0.579	4.28864e-103
Atp6v0b	Atp6v0b	3.05935e-97	0.212166	0.995	0.931	7.20722e-93
Ola1	Ola1	3.43701e-97	0.211967	0.988	0.931	8.0969e-93
Ykt6	Ykt6	2.40912e-113	0.211633	0.891	0.744	5.6754e-109
Rnf17	Rnf17	1.25232e-84	0.211324	0.982	0.924	2.95022e-80
Sh3glb1	Sh3glb1	6.57606e-93	0.211305	0.995	0.931	1.54919e-88
Pcgf5	Pcgf5	1.12117e-84	0.210866	0.984	0.923	2.64125e-80
Vdac2	Vdac2	8.77043e-102	0.210739	0.988	0.915	2.06614e-97
Caprin2	Caprin2	3.93533e-86	0.210298	0.967	0.865	9.27084e-82
Hmgb1	Hmgb1	4.1068e-113	0.210091	1	0.977	9.67481e-109
Nudt16l1	Nudt16l1	6.83873e-120	0.210074	0.798	0.575	1.61107e-115
Ube2m	Ube2m	5.37987e-92	0.209602	0.823	0.668	1.26739e-87
Unc119b	Unc119b	1.11035e-87	0.209124	0.961	0.865	2.61575e-83
Oat	Oat	3.84886e-111	0.209104	0.829	0.62	9.06715e-107
Ubac1	Ubac1	7.46961e-91	0.209043	0.978	0.903	1.75969e-86
Psmb3	Psmb3	2.13631e-69	0.208819	0.996	0.956	5.03273e-65
Rab2a	Rab2a	1.31244e-93	0.208755	0.994	0.938	3.09185e-89
Tex13b	Tex13b	3.59679e-68	0.208604	0.967	0.863	8.47333e-64
Sirt1	Sirt1	3.02979e-108	0.208537	0.843	0.645	7.13759e-104
Zfp609	Zfp609	3.2151e-93	0.208502	0.901	0.79	7.57414e-89
Cdc42se2	Cdc42se2	1.32146e-101	0.208247	0.934	0.839	3.11309e-97
Tor2a	Tor2a	3.72075e-119	0.207993	0.838	0.658	8.76535e-115
Zfp638	Zfp638	2.92818e-79	0.207799	0.983	0.924	6.89821e-75
Noc3l	Noc3l	4.71055e-96	0.207303	0.924	0.802	1.10971e-91
Srp9	Srp9	1.50264e-93	0.207225	0.993	0.937	3.53991e-89
Ecsit	Ecsit	1.72349e-113	0.207209	0.833	0.653	4.0602e-109
Cdc25a	Cdc25a	2.9143e-87	0.207124	0.9	0.696	6.86552e-83
Tmem126a	Tmem126a	1.02325e-92	0.207	0.897	0.733	2.41058e-88
Dgat2	Dgat2	1.98084e-110	0.206965	0.864	0.701	4.66645e-106
Bri3bp	Bri3bp	5.8615e-95	0.206925	0.952	0.833	1.38085e-90
Carhsp1	Carhsp1	2.08901e-97	0.206767	0.902	0.746	4.92129e-93
Sycp3	Sycp3	5.59483e-65	0.206765	0.972	0.901	1.31803e-60
Mirt1	Mirt1	1.21249e-12	0.206128	0.166	0.106	2.85639e-08
Ly6k	Ly6k	7.69049e-156	0.205913	0.366	0.063	1.81173e-151
Cnksr2	Cnksr2	8.46436e-182	0.205871	0.573	0.194	1.99403e-177
Rybp	Rybp	4.84022e-107	0.205467	0.891	0.723	1.14026e-102
Atf1	Atf1	4.01356e-96	0.205179	0.946	0.854	9.45514e-92
Chka	Chka	2.95751e-94	0.204929	0.782	0.602	6.9673e-90
Nucks1	Nucks1	2.9805e-65	0.204739	0.986	0.92	7.02146e-61
Rbmx2	Rbmx2	3.0663e-95	0.204708	0.944	0.835	7.22358e-91
Amfr	Amfr	5.8511e-165	0.204233	0.667	0.312	1.3784e-160
Rheb	Rheb	4.65739e-92	0.204145	0.972	0.886	1.09719e-87
Naa30	Naa30	5.15099e-119	0.204093	0.793	0.575	1.21347e-114
Bend4	Bend4	2.61722e-94	0.203608	0.871	0.695	6.16564e-90
Smu1	Smu1	2.21372e-95	0.203571	0.936	0.828	5.21508e-91
Uchl1	Uchl1	4.24947e-54	0.203512	0.999	0.975	1.00109e-49
Higd1a	Higd1a	1.45105e-87	0.20345	0.996	0.953	3.41839e-83
Smco4	Smco4	1.11325e-123	0.20334	0.75	0.497	2.6226e-119
Mtfr1l	Mtfr1l	2.50928e-100	0.203117	0.938	0.828	5.91137e-96
Gnai3	Gnai3	1.14561e-92	0.20296	0.952	0.825	2.69883e-88
Rpl27a	Rpl27a	3.87716e-115	0.20278	1	0.993	9.13382e-111
Eif4g3	Eif4g3	2.50712e-64	0.202757	0.634	0.452	5.90628e-60
Cmtm4	Cmtm4	9.75864e-109	0.202592	0.8	0.616	2.29894e-104
Prkag2	Prkag2	3.49554e-99	0.202154	0.872	0.713	8.2348e-95
Syce1	Syce1	2.58671e-93	0.201993	0.952	0.858	6.09378e-89
Txn1	Txn1	2.09088e-82	0.20196	0.98	0.882	4.92569e-78
Atp5h	Atp5h	9.8478e-88	0.201834	0.999	0.959	2.31995e-83
Galnt12	Galnt12	3.7756e-90	0.201613	0.811	0.577	8.89456e-86
Smad1	Smad1	4.77639e-117	0.201151	0.776	0.563	1.12522e-112
Zc3h13	Zc3h13	9.88391e-76	0.20112	0.993	0.929	2.32845e-71
Plekha7	Plekha7	9.27665e-133	0.200744	0.59	0.278	2.18539e-128
Mier1	Mier1	1.56748e-87	0.20058	0.998	0.948	3.69266e-83
Ash1l	Ash1l	1.34166e-67	0.200532	0.988	0.92	3.16068e-63
Arhgef26	Arhgef26	6.46858e-210	0.2005	0.522	0.124	1.52387e-205
Snx2	Snx2	8.72964e-120	0.200423	0.784	0.555	2.05653e-115
Kdm6b	Kdm6b	3.94498e-81	0.200362	0.907	0.759	9.29359e-77
Ergic3	Ergic3	6.57479e-103	0.200319	0.734	0.555	1.54889e-98
Huwe1	Huwe1	1.42178e-79	0.200318	0.997	0.938	3.34944e-75
Thumpd1	Thumpd1	3.79501e-94	0.200249	0.939	0.845	8.94028e-90
Nsun5	Nsun5	4.84319e-89	0.200063	0.89	0.75	1.14096e-84
Efr3a	Efr3a	4.28591e-91	0.199822	0.933	0.828	1.00967e-86
Aifm3	Aifm3	6.09549e-113	0.199487	0.79	0.605	1.43598e-108
Eprs	Eprs	7.82036e-91	0.1992	0.999	0.954	1.84232e-86
Tmed7	Tmed7	3.71517e-98	0.199197	0.874	0.72	8.75219e-94
Exo1	Exo1	6.77647e-83	0.198986	0.921	0.774	1.5964e-78
1110008P14Rik	1110008P14Rik	1.184e-76	0.198976	0.989	0.92	2.78926e-72
Ankib1	Ankib1	1.3081e-93	0.198205	0.857	0.709	3.08163e-89
Sntb2	Sntb2	1.11137e-100	0.198183	0.87	0.687	2.61817e-96
Mex3d	Mex3d	2.61399e-116	0.198066	0.736	0.478	6.15803e-112
Pih1d1	Pih1d1	1.58868e-85	0.197898	0.914	0.818	3.7426e-81
Ncbp2	Ncbp2	1.53319e-83	0.197726	0.988	0.934	3.61189e-79
Nsd2	Nsd2	1.95619e-75	0.197462	0.992	0.926	4.6084e-71
Nrtn	Nrtn	4.39755e-115	0.197291	0.754	0.471	1.03597e-110
Akap17b	Akap17b	1.32879e-82	0.197216	0.84	0.679	3.13036e-78
Agps	Agps	3.02963e-100	0.196824	0.923	0.79	7.1372e-96
Luc7l3	Luc7l3	3.15329e-66	0.196744	0.999	0.942	7.42853e-62
Ube2j2	Ube2j2	4.23926e-92	0.196585	0.997	0.936	9.98685e-88
Uqcrc2	Uqcrc2	6.2897e-84	0.196336	0.96	0.868	1.48173e-79
Taok1	Taok1	9.3232e-73	0.196171	0.959	0.865	2.19636e-68
1700020I14Rik	1700020I14Rik	1.25945e-87	0.196032	0.977	0.899	2.96702e-83
Kmt2b	Kmt2b	2.44453e-76	0.195784	0.97	0.897	5.75882e-72
Ythdc2	Ythdc2	4.1405e-88	0.19564	0.803	0.606	9.75418e-84
Donson	Donson	2.62466e-108	0.195607	0.784	0.559	6.18317e-104
Calr	Calr	3.5499e-68	0.195023	0.999	0.949	8.36285e-64
Tmem18	Tmem18	3.08708e-82	0.194607	0.867	0.734	7.27254e-78
Ccdc59	Ccdc59	2.16823e-92	0.194455	0.899	0.781	5.10792e-88
Ssh2	Ssh2	1.56155e-91	0.194318	0.854	0.683	3.6787e-87
Atxn3	Atxn3	2.53781e-103	0.194315	0.835	0.666	5.97857e-99
Tpd52l2	Tpd52l2	9.05984e-84	0.194245	0.956	0.895	2.13432e-79
Rbbp8	Rbbp8	4.80865e-84	0.193901	0.921	0.795	1.13282e-79
Acbd6	Acbd6	1.22801e-79	0.1939	0.98	0.91	2.89294e-75
Znhit1	Znhit1	1.56453e-81	0.193548	0.881	0.752	3.68571e-77
Wipi2	Wipi2	5.12574e-85	0.193381	0.963	0.88	1.20752e-80
Sfmbt1	Sfmbt1	2.60113e-81	0.193224	0.915	0.813	6.12775e-77
Rfk	Rfk	1.80864e-86	0.193179	0.878	0.733	4.2608e-82
C330027C09Rik	C330027C09Rik	1.92811e-95	0.193078	0.808	0.6	4.54225e-91
Ncbp3	Ncbp3	1.20348e-82	0.192869	0.882	0.747	2.83517e-78
Plod1	Plod1	8.80998e-102	0.192855	0.789	0.568	2.07545e-97
Pom121	Pom121	2.46918e-82	0.192844	0.885	0.774	5.81689e-78
Clcn3	Clcn3	1.41708e-87	0.192706	0.832	0.686	3.33836e-83
Eif5a2	Eif5a2	1.33181e-81	0.1927	0.897	0.762	3.13748e-77
Chd3	Chd3	5.68342e-71	0.192535	0.934	0.814	1.3389e-66
Tbc1d24	Tbc1d24	2.62743e-82	0.192421	0.665	0.448	6.1897e-78
Ppig	Ppig	1.7324e-76	0.192224	0.997	0.946	4.08119e-72
Gpbp1l1	Gpbp1l1	6.79311e-83	0.191919	0.944	0.837	1.60032e-78
Ctnnbl1	Ctnnbl1	4.39068e-85	0.191717	0.931	0.833	1.03436e-80
Kif23	Kif23	6.64722e-59	0.19153	0.882	0.752	1.56595e-54
Dctpp1	Dctpp1	1.31736e-68	0.19135	0.997	0.948	3.10344e-64
Cyb5r3	Cyb5r3	3.88781e-70	0.191284	0.941	0.842	9.15891e-66
Creg1	Creg1	3.39057e-115	0.191266	0.623	0.386	7.9875e-111
E130309D02Rik	E130309D02Rik	3.31148e-131	0.191006	0.711	0.407	7.80119e-127
Cep83	Cep83	3.83429e-71	0.190802	0.967	0.883	9.03282e-67
Pgrmc1	Pgrmc1	1.10047e-99	0.190622	0.852	0.642	2.59248e-95
Eid2	Eid2	1.78791e-84	0.190572	0.884	0.768	4.21196e-80
Exosc4	Exosc4	3.68852e-79	0.190411	0.938	0.853	8.68942e-75
Reps1	Reps1	4.88435e-111	0.190278	0.818	0.599	1.15066e-106
Cecr2	Cecr2	6.42011e-61	0.190182	0.973	0.919	1.51245e-56
Ccs	Ccs	4.85098e-108	0.190153	0.768	0.571	1.14279e-103
Gtf3c1	Gtf3c1	2.63383e-84	0.190008	0.901	0.776	6.20477e-80
Sap18	Sap18	1.10536e-80	0.18969	0.996	0.941	2.604e-76
Iws1	Iws1	2.17855e-70	0.189662	0.986	0.921	5.13222e-66
Pole4	Pole4	1.06924e-83	0.189614	0.968	0.885	2.51892e-79
Prps1	Prps1	4.9593e-109	0.188794	0.742	0.472	1.16831e-104
Fbn2	Fbn2	3.79432e-70	0.188756	0.797	0.672	8.93866e-66
Hcfc2	Hcfc2	1.65591e-120	0.188649	0.742	0.512	3.90099e-116
Taf7l	Taf7l	9.15144e-86	0.188638	0.999	0.954	2.1559e-81
Mrpl17	Mrpl17	7.72847e-79	0.188618	0.989	0.934	1.82067e-74
Zfpm1	Zfpm1	1.43203e-140	0.188537	0.63	0.284	3.37357e-136
Slc25a3	Slc25a3	4.95343e-77	0.188433	0.999	0.953	1.16693e-72
Dlg1	Dlg1	4.24408e-64	0.188361	0.866	0.76	9.9982e-60
2210016F16Rik	2210016F16Rik	1.09414e-81	0.188302	0.913	0.82	2.57758e-77
Flrt1	Flrt1	3.16991e-133	0.188082	0.514	0.204	7.46767e-129
Tmem167	Tmem167	6.1333e-80	0.18796	0.978	0.901	1.44488e-75
Mrpl49	Mrpl49	5.52566e-73	0.18785	0.976	0.905	1.30174e-68
Neto2	Neto2	4.37478e-103	0.187732	0.804	0.611	1.03061e-98
Tango2	Tango2	8.19554e-114	0.187678	0.725	0.46	1.93071e-109
Nktr	Nktr	2.49641e-57	0.187522	0.996	0.938	5.88104e-53
Ebpl	Ebpl	2.72232e-79	0.186826	0.916	0.794	6.41324e-75
Dnph1	Dnph1	1.71519e-79	0.186767	0.898	0.783	4.04064e-75
Lig1	Lig1	3.08392e-66	0.186198	0.99	0.917	7.26509e-62
Rbm25	Rbm25	1.66119e-79	0.186162	0.998	0.943	3.91343e-75
Socs1	Socs1	3.31319e-106	0.186086	0.726	0.495	7.80522e-102
Oraov1	Oraov1	4.0914e-119	0.186047	0.733	0.483	9.63851e-115
Tra2a	Tra2a	6.56142e-67	0.185993	0.983	0.914	1.54574e-62
Ddx17	Ddx17	2.25299e-60	0.185704	0.941	0.814	5.30759e-56
Ctdspl2	Ctdspl2	6.627e-80	0.185462	0.939	0.823	1.56119e-75
Psmd3	Psmd3	6.51948e-81	0.185446	0.953	0.872	1.53586e-76
Yrdc	Yrdc	2.62783e-79	0.185406	0.946	0.845	6.19064e-75
Tmf1	Tmf1	4.45544e-69	0.18539	0.893	0.78	1.04961e-64
Rnf10	Rnf10	3.34193e-76	0.1853	0.967	0.869	7.87292e-72
Rab14	Rab14	3.25831e-81	0.185027	0.998	0.946	7.67592e-77
Ccdc124	Ccdc124	2.0978e-76	0.184906	0.938	0.831	4.94199e-72
Dmrt1	Dmrt1	3.63797e-69	0.18457	0.991	0.939	8.57033e-65
Alg13	Alg13	9.94716e-106	0.184537	0.781	0.545	2.34335e-101
Tex30	Tex30	9.17595e-78	0.184413	0.991	0.938	2.16167e-73
Prpsap2	Prpsap2	1.87971e-92	0.184389	0.871	0.731	4.42821e-88
Stam2	Stam2	1.39626e-81	0.184364	0.933	0.83	3.28932e-77
Ccdc88a	Ccdc88a	1.21233e-61	0.183942	0.984	0.916	2.856e-57
Tmsb10	Tmsb10	2.98965e-70	0.183906	1	0.979	7.04302e-66
Axin1	Axin1	4.84883e-83	0.183785	0.917	0.808	1.14229e-78
Pdia3	Pdia3	7.21229e-71	0.183729	0.999	0.952	1.69907e-66
Otud4	Otud4	1.22196e-70	0.183713	0.979	0.903	2.8787e-66
Mob1a	Mob1a	5.44277e-85	0.183678	0.912	0.765	1.28221e-80
Sox11	Sox11	2.80328e-78	0.183411	0.632	0.399	6.60396e-74
Baz1b	Baz1b	1.96277e-70	0.183186	0.996	0.94	4.6239e-66
Pafah1b1	Pafah1b1	1.44087e-84	0.183139	0.999	0.955	3.3944e-80
Ormdl3	Ormdl3	4.34026e-71	0.183011	0.933	0.839	1.02248e-66
Cdk6	Cdk6	9.19534e-64	0.182953	0.633	0.399	2.16624e-59
Dgcr6	Dgcr6	1.1957e-83	0.182919	0.841	0.657	2.81682e-79
Fkbp9	Fkbp9	5.04927e-80	0.182001	0.781	0.652	1.18951e-75
Angel2	Angel2	1.50017e-63	0.181934	0.959	0.881	3.53411e-59
Las1l	Las1l	3.09936e-72	0.181836	0.923	0.808	7.30148e-68
Ncapg2	Ncapg2	1.74303e-71	0.181271	0.916	0.755	4.10622e-67
Med30	Med30	2.18698e-104	0.181255	0.769	0.536	5.15208e-100
Senp2	Senp2	2.40096e-78	0.181222	0.813	0.684	5.65619e-74
Camk4	Camk4	7.91007e-140	0.181131	0.565	0.236	1.86345e-135
1700037H04Rik	1700037H04Rik	1.29216e-80	0.181015	0.867	0.694	3.04407e-76
Cse1l	Cse1l	6.19876e-81	0.180941	0.938	0.831	1.4603e-76
Mrto4	Mrto4	9.81437e-74	0.180844	0.99	0.933	2.31207e-69
Tbl1x	Tbl1x	5.7548e-74	0.180839	0.951	0.867	1.35572e-69
Sdc1	Sdc1	7.08476e-114	0.180656	0.643	0.377	1.66903e-109
Arf1	Arf1	1.0155e-84	0.180437	0.997	0.947	2.39232e-80
Ap2s1	Ap2s1	1.25873e-62	0.18012	0.973	0.909	2.96531e-58
Copb2	Copb2	7.53937e-74	0.179938	0.995	0.953	1.77613e-69
Grb2	Grb2	3.46922e-71	0.179768	0.959	0.89	8.17279e-67
Lars	Lars	7.83584e-67	0.179536	0.97	0.896	1.84597e-62
Alkbh5	Alkbh5	1.87981e-77	0.179524	0.984	0.914	4.42845e-73
Eif1ax	Eif1ax	1.16798e-72	0.179464	0.995	0.952	2.75152e-68
Fmc1	Fmc1	3.91979e-85	0.179176	0.818	0.626	9.23424e-81
Smarcc1	Smarcc1	5.67358e-72	0.179037	0.998	0.95	1.33658e-67
Rnf7	Rnf7	1.37238e-77	0.17885	0.996	0.947	3.23304e-73
Dgcr2	Dgcr2	2.289e-94	0.178665	0.818	0.668	5.39244e-90
AC149090.1	AC149090.1	1.6723e-58	0.178635	0.797	0.641	3.93961e-54
Ptprs	Ptprs	8.87464e-71	0.178341	0.901	0.771	2.09069e-66
Ppp4r3a	Ppp4r3a	5.26509e-69	0.178231	0.937	0.837	1.24035e-64
Sfswap	Sfswap	8.86971e-68	0.177982	0.945	0.858	2.08953e-63
Azi2	Azi2	1.1352e-80	0.1778	0.877	0.728	2.67431e-76
Mob1b	Mob1b	5.33646e-68	0.177739	0.916	0.802	1.25716e-63
Ero1l	Ero1l	7.21159e-65	0.177734	0.946	0.871	1.69891e-60
Cep250	Cep250	4.17003e-69	0.17765	0.758	0.602	9.82375e-65
Snx16	Snx16	2.82265e-102	0.177558	0.644	0.393	6.64961e-98
Dab1	Dab1	2.51269e-101	0.177507	0.656	0.412	5.91941e-97
Chmp2b	Chmp2b	1.25055e-102	0.177224	0.693	0.428	2.94605e-98
Nedd4	Nedd4	7.35642e-70	0.177221	0.993	0.948	1.73302e-65
Tbca	Tbca	1.05964e-74	0.177033	0.987	0.912	2.49629e-70
Acvr2b	Acvr2b	1.0254e-69	0.177005	0.935	0.85	2.41563e-65
Scpep1	Scpep1	7.71389e-107	0.176921	0.742	0.483	1.81724e-102
Nsun2	Nsun2	3.00014e-70	0.176894	0.975	0.896	7.06772e-66
Srp19	Srp19	5.16793e-70	0.176856	0.969	0.875	1.21746e-65
Auts2	Auts2	4.34392e-54	0.176825	0.993	0.931	1.02334e-49
Wsb1	Wsb1	4.4209e-91	0.176752	0.848	0.699	1.04148e-86
Clptm1l	Clptm1l	1.28625e-82	0.17675	0.945	0.837	3.03015e-78
Ccnl2	Ccnl2	1.87908e-63	0.17669	0.979	0.911	4.42674e-59
Gm340	Gm340	1.79318e-79	0.176535	0.789	0.629	4.22436e-75
AU019823	AU019823	2.91736e-73	0.176357	0.907	0.767	6.87272e-69
Nus1	Nus1	1.47857e-80	0.176279	0.895	0.775	3.48322e-76
Tinf2	Tinf2	1.59945e-86	0.176257	0.778	0.606	3.768e-82
Tef	Tef	8.54903e-74	0.176059	0.849	0.707	2.01398e-69
Hmbs	Hmbs	1.18225e-67	0.175918	0.954	0.88	2.78515e-63
Diablo	Diablo	3.07544e-74	0.175743	0.983	0.915	7.24513e-70
Gins2	Gins2	1.70204e-71	0.175687	0.768	0.569	4.00967e-67
Trappc10	Trappc10	1.8602e-92	0.17562	0.77	0.603	4.38225e-88
Herc3	Herc3	7.26817e-107	0.175613	0.716	0.479	1.71224e-102
Ccdc115	Ccdc115	7.03769e-84	0.175496	0.806	0.621	1.65794e-79
Cyfip1	Cyfip1	7.15906e-75	0.175325	0.863	0.726	1.68653e-70
Fancm	Fancm	1.29748e-74	0.175303	0.854	0.68	3.05659e-70
Ireb2	Ireb2	2.31024e-71	0.175186	0.93	0.831	5.44245e-67
Paip2b	Paip2b	1.14576e-72	0.175185	0.834	0.699	2.69917e-68
Melk	Melk	2.33725e-64	0.17511	0.875	0.727	5.5061e-60
Pus7	Pus7	1.10557e-72	0.174938	0.925	0.829	2.60449e-68
Tgs1	Tgs1	4.68583e-62	0.174751	0.941	0.845	1.10389e-57
Coq5	Coq5	2.08641e-79	0.174607	0.827	0.689	4.91516e-75
Zswim5	Zswim5	8.35313e-104	0.174593	0.652	0.374	1.96783e-99
Zfp518b	Zfp518b	1.84924e-82	0.174449	0.789	0.633	4.35644e-78
Rplp2	Rplp2	6.29924e-97	0.174436	1	0.993	1.48398e-92
Cgn	Cgn	3.28572e-103	0.174388	0.627	0.361	7.7405e-99
Hacd1	Hacd1	4.79509e-104	0.174334	0.713	0.447	1.12963e-99
Arf2	Arf2	3.39266e-82	0.174197	0.741	0.576	7.99242e-78
Aup1	Aup1	1.08806e-88	0.174012	0.764	0.578	2.56325e-84
Slc12a2	Slc12a2	3.95764e-64	0.174003	0.933	0.839	9.32342e-60
Oxct1	Oxct1	9.07999e-70	0.173859	0.834	0.681	2.13906e-65
Nsf	Nsf	6.80126e-72	0.173798	0.886	0.775	1.60224e-67
Ptma	Ptma	6.45401e-85	0.173754	1	0.996	1.52044e-80
Chaf1a	Chaf1a	5.46881e-58	0.173695	0.927	0.819	1.28834e-53
Suz12	Suz12	6.39689e-71	0.173554	0.986	0.909	1.50698e-66
Trim37	Trim37	3.41354e-61	0.173468	0.973	0.903	8.04161e-57
Mgll	Mgll	2.72449e-78	0.173453	0.808	0.635	6.41835e-74
L3mbtl2	L3mbtl2	4.52723e-78	0.173319	0.882	0.745	1.06652e-73
Apc	Apc	9.28996e-54	0.173235	0.976	0.914	2.18853e-49
Ddhd1	Ddhd1	5.06652e-78	0.172996	0.879	0.741	1.19357e-73
Eif4g2	Eif4g2	5.51689e-66	0.172949	0.996	0.95	1.29967e-61
Ndufb5	Ndufb5	1.18632e-54	0.172935	0.994	0.946	2.79473e-50
Podxl2	Podxl2	1.73413e-69	0.172899	0.851	0.713	4.08526e-65
Luc7l2	Luc7l2	2.66669e-61	0.172872	0.998	0.942	6.28219e-57
Hmgn1	Hmgn1	2.65078e-94	0.172773	1	0.976	6.2447e-90
Ddx24	Ddx24	2.18937e-75	0.172744	0.999	0.953	5.15772e-71
Tdrkh	Tdrkh	9.91833e-67	0.172685	0.954	0.858	2.33656e-62
Mllt10	Mllt10	1.96669e-66	0.172582	0.959	0.87	4.63313e-62
Setd2	Setd2	1.07975e-55	0.172467	0.945	0.854	2.54367e-51
Akt1	Akt1	4.14746e-80	0.172462	0.789	0.563	9.77058e-76
Thap12	Thap12	4.07511e-80	0.172455	0.821	0.664	9.60015e-76
Cep57	Cep57	7.14081e-81	0.17242	0.882	0.73	1.68223e-76
Uhrf1bp1l	Uhrf1bp1l	4.34588e-93	0.172407	0.708	0.507	1.0238e-88
Pdpk1	Pdpk1	6.52172e-71	0.171945	0.802	0.663	1.53639e-66
Fndc3a	Fndc3a	3.04397e-70	0.171908	0.803	0.67	7.17099e-66
Itsn2	Itsn2	2.02961e-92	0.171882	0.746	0.518	4.78135e-88
Hmx1	Hmx1	1.04794e-136	0.17172	0.512	0.186	2.46874e-132
Papd5	Papd5	1.29406e-82	0.171329	0.815	0.655	3.04854e-78
Prkar2b	Prkar2b	6.4368e-71	0.170858	0.927	0.841	1.51638e-66
Efcab14	Efcab14	6.03262e-94	0.170795	0.739	0.527	1.42117e-89
Pole3	Pole3	1.33599e-58	0.170645	0.965	0.893	3.14733e-54
Atp5k	Atp5k	9.92248e-64	0.170564	0.998	0.946	2.33754e-59
Zcchc17	Zcchc17	1.91707e-61	0.170336	0.945	0.853	4.51624e-57
Rnf187	Rnf187	4.02249e-65	0.170268	0.984	0.916	9.47617e-61
Ubr7	Ubr7	8.04704e-65	0.170216	0.855	0.715	1.89572e-60
Ndufa11	Ndufa11	1.20536e-67	0.170162	0.999	0.967	2.83958e-63
Skil	Skil	3.7604e-63	0.170125	0.886	0.745	8.85876e-59
Slc29a1	Slc29a1	3.76208e-125	0.170065	0.617	0.286	8.86272e-121
Pgm3	Pgm3	9.19169e-93	0.170004	0.719	0.498	2.16538e-88
Ap1g1	Ap1g1	7.27809e-70	0.169723	0.914	0.828	1.71457e-65
Bzw1	Bzw1	2.76922e-81	0.169553	0.999	0.972	6.52373e-77
Ndufa13	Ndufa13	2.50642e-72	0.169391	0.999	0.962	5.90462e-68
Gabpa	Gabpa	2.12005e-77	0.169292	0.876	0.712	4.99442e-73
Aprt	Aprt	6.75272e-60	0.169251	0.993	0.937	1.59081e-55
Dap3	Dap3	5.04304e-66	0.169132	0.987	0.924	1.18804e-61
Rtn4	Rtn4	5.92168e-64	0.168943	0.988	0.928	1.39503e-59
Qdpr	Qdpr	1.19854e-69	0.168906	0.917	0.794	2.82352e-65
Casp8ap2	Casp8ap2	1.02742e-64	0.16886	0.998	0.935	2.42041e-60
Sel1l	Sel1l	1.7713e-85	0.168835	0.818	0.641	4.17284e-81
Syt14	Syt14	3.71301e-76	0.168831	0.78	0.647	8.74711e-72
Ascc3	Ascc3	1.3378e-58	0.168669	0.936	0.866	3.15159e-54
Chmp1a	Chmp1a	4.52989e-66	0.168593	0.965	0.895	1.06715e-61
Atl3	Atl3	6.83572e-106	0.168396	0.646	0.392	1.61036e-101
Psip1	Psip1	1.62708e-66	0.16824	0.996	0.949	3.83308e-62
Aamdc	Aamdc	5.39775e-86	0.168175	0.762	0.538	1.2716e-81
Map3k7	Map3k7	1.0869e-77	0.168165	0.836	0.676	2.56051e-73
Tbl3	Tbl3	6.81557e-64	0.168007	0.925	0.837	1.60561e-59
Rsrc2	Rsrc2	2.09234e-54	0.167792	0.983	0.921	4.92913e-50
Csnk1d	Csnk1d	2.23233e-66	0.167782	0.969	0.905	5.25891e-62
Usf2	Usf2	9.70579e-77	0.167768	0.827	0.668	2.28649e-72
Chmp4b	Chmp4b	2.93095e-66	0.167754	0.988	0.928	6.90474e-62
Bclaf1	Bclaf1	1.22122e-65	0.167747	0.999	0.942	2.87695e-61
Rpia	Rpia	1.96488e-69	0.16768	0.9	0.786	4.62888e-65
Cntln	Cntln	2.18347e-69	0.167617	0.734	0.546	5.14381e-65
Rabgap1	Rabgap1	3.20377e-62	0.167609	0.9	0.8	7.54745e-58
Ammecr1	Ammecr1	2.20295e-79	0.167556	0.797	0.65	5.18972e-75
Nr6a1	Nr6a1	9.00616e-89	0.167437	0.758	0.528	2.12167e-84
Lmnb1	Lmnb1	1.87379e-54	0.167348	0.946	0.862	4.41427e-50
Rbm38	Rbm38	1.26452e-69	0.167335	0.878	0.762	2.97897e-65
Arfrp1	Arfrp1	1.16202e-65	0.167323	0.947	0.868	2.73749e-61
Grk2	Grk2	1.72546e-86	0.16724	0.758	0.56	4.06483e-82
Avpi1	Avpi1	9.45005e-82	0.167197	0.788	0.608	2.22624e-77
Lrp8	Lrp8	9.83561e-160	0.167142	0.483	0.144	2.31707e-155
Pogk	Pogk	1.07583e-65	0.167127	0.774	0.623	2.53445e-61
Grwd1	Grwd1	9.68737e-71	0.166942	0.875	0.756	2.28215e-66
Ankhd1	Ankhd1	6.60845e-61	0.166844	0.973	0.885	1.55682e-56
Ext2	Ext2	5.01345e-109	0.166731	0.577	0.307	1.18107e-104
Cyhr1	Cyhr1	3.32554e-69	0.166627	0.96	0.875	7.83432e-65
Tex9	Tex9	3.30024e-59	0.165902	0.87	0.76	7.77471e-55
Mcmbp	Mcmbp	8.12085e-65	0.165616	0.95	0.869	1.91311e-60
Socs6	Socs6	2.05185e-108	0.16536	0.635	0.356	4.83374e-104
Pfdn4	Pfdn4	5.34185e-81	0.165331	0.834	0.651	1.25843e-76
Gcat	Gcat	8.22303e-58	0.165199	0.948	0.862	1.93718e-53
Gde1	Gde1	5.24578e-69	0.165126	0.832	0.706	1.2358e-64
Uimc1	Uimc1	6.20642e-70	0.164877	0.877	0.751	1.46211e-65
Srpk1	Srpk1	4.48757e-63	0.164824	0.997	0.94	1.05718e-58
Prkacb	Prkacb	1.91306e-89	0.164808	0.723	0.511	4.50678e-85
Tmem9	Tmem9	8.90332e-102	0.16472	0.561	0.274	2.09744e-97
Zcchc11	Zcchc11	4.84464e-61	0.164687	0.993	0.928	1.1413e-56
Rabl6	Rabl6	6.66068e-68	0.164681	0.886	0.759	1.56912e-63
Gigyf2	Gigyf2	2.76685e-54	0.164624	0.965	0.889	6.51814e-50
Git2	Git2	1.46531e-55	0.164567	0.831	0.708	3.45198e-51
Cdk5rap2	Cdk5rap2	7.79352e-59	0.164516	0.915	0.815	1.836e-54
Panx1	Panx1	1.64288e-117	0.164364	0.6	0.284	3.87031e-113
Eif1b	Eif1b	1.73527e-69	0.164291	0.999	0.954	4.08794e-65
Pten	Pten	3.54257e-65	0.16429	0.92	0.823	8.34558e-61
Mad2l2	Mad2l2	1.29826e-104	0.164083	0.604	0.33	3.05844e-100
Polr2e	Polr2e	1.01363e-47	0.16404	0.996	0.961	2.38792e-43
Rbm5	Rbm5	4.88985e-60	0.164025	0.977	0.894	1.15195e-55
Rnf19b	Rnf19b	7.04813e-91	0.164002	0.663	0.426	1.6604e-86
Tomm22	Tomm22	2.92261e-70	0.163735	0.996	0.945	6.8851e-66
Riok3	Riok3	4.65152e-60	0.163656	0.916	0.851	1.09581e-55
Ap3d1	Ap3d1	3.79441e-63	0.163489	0.887	0.783	8.93887e-59
Them6	Them6	1.14197e-109	0.163236	0.64	0.362	2.69025e-105
Atm	Atm	2.98182e-55	0.162965	0.927	0.834	7.02457e-51
Smc1b	Smc1b	1.58617e-55	0.162838	0.998	0.938	3.73671e-51
Malsu1	Malsu1	2.08439e-65	0.16262	0.984	0.915	4.91042e-61
Zfand3	Zfand3	7.12108e-72	0.162547	0.923	0.823	1.67758e-67
Rel	Rel	1.11289e-92	0.162505	0.619	0.405	2.62175e-88
Elavl2	Elavl2	1.76315e-47	0.162328	0.907	0.78	4.15363e-43
Akap11	Akap11	2.89163e-51	0.162172	0.979	0.913	6.81209e-47
Ninj1	Ninj1	1.05466e-72	0.162127	0.737	0.525	2.48456e-68
Nectin3	Nectin3	4.91381e-80	0.162106	0.742	0.539	1.15759e-75
Dhx29	Dhx29	8.94709e-65	0.162065	0.861	0.754	2.10775e-60
Mdp1	Mdp1	4.37452e-114	0.162045	0.467	0.184	1.03055e-109
Tgoln1	Tgoln1	1.2376e-49	0.161971	0.953	0.887	2.91555e-45
Ten1	Ten1	1.14927e-65	0.161704	0.923	0.843	2.70744e-61
Nkiras1	Nkiras1	6.6587e-85	0.161585	0.767	0.583	1.56866e-80
Stard7	Stard7	1.24948e-76	0.161555	0.811	0.66	2.94353e-72
Syf2	Syf2	3.38583e-59	0.161397	0.972	0.908	7.97633e-55
Ilkap	Ilkap	4.07872e-63	0.161396	0.957	0.872	9.60865e-59
Mrpl38	Mrpl38	1.58391e-67	0.161382	0.996	0.93	3.73137e-63
Atp6v1d	Atp6v1d	5.95383e-51	0.161202	0.935	0.857	1.4026e-46
Adam15	Adam15	1.26392e-88	0.161194	0.683	0.48	2.97755e-84
Uba1y	Uba1y	5.08573e-63	0.161179	0.944	0.856	1.1981e-58
Osbpl8	Osbpl8	1.60327e-87	0.161065	0.673	0.466	3.77698e-83
Ipmk	Ipmk	3.6739e-83	0.161041	0.766	0.574	8.65496e-79
Tmem128	Tmem128	3.18918e-80	0.160944	0.762	0.55	7.51306e-76
Magi3	Magi3	3.67593e-66	0.160759	0.799	0.674	8.65977e-62
Wdr5	Wdr5	4.6936e-63	0.160732	0.98	0.911	1.10572e-58
Dnajc19	Dnajc19	1.90878e-57	0.160718	0.956	0.842	4.49671e-53
Mzt1	Mzt1	1.41742e-77	0.160683	0.831	0.655	3.33915e-73
Sp3	Sp3	1.41383e-75	0.160627	0.866	0.714	3.33071e-71
Man1a2	Man1a2	1.56139e-58	0.16053	0.93	0.839	3.67833e-54
Pitpna	Pitpna	3.91612e-60	0.160515	0.973	0.902	9.2256e-56
Adarb1	Adarb1	4.72934e-74	0.160332	0.787	0.636	1.11414e-69
Asf1b	Asf1b	8.78134e-55	0.160295	0.907	0.793	2.06871e-50
Pigyl	Pigyl	5.0273e-79	0.160162	0.612	0.41	1.18433e-74
Cdc6	Cdc6	3.30952e-63	0.160133	0.664	0.455	7.79657e-59
Snf8	Snf8	1.82523e-57	0.160085	0.996	0.941	4.29988e-53
Becn1	Becn1	1.76476e-66	0.160036	0.928	0.819	4.15742e-62
Stim1	Stim1	1.29805e-65	0.160001	0.79	0.639	3.05794e-61
Pcnx	Pcnx	1.36744e-77	0.159905	0.74	0.582	3.22142e-73
Ranbp2	Ranbp2	1.0646e-45	0.159857	0.986	0.926	2.50798e-41
Cdyl	Cdyl	8.44982e-60	0.159738	0.934	0.852	1.99061e-55
Ctps	Ctps	1.28678e-62	0.159709	0.992	0.933	3.03139e-58
H2-K1	H2-K1	3.95505e-74	0.159686	0.64	0.445	9.31731e-70
Mrpl51	Mrpl51	3.47716e-56	0.159406	0.984	0.922	8.19149e-52
Ppp1r14a	Ppp1r14a	3.11597e-122	0.159313	0.466	0.18	7.34059e-118
Herc2	Herc2	1.36654e-55	0.159241	0.975	0.904	3.21931e-51
Lsm4	Lsm4	4.09295e-65	0.159162	0.999	0.957	9.64217e-61
Pin1	Pin1	2.06742e-59	0.159076	0.988	0.935	4.87043e-55
Tonsl	Tonsl	1.79803e-71	0.158931	0.758	0.546	4.2358e-67
Hdgfl3	Hdgfl3	1.5105e-62	0.158804	0.993	0.936	3.55842e-58
Trappc2l	Trappc2l	7.83377e-62	0.158635	0.938	0.833	1.84548e-57
Dnajb11	Dnajb11	5.2023e-54	0.158611	0.976	0.902	1.22556e-49
mt-Cytb	mt-Cytb	1.73569e-56	0.15855	0.999	0.965	4.08893e-52
Svip	Svip	2.65621e-95	0.158544	0.637	0.377	6.25749e-91
Snrpd1	Snrpd1	2.43909e-66	0.158296	0.997	0.95	5.746e-62
Ube2w	Ube2w	3.51398e-69	0.158271	0.839	0.683	8.27823e-65
Amd1	Amd1	1.17739e-75	0.158184	0.834	0.636	2.7737e-71
Recql4	Recql4	4.48864e-82	0.158035	0.679	0.479	1.05743e-77
Apbb1	Apbb1	3.81823e-73	0.158034	0.808	0.631	8.99498e-69
Glod4	Glod4	8.23211e-67	0.157957	0.766	0.596	1.93932e-62
Trim33	Trim33	3.45237e-58	0.157754	0.941	0.865	8.13308e-54
Ptms	Ptms	7.06756e-42	0.157684	0.813	0.727	1.66498e-37
Zfp281	Zfp281	3.21098e-66	0.157515	0.843	0.721	7.56443e-62
Pgam5	Pgam5	7.38308e-72	0.157515	0.768	0.613	1.73931e-67
Kif20b	Kif20b	9.27057e-38	0.157437	0.946	0.859	2.18396e-33
Bub1	Bub1	3.91061e-57	0.157359	0.945	0.815	9.21261e-53
Arnt	Arnt	1.39876e-77	0.156882	0.792	0.62	3.29521e-73
Psmd6	Psmd6	6.0137e-59	0.156708	0.986	0.926	1.41671e-54
Ufm1	Ufm1	9.76464e-66	0.156701	0.822	0.695	2.30035e-61
Msh6	Msh6	4.43988e-47	0.156531	0.949	0.858	1.04595e-42
Calm2	Calm2	3.4207e-57	0.15641	1	0.969	8.05848e-53
Itch	Itch	2.08328e-59	0.156343	0.796	0.664	4.90779e-55
Atr	Atr	8.92975e-59	0.156009	0.884	0.788	2.10367e-54
Zmynd19	Zmynd19	3.15682e-61	0.155729	0.987	0.923	7.43685e-57
Arl2	Arl2	9.76823e-81	0.155494	0.64	0.447	2.3012e-76
Polr3e	Polr3e	1.03643e-66	0.155441	0.851	0.683	2.44161e-62
Slc16a1	Slc16a1	2.17525e-67	0.155413	0.799	0.651	5.12446e-63
Foxm1	Foxm1	1.02443e-78	0.155365	0.75	0.539	2.41336e-74
Nfyb	Nfyb	3.03508e-62	0.15534	0.957	0.864	7.15003e-58
AU022252	AU022252	1.30494e-72	0.155308	0.835	0.677	3.07418e-68
Met	Met	5.9088e-149	0.155276	0.459	0.14	1.392e-144
Lcorl	Lcorl	8.85599e-52	0.155161	0.841	0.738	2.08629e-47
Itgb1	Itgb1	1.77471e-53	0.155053	0.991	0.922	4.18087e-49
Rab1a	Rab1a	2.04606e-60	0.15498	0.943	0.845	4.8201e-56
Psme3	Psme3	4.54193e-56	0.154699	0.964	0.896	1.06999e-51
Top2a	Top2a	1.73611e-50	0.154655	0.988	0.896	4.08993e-46
Pspc1	Pspc1	3.24623e-53	0.154604	0.966	0.865	7.64747e-49
Gm1673	Gm1673	1.21043e-51	0.15451	0.993	0.937	2.85153e-47
Ogfrl1	Ogfrl1	3.70407e-101	0.154502	0.568	0.29	8.72604e-97
Htatip2	Htatip2	2.70275e-88	0.154401	0.659	0.446	6.36715e-84
Lsm1	Lsm1	6.46755e-57	0.154344	0.98	0.925	1.52363e-52
Ipo4	Ipo4	2.74396e-51	0.154333	0.946	0.865	6.46423e-47
Nudt21	Nudt21	1.29193e-65	0.154284	0.998	0.955	3.04352e-61
Nrarp	Nrarp	8.99307e-73	0.154198	0.727	0.528	2.11859e-68
Sdad1	Sdad1	1.26657e-52	0.154057	0.989	0.938	2.98378e-48
Ddx55	Ddx55	9.63706e-70	0.153989	0.656	0.482	2.2703e-65
Tsen34	Tsen34	4.61993e-58	0.153876	0.776	0.638	1.08836e-53
Fam53a	Fam53a	1.19248e-56	0.153809	0.946	0.865	2.80923e-52
Prkd3	Prkd3	1.41527e-66	0.15372	0.844	0.708	3.3341e-62
Hic2	Hic2	1.54403e-56	0.153694	0.805	0.691	3.63743e-52
Ssr3	Ssr3	1.08817e-58	0.153677	0.91	0.813	2.56352e-54
Mrpl2	Mrpl2	8.33268e-52	0.153441	0.986	0.923	1.96301e-47
Mcm2	Mcm2	6.29833e-59	0.153343	0.964	0.889	1.48376e-54
Cirbp	Cirbp	1.81675e-46	0.15319	0.998	0.951	4.27991e-42
Selenow	Selenow	3.49559e-51	0.153125	0.972	0.89	8.23492e-47
Rps6kb1	Rps6kb1	7.1387e-65	0.152843	0.841	0.708	1.68173e-60
Ddx10	Ddx10	1.68828e-49	0.152811	0.988	0.939	3.97725e-45
Jag2	Jag2	2.52938e-98	0.152778	0.549	0.287	5.95872e-94
Tpgs1	Tpgs1	2.47246e-77	0.152679	0.713	0.513	5.82463e-73
Cyb5r4	Cyb5r4	3.34716e-93	0.152529	0.626	0.375	7.88525e-89
Cables2	Cables2	4.88872e-92	0.1523	0.624	0.395	1.15168e-87
Opa1	Opa1	7.36577e-67	0.152001	0.766	0.613	1.73523e-62
Ilk	Ilk	7.48721e-63	0.151906	0.844	0.709	1.76384e-58
Mogs	Mogs	5.04489e-73	0.151872	0.737	0.587	1.18848e-68
Myo1b	Myo1b	3.59774e-53	0.151785	0.859	0.742	8.47555e-49
Nipa1	Nipa1	9.46638e-87	0.151776	0.687	0.442	2.23009e-82
Cinp	Cinp	1.17024e-55	0.151728	0.923	0.815	2.75685e-51
Wiz	Wiz	6.5054e-76	0.151266	0.741	0.556	1.53254e-71
Cttn	Cttn	4.02801e-66	0.151257	0.833	0.698	9.48918e-62
Psmb7	Psmb7	1.35715e-50	0.151206	0.996	0.946	3.19717e-46
Hist1h2ab	Hist1h2ab	1.39878e-55	0.151079	0.561	0.392	3.29524e-51
Hook1	Hook1	2.45769e-48	0.151077	0.959	0.879	5.78982e-44
Dusp2	Dusp2	1.62486e-109	0.151054	0.53	0.218	3.82784e-105
Hspa2	Hspa2	2.16023e-77	0.15102	0.621	0.385	5.08907e-73
Ifrd1	Ifrd1	8.62545e-45	0.151005	0.941	0.875	2.03198e-40
Msl1	Msl1	1.22386e-56	0.151004	0.881	0.752	2.88318e-52
Tmem59	Tmem59	9.40109e-54	0.150989	0.973	0.883	2.21471e-49
Hist1h2ba	Hist1h2ba	2.64617e-68	0.150964	0.37	0.168	6.23385e-64
Aen	Aen	8.99994e-59	0.150849	0.953	0.859	2.12021e-54
Scai	Scai	1.64091e-72	0.150619	0.74	0.57	3.86565e-68
Ddx23	Ddx23	5.1298e-55	0.150338	0.883	0.777	1.20848e-50
Bard1	Bard1	2.53959e-63	0.15028	0.741	0.568	5.98276e-59
Lats2	Lats2	5.36524e-72	0.150086	0.705	0.533	1.26394e-67
Cebpz	Cebpz	5.81905e-51	0.150049	0.995	0.942	1.37085e-46
Atp6v1g1	Atp6v1g1	3.40017e-58	0.15002	0.996	0.948	8.01012e-54
Gspt1	Gspt1	2.16847e-60	0.149926	0.999	0.943	5.10849e-56
Ylpm1	Ylpm1	8.26394e-49	0.149883	0.959	0.884	1.94682e-44
Fam92a	Fam92a	1.66179e-105	0.149826	0.538	0.238	3.91484e-101
Plk4	Plk4	4.76913e-43	0.149803	0.98	0.888	1.12351e-38
Rhno1	Rhno1	5.80382e-60	0.149787	0.884	0.778	1.36726e-55
Rnmt	Rnmt	4.45817e-52	0.149787	0.889	0.801	1.05026e-47
Epb41l2	Epb41l2	2.62553e-44	0.149695	0.937	0.868	6.18522e-40
Brca1	Brca1	4.20912e-51	0.14958	0.93	0.792	9.91585e-47
Phf20l1	Phf20l1	3.83123e-39	0.149568	0.902	0.826	9.02562e-35
Cyth3	Cyth3	2.11816e-79	0.149454	0.693	0.483	4.98996e-75
Aak1	Aak1	5.50541e-69	0.149342	0.704	0.53	1.29696e-64
Gga2	Gga2	4.6092e-57	0.148983	0.928	0.845	1.08584e-52
Cox6b2	Cox6b2	3.31795e-64	0.148909	0.661	0.449	7.81642e-60
Klhl11	Klhl11	7.42356e-56	0.148839	0.836	0.742	1.74884e-51
Tex16	Tex16	6.898e-68	0.148662	0.669	0.521	1.62503e-63
Mettl16	Mettl16	2.5747e-47	0.148583	0.981	0.921	6.06549e-43
Tsta3	Tsta3	1.16496e-63	0.148526	0.876	0.761	2.74442e-59
Hnrnpdl	Hnrnpdl	1.1931e-40	0.148502	0.997	0.958	2.81069e-36
Jam3	Jam3	7.37553e-71	0.148313	0.758	0.567	1.73753e-66
Ubxn1	Ubxn1	8.34333e-60	0.148303	0.998	0.958	1.96552e-55
Vps13c	Vps13c	4.70106e-46	0.148242	0.899	0.815	1.10748e-41
Syncrip	Syncrip	6.52654e-57	0.148123	0.995	0.94	1.53752e-52
Tpr	Tpr	4.18887e-61	0.148045	0.999	0.956	9.86815e-57
Dctn1	Dctn1	5.92015e-51	0.148033	0.903	0.809	1.39467e-46
Pdxk	Pdxk	9.90751e-109	0.14797	0.484	0.216	2.33401e-104
Morf4l1	Morf4l1	7.75227e-65	0.147926	0.999	0.957	1.82628e-60
Uchl5	Uchl5	6.47936e-48	0.147899	0.852	0.771	1.52641e-43
Polr3k	Polr3k	1.28221e-69	0.147823	0.771	0.628	3.02063e-65
Utp6	Utp6	1.6873e-61	0.147798	0.829	0.711	3.97494e-57
Tm9sf4	Tm9sf4	2.49587e-51	0.147719	0.903	0.799	5.87978e-47
Vkorc1l1	Vkorc1l1	1.02876e-65	0.147661	0.801	0.63	2.42355e-61
Rbm39	Rbm39	4.03763e-51	0.147599	1	0.96	9.51185e-47
Arpp19	Arpp19	1.14786e-61	0.147414	1	0.953	2.70412e-57
Haus8	Haus8	2.56542e-35	0.147406	0.935	0.834	6.04362e-31
Rapgef6	Rapgef6	1.03665e-44	0.147078	0.967	0.894	2.44214e-40
Api5	Api5	2.55713e-50	0.147076	0.956	0.887	6.02409e-46
Bckdk	Bckdk	6.74145e-64	0.146705	0.811	0.675	1.58815e-59
Ptcra	Ptcra	1.32018e-13	0.146524	0.359	0.25	3.11009e-09
Sac3d1	Sac3d1	1.50193e-62	0.146491	0.893	0.756	3.53825e-58
Nbea	Nbea	7.06439e-55	0.146403	0.802	0.722	1.66423e-50
Dhps	Dhps	1.68031e-55	0.146363	0.977	0.907	3.95849e-51
Morc4	Morc4	4.22024e-144	0.146334	0.428	0.102	9.94204e-140
Ehd4	Ehd4	1.12823e-53	0.146243	0.884	0.773	2.65789e-49
Sart3	Sart3	1.45761e-52	0.146232	0.932	0.843	3.43385e-48
Khdrbs3	Khdrbs3	3.87576e-60	0.146201	0.768	0.596	9.13052e-56
Pde6d	Pde6d	3.18154e-60	0.146176	0.743	0.589	7.49506e-56
Smurf1	Smurf1	3.416e-68	0.146134	0.766	0.588	8.04742e-64
Cdc42	Cdc42	3.08304e-66	0.146087	0.998	0.955	7.26302e-62
Snrnp40	Snrnp40	4.70381e-48	0.145942	0.979	0.916	1.10812e-43
Rad51ap1	Rad51ap1	1.81203e-46	0.145806	0.847	0.693	4.26878e-42
D16Ertd472e	D16Ertd472e	4.49285e-57	0.145796	0.775	0.611	1.05842e-52
Dcun1d5	Dcun1d5	1.29926e-47	0.145755	0.983	0.918	3.06079e-43
Csde1	Csde1	3.93381e-57	0.145607	0.997	0.945	9.26727e-53
R3hdm4	R3hdm4	2.99089e-87	0.145554	0.534	0.293	7.04593e-83
Cib1	Cib1	2.34859e-50	0.145537	0.979	0.916	5.53281e-46
Uso1	Uso1	1.50817e-48	0.145481	0.897	0.819	3.55296e-44
Dpysl3	Dpysl3	1.11077e-90	0.145364	0.52	0.237	2.61676e-86
Slc35b2	Slc35b2	2.8745e-80	0.145287	0.577	0.328	6.77175e-76
Ubn1	Ubn1	2.29837e-52	0.145217	0.988	0.924	5.4145e-48
Cenps	Cenps	1.39276e-44	0.145162	0.867	0.771	3.28107e-40
[truncated: 4,713 more rows]
