# Supplementary material for: DIS3 ribonuclease is essential for spermatogenesis and male fertility in mice
Source: Development. 2024 Jul 2;151(13):dev202579. doi: 10.1242/dev.202579 (PMC11266750; doi:10.1242/dev.202579)
Supplement: Table S2. [file develop-151-202579-TableS2.xlsx]

## Sheet: DEGs in SPG1
Gene_name	p_val	avg_logFC	pct.1	pct.2	p_val_adj
Gm10260	2.82e-165	-0.707365	0.649	0.999	6.64e-161
Rpl22l1	1.98e-152	-0.641377	0.997	1	4.66e-148
Rpl29	4.1e-64	-0.632459	0.996	1	9.65e-60
Dynll2	1.4e-119	-0.5062	0.985	0.995	3.29e-115
Rpl3	1.85e-203	-0.479091	1	1	4.37e-199
Rpl18a	3.9e-224	-0.46504	1	1	9.2e-220
Rps5	8.67e-280	-0.436542	1	1	2.04e-275
Btbd1	1.85e-137	-0.435689	0.711	0.932	4.36e-133
Rpl26	4.43e-187	-0.43258	0.999	1	1.04e-182
Rpl15	9.09e-232	-0.432533	0.999	1	2.14e-227
Rps27a	7.76e-223	-0.417206	1	1	1.83e-218
Rps9	2.8e-217	-0.415008	0.999	1	6.59e-213
Gm11361	1.22e-126	-0.406259	0.482	0.911	2.86e-122
Rps20	3.74e-208	-0.394542	1	1	8.82e-204
Rplp1	9.65e-217	-0.381507	1	1	2.27e-212
Dis3	2.69e-121	-0.377667	0.554	0.865	6.33e-117
Rpl12	1.01e-199	-0.375001	1	1	2.39e-195
Tmem160	7.58e-78	-0.374319	0.952	0.989	1.79e-73
Rps26	2.32e-147	-0.372343	1	1	5.47e-143
Rpl8	7.93e-196	-0.359613	1	1	1.87e-191
Rps15a	1.62e-194	-0.357804	1	1	3.82e-190
Cox7a2l	4.93e-96	-0.354709	0.991	0.995	1.16e-91
Hist1h1b	6.16e-24	-0.354119	0.528	0.591	1.45e-19
Rpl23a	9.12e-153	-0.3525	0.999	1	2.15e-148
Rpl13	1.97e-192	-0.335782	1	1	4.65e-188
Mrps24	8.49e-85	-0.333823	0.978	0.992	2e-80
Rpl7	6.41e-152	-0.333029	1	1	1.51e-147
Rps15	1.76e-153	-0.332669	1	1	4.15e-149
Rps23	3.69e-126	-0.331375	1	1	8.69e-122
Rpl10a	8.84e-141	-0.328149	1	1	2.08e-136
Rpl28	8.01e-159	-0.325813	1	1	1.89e-154
Rpl14	3.91e-182	-0.320602	1	1	9.22e-178
Rps13	7.38e-166	-0.318344	1	1	1.74e-161
Dctpp1	2.95e-64	-0.315002	0.985	0.995	6.95e-60
Uqcc2	5.32e-85	-0.312941	0.99	0.999	1.25e-80
Fam162a	8.67e-66	-0.311982	0.961	0.993	2.04e-61
Rps14	3.86e-172	-0.307859	1	1	9.09e-168
Rpl32	4.86e-139	-0.305343	1	1	1.14e-134
Rpl6	3.71e-126	-0.305162	1	1	8.74e-122
Rps11	4.04e-185	-0.304958	1	1	9.51e-181
Nsa2	9.19e-84	-0.304827	0.996	0.999	2.16e-79
Rps16	1.77e-202	-0.304361	0.999	1	4.17e-198
Fau	4.87e-152	-0.303576	1	1	1.15e-147
Tpt1	4.3e-124	-0.30034	1	0.999	1.01e-119
Rpl18	1.16e-157	-0.298318	0.999	1	2.74e-153
Rps10	2.39e-147	-0.29474	1	1	5.62e-143
Rala	1.48e-67	-0.294337	0.978	0.992	3.48e-63
Rps12	3.45e-113	-0.293306	1	1	8.12e-109
Rps8	5.26e-177	-0.288134	1	1	1.24e-172
Rps6	8.99e-104	-0.287724	0.999	1	2.12e-99
Rpl31	5.78e-114	-0.287571	1	0.999	1.36e-109
Snrpd2	1.07e-85	-0.286998	0.994	1	2.52e-81
Rplp2	6.6e-160	-0.278142	1	1	1.56e-155
Cox6a1	1.24e-64	-0.278006	0.993	0.998	2.92e-60
Hspe1	4.84e-104	-0.277727	0.999	1	1.14e-99
Polr2f	2.23e-75	-0.275343	0.997	1	5.26e-71
Rps25	2.2e-120	-0.272699	0.999	1	5.18e-116
Rpl27a	2.05e-114	-0.27097	1	1	4.82e-110
Rbfa	1.94e-57	-0.270895	0.966	0.982	4.57e-53
Mpp6	6.8e-50	-0.266743	0.942	0.982	1.6e-45
Rpl24	2.29e-91	-0.266294	1	1	5.39e-87
Mov10l1	4.15e-48	-0.265831	0.984	0.992	9.77e-44
Cirbp	1.17e-45	-0.262018	0.994	1	2.76e-41
Rpl5	3.8e-99	-0.259842	1	1	8.94e-95
Wdr18	3.17e-56	-0.259602	0.954	0.976	7.48e-52
Tubb4b	1.28e-25	-0.259143	0.999	1	3.01e-21
Tcp1	1.18e-77	-0.255189	0.999	1	2.78e-73
Snrpa1	1.06e-44	-0.254502	0.958	0.98	2.49e-40
Cox4i1	3.74e-111	-0.253865	0.999	1	8.82e-107
Sohlh1	1.33e-22	-0.252817	0.778	0.86	3.14e-18
Rpl19	1.7e-124	-0.251569	1	1	4.01e-120
Mrpl14	3.63e-49	-0.251499	0.92	0.976	8.55e-45
Lsm4	1.32e-66	-0.248365	0.999	0.996	3.11e-62
Eif4ebp1	3.02e-32	-0.247571	0.949	0.973	7.11e-28
Rack1	1.15e-95	-0.247041	0.999	1	2.7e-91
Eef1d	9.79e-56	-0.245302	0.997	1	2.31e-51
Cct3	5.33e-68	-0.244224	0.993	0.999	1.26e-63
Galk1	2.01e-41	-0.243897	0.93	0.954	4.74e-37
Uqcrh	3.27e-71	-0.243723	0.999	1	7.71e-67
Tecr	1.67e-47	-0.24206	0.988	0.992	3.94e-43
Rpl39l	8.14e-61	-0.241424	0.993	0.999	1.92e-56
Phgdh	2.71e-27	-0.241258	0.975	0.987	6.39e-23
Atp5d	1.52e-70	-0.240402	0.994	1	3.59e-66
Rpl34	2.43e-87	-0.23874	1	1	5.72e-83
Gm1673	7.59e-47	-0.234769	0.982	0.993	1.79e-42
Pgls	4.14e-43	-0.233993	0.972	0.979	9.74e-39
Agpat5	1.66e-41	-0.233907	0.933	0.961	3.92e-37
Guk1	5.03e-48	-0.233528	0.923	0.967	1.18e-43
Gtf2f1	2.69e-42	-0.23275	0.976	0.983	6.33e-38
Snf8	1.44e-55	-0.231925	0.985	0.994	3.39e-51
Pop5	1.02e-42	-0.231735	0.978	0.992	2.39e-38
AY036118	8.38e-40	-0.231641	0.918	0.955	1.97e-35
Cox7a2	7.23e-45	-0.230623	0.994	1	1.7e-40
Rpl37	5.83e-69	-0.229428	1	1	1.37e-64
Mrpl35	6.12e-49	-0.22879	0.961	0.985	1.44e-44
Psma4	1.4e-52	-0.228725	0.997	0.998	3.29e-48
Gmps	7.09e-42	-0.228339	0.979	0.995	1.67e-37
Ndufb9	1.44e-83	-0.22832	1	0.999	3.39e-79
Coq7	1.25e-39	-0.228297	0.987	0.993	2.95e-35
Eef1b2	6.82e-73	-0.22665	1	1	1.61e-68
Rps21	1.66e-111	-0.225699	0.999	1	3.92e-107
Rpl30	6.11e-91	-0.225098	1	1	1.44e-86
Anapc5	9.41e-43	-0.224606	0.981	0.993	2.22e-38
Sod1	2.79e-51	-0.224602	0.994	0.999	6.57e-47
Hspa8	4.4e-26	-0.224121	1	1	1.04e-21
Ube2s	1.2e-20	-0.223131	0.994	0.998	2.83e-16
Rps3	5.79e-97	-0.222757	1	1	1.36e-92
Lig1	2.13e-18	-0.221187	0.963	0.982	5.02e-14
Chchd6	1.09e-47	-0.219726	0.875	0.916	2.57e-43
Ehmt2	2.72e-35	-0.219352	0.943	0.97	6.4e-31
Ppid	2.83e-37	-0.218068	0.972	0.989	6.67e-33
Esd	2.87e-50	-0.217305	0.993	0.999	6.76e-46
Ndufs7	7.84e-44	-0.216446	0.988	0.999	1.85e-39
Gpx4	1.19e-32	-0.21614	0.994	0.999	2.8e-28
Sdhb	2.68e-41	-0.215535	0.985	0.993	6.32e-37
Rplp0	4.93e-86	-0.21496	1	1	1.16e-81
Rps27	2.92e-54	-0.21426	1	1	6.88e-50
Mrpl2	3.24e-39	-0.213909	0.966	0.982	7.62e-35
Eif3f	9.09e-51	-0.213874	0.997	1	2.14e-46
Txnl4a	3.64e-39	-0.213742	0.987	0.989	8.57e-35
Mrps16	6.42e-41	-0.212975	0.991	0.995	1.51e-36
Mrpl28	3.04e-40	-0.212817	0.976	0.987	7.16e-36
Hspb11	7.8e-45	-0.21277	0.74	0.861	1.84e-40
Mrpl58	5.44e-36	-0.211987	0.945	0.974	1.28e-31
Polr2j	4.41e-38	-0.209047	0.987	0.995	1.04e-33
Afp	2.36e-31	-0.208819	0.97	0.987	5.56e-27
Akr1b3	7.06e-27	-0.208028	0.984	0.987	1.66e-22
2410015M20Rik	5.68e-43	-0.207846	0.987	0.998	1.34e-38
Mns1	5.94e-31	-0.207713	0.878	0.923	1.4e-26
Ndufv3	1.94e-35	-0.206594	0.955	0.974	4.57e-31
Ap2s1	2.45e-35	-0.205169	0.966	0.983	5.76e-31
Lyar	8.68e-34	-0.20482	0.991	0.996	2.05e-29
Tdrkh	9.34e-42	-0.204666	0.859	0.92	2.2e-37
Nxf2	2.44e-25	-0.202581	0.957	0.985	5.74e-21
Pfdn6	8.55e-34	-0.201685	0.991	0.996	2.01e-29
Hmgn5	6.31e-22	-0.20101	0.497	0.617	1.49e-17
Hadha	3.71e-31	-0.200902	0.994	0.994	8.73e-27
Uqcr11	1.27e-46	-0.200776	0.994	0.996	3e-42
Syce3	2.92e-33	-0.200321	0.711	0.858	6.87e-29
Psmb3	7.36e-32	-0.197971	0.993	0.999	1.73e-27
Akr7a5	2.24e-33	-0.197732	0.92	0.966	5.27e-29
Rpl37a	7.62e-76	-0.196978	1	1	1.79e-71
Aprt	2.73e-34	-0.196779	0.981	0.985	6.42e-30
Exoc3	7.52e-29	-0.194121	0.975	0.993	1.77e-24
Map2k2	1.49e-30	-0.193097	0.984	0.994	3.52e-26
Rps19	1.91e-75	-0.192822	1	1	4.49e-71
Pmm1	1.65e-20	-0.191988	0.909	0.959	3.88e-16
Cct5	1.44e-41	-0.191819	0.999	1	3.39e-37
Rpl23	2.33e-79	-0.1912	1	1	5.49e-75
Atp5o.1	1.71e-35	-0.190908	0.991	0.999	4.04e-31
Larp1b	1.99e-20	-0.189877	0.795	0.842	4.69e-16
Rwdd1	6.28e-32	-0.188818	0.972	0.986	1.48e-27
Uchl5	1.12e-40	-0.188706	0.793	0.856	2.64e-36
Ift43	6.13e-28	-0.188659	0.9	0.941	1.44e-23
Eef1g	1.45e-27	-0.187946	1	0.999	3.4e-23
Rpl36	8.16e-44	-0.186974	1	1	1.92e-39
Elof1	1.6e-29	-0.186754	0.967	0.974	3.77e-25
Mrps5	1.76e-32	-0.186545	0.984	0.995	4.15e-28
Ppan	4.21e-26	-0.184515	0.981	0.992	9.93e-22
Hist1h2aa	4.59e-09	-0.183447	0.446	0.459	0.000108023
Nop10	5.17e-26	-0.182203	0.984	0.992	1.22e-21
Calm3	7.7e-25	-0.182133	0.981	0.995	1.81e-20
Ndufs3	1.12e-32	-0.180815	0.987	0.987	2.65e-28
Mrps12	2.74e-28	-0.180367	0.973	0.987	6.46e-24
Arl4a	1.8e-36	-0.180029	0.696	0.808	4.25e-32
Mrpl20	4.33e-32	-0.178186	0.993	0.991	1.02e-27
Psmb5	1.53e-34	-0.177628	0.999	1	3.6e-30
Rangrf	5.8e-31	-0.177378	0.841	0.89	1.37e-26
Zcwpw1	6.18e-20	-0.177256	0.961	0.96	1.46e-15
Uchl1	1.32e-13	-0.17699	0.997	0.999	3.11e-09
Mrps25	3.66e-33	-0.176491	0.9	0.928	8.62e-29
Eif2b3	2.3e-27	-0.17612	0.957	0.96	5.41e-23
Nme1	7.98e-36	-0.175931	0.996	1	1.88e-31
Tex11	4.3e-24	-0.175531	0.812	0.889	1.01e-19
Hmox2	1.55e-25	-0.175482	0.976	0.986	3.64e-21
Eef1a1	1.98e-56	-0.174874	1	1	4.67e-52
Pih1d1	4.19e-34	-0.174642	0.821	0.868	9.87e-30
Rtraf	2.75e-34	-0.174559	0.994	0.999	6.49e-30
Rps17	6.11e-50	-0.174346	1	1	1.44e-45
Rpl11	5.33e-53	-0.173848	1	1	1.26e-48
Wdr89	3.98e-36	-0.173766	0.908	0.93	9.37e-32
Uqcrq	5.9e-27	-0.173505	0.991	0.998	1.39e-22
Bcl7c	8.09e-25	-0.173385	0.945	0.969	1.91e-20
Mrpl46	1.24e-29	-0.173349	0.938	0.96	2.92e-25
Hsp90ab1	1.01e-49	-0.173155	1	1	2.38e-45
Psmd4	1.46e-34	-0.17261	0.996	0.999	3.44e-30
Polr2e	1.22e-28	-0.172552	0.996	0.999	2.88e-24
Bms1	7.39e-22	-0.172507	0.967	0.986	1.74e-17
Dbf4	7.42e-22	-0.172433	0.902	0.923	1.75e-17
Mrpl55	1.34e-20	-0.170997	0.912	0.934	3.15e-16
Rpl9	1.29e-47	-0.170938	0.999	1	3.03e-43
Psmg4	5.94e-26	-0.170466	0.902	0.935	1.4e-21
Ncl	3.64e-36	-0.170411	1	1	8.56e-32
Zfp428	2.1e-24	-0.170208	0.946	0.965	4.94e-20
Eif3i	1.66e-35	-0.169857	0.997	0.999	3.92e-31
Osgep	6.67e-31	-0.169768	0.94	0.946	1.57e-26
Actg1	7.43e-21	-0.169683	0.999	1	1.75e-16
Npm3	3.6e-25	-0.169037	0.979	0.992	8.49e-21
Rars	1.09e-26	-0.168783	0.982	0.987	2.56e-22
Glrx3	9.3e-30	-0.168229	0.994	0.995	2.19e-25
Mrpl49	4.79e-25	-0.168228	0.951	0.963	1.13e-20
Ccdc112	9.47e-26	-0.168076	0.661	0.803	2.23e-21
Pycard	5.35e-39	-0.167461	0.53	0.685	1.26e-34
Gm10073	5.89e-37	-0.166627	0.766	0.847	1.39e-32
Timm13	3.01e-20	-0.166524	0.985	0.991	7.1e-16
Atp5b	3.43e-32	-0.166176	0.997	0.999	8.07e-28
Taf1	8.33e-14	-0.165919	0.966	0.985	1.96e-09
Phax	1.2e-24	-0.165676	0.984	0.991	2.82e-20
Aimp1	6.6e-27	-0.165676	0.994	0.999	1.55e-22
Map1lc3b	6.18e-18	-0.165653	0.997	0.998	1.46e-13
Nol12	8.4e-25	-0.165506	0.979	0.995	1.98e-20
Ndufa9	6.37e-27	-0.165468	0.985	0.991	1.5e-22
Mnd1	4.75e-42	-0.165428	0.496	0.684	1.12e-37
Nasp	6.82e-18	-0.164641	0.999	0.999	1.61e-13
Slirp	4.08e-25	-0.164349	0.93	0.939	9.62e-21
Rpl7a	1.16e-31	-0.163824	1	1	2.73e-27
Sin3b	6.65e-24	-0.163516	0.993	0.998	1.57e-19
Rps29	9.61e-55	-0.163298	0.999	1	2.26e-50
Nelfe	5.63e-22	-0.163255	0.949	0.955	1.33e-17
Mgea5	5.98e-20	-0.163017	0.978	0.991	1.41e-15
Csnk2a2	4.32e-24	-0.162542	0.978	0.983	1.02e-19
Cct4	4.78e-26	-0.162323	0.993	0.996	1.13e-21
Mybbp1a	3.19e-22	-0.162212	0.97	0.983	7.52e-18
Gtf2h5	4.98e-25	-0.161814	0.976	0.992	1.17e-20
Gm9493	1.68e-41	-0.161372	0.571	0.732	3.96e-37
2610318N02Rik	9.42e-42	-0.160747	0.452	0.66	2.22e-37
Rpl22	1.59e-33	-0.160659	0.999	1	3.75e-29
Psmb4	4.77e-28	-0.160489	0.997	0.999	1.12e-23
Rpsa	9.08e-46	-0.160468	1	1	2.14e-41
Elob	8.87e-43	-0.160395	0.997	0.999	2.09e-38
Tmem147	6.67e-26	-0.159891	0.97	0.974	1.57e-21
Mrps26	3.66e-27	-0.159729	0.905	0.935	8.63e-23
Msh6	2.53e-16	-0.159419	0.911	0.941	5.96e-12
Sap30l	2.63e-18	-0.159175	0.821	0.863	6.18e-14
Arl6ip1	1.24e-08	-0.159081	0.991	0.993	0.000291217
Tex15	1.23e-16	-0.159019	0.99	0.998	2.89e-12
Immt	3.82e-22	-0.159015	0.982	0.992	8.99e-18
Nmt2	6.12e-20	-0.158976	0.996	0.996	1.44e-15
Hddc2	3.55e-31	-0.158862	0.835	0.874	8.37e-27
Atp23	1.82e-35	-0.158415	0.67	0.766	4.29e-31
Tbrg1	2.25e-18	-0.158144	0.993	0.996	5.3e-14
Mphosph10	1.73e-22	-0.158135	0.964	0.981	4.08e-18
Sys1	3.36e-16	-0.157942	0.991	0.993	7.92e-12
Mrpl12	2.3e-23	-0.157512	0.972	0.983	5.43e-19
Ezh2	7.25e-15	-0.157263	0.885	0.924	1.71e-10
Asphd2	5.83e-29	-0.156988	0.738	0.826	1.37e-24
Mrpl15	3.82e-21	-0.156428	0.964	0.973	9e-17
Psmb1	8.37e-36	-0.156333	1	1	1.97e-31
Psmc2	1.33e-21	-0.156117	0.985	0.989	3.14e-17
Pttg1	2.46e-19	-0.155819	0.741	0.823	5.8e-15
Bud31	1.75e-21	-0.155773	0.958	0.982	4.13e-17
Zcchc17	1.28e-24	-0.155771	0.879	0.921	3.02e-20
Nudc	4.98e-29	-0.155283	0.996	0.999	1.17e-24
Nolc1	2.78e-19	-0.155121	0.976	0.978	6.54e-15
Eif3k	2.43e-32	-0.154882	0.999	0.999	5.73e-28
Mrpl30	1.22e-22	-0.154882	0.984	0.995	2.87e-18
Taf1d	2.2e-17	-0.154865	0.991	0.995	5.18e-13
Rps24	3.29e-54	-0.154198	1	1	7.74e-50
Ube2e1	1.12e-23	-0.154027	0.863	0.9	2.65e-19
Carhsp1	5.81e-29	-0.153946	0.778	0.813	1.37e-24
Tslrn1	3.22e-31	-0.152909	0.33	0.534	7.57e-27
Prr5	6.71e-24	-0.15288	0.912	0.933	1.58e-19
Fkbp3	1.04e-23	-0.152788	0.993	0.998	2.44e-19
Eif3d	8.45e-23	-0.152771	0.996	0.999	1.99e-18
Gspt1	2.84e-20	-0.152414	0.987	0.994	6.7e-16
Gjc1	6.48e-20	-0.151289	0.856	0.903	1.53e-15
Polr2i	8.36e-20	-0.151033	0.981	0.988	1.97e-15
Lsm6	5.31e-19	-0.150788	0.988	0.995	1.25e-14
Lsm2	1.43e-20	-0.15051	0.997	0.994	3.36e-16
Gsto1	9.4e-29	-0.150286	0.53	0.681	2.22e-24
Rbm17	1.73e-19	-0.150221	0.958	0.972	4.08e-15
Get4	1.66e-20	-0.15014	0.973	0.98	3.9e-16
Pdap1	3.83e-27	-0.149483	0.996	1	9.03e-23
Ndufa8	1.41e-21	-0.148931	0.963	0.981	3.33e-17
Ndufs8	1.43e-22	-0.148847	0.99	0.994	3.37e-18
Siva1	3.99e-16	-0.14837	0.997	0.995	9.41e-12
Fxr1	9.17e-22	-0.14833	0.993	0.994	2.16e-17
Ak6	6.49e-21	-0.148205	0.827	0.878	1.53e-16
Taf10	2e-17	-0.148189	0.973	0.994	4.7e-13
Adck5	2.51e-31	-0.147386	0.685	0.785	5.91e-27
Ccdc61	8.76e-31	-0.147367	0.786	0.803	2.06e-26
Cul1	5.43e-18	-0.146975	0.981	0.989	1.28e-13
Ftsj3	2.26e-17	-0.146806	0.972	0.982	5.32e-13
Mrto4	1.11e-19	-0.146801	0.978	0.98	2.6e-15
1110008F13Rik	1.42e-20	-0.146568	0.972	0.993	3.34e-16
Ccdc88c	1.23e-18	-0.146401	0.927	0.934	2.9e-14
Nap1l4	1.66e-17	-0.146251	0.993	0.998	3.91e-13
Ndufab1	4.37e-19	-0.146193	0.996	0.998	1.03e-14
D8Ertd738e	3.22e-21	-0.14612	0.997	0.998	7.59e-17
Nrd1	3.62e-12	-0.145898	0.967	0.975	8.52e-08
Rpl21	8.31e-39	-0.145567	1	1	1.96e-34
Rpl41	9.04e-39	-0.145375	1	1	2.13e-34
Gars	5.76e-21	-0.145179	0.987	0.987	1.36e-16
Zcrb1	3.66e-16	-0.144403	0.99	0.996	8.62e-12
Hat1	1.14e-16	-0.144247	0.985	0.995	2.68e-12
Ddx24	4.87e-20	-0.144186	0.99	0.998	1.15e-15
Eif3h	8.77e-28	-0.143539	0.997	1	2.07e-23
Srpk1	1.73e-17	-0.142795	0.985	0.989	4.07e-13
Eif3g	1.13e-22	-0.142737	0.997	0.999	2.66e-18
Hspd1	9.3e-18	-0.142637	0.997	1	2.19e-13
Podxl2	4.94e-26	-0.142133	0.69	0.782	1.16e-21
Dnajc21	2.78e-18	-0.142063	0.952	0.974	6.55e-14
Rnf17	1.77e-18	-0.141713	0.964	0.968	4.18e-14
Calr	2.96e-14	-0.141608	0.997	0.996	6.98e-10
Eef2	8.86e-28	-0.141258	0.999	1	2.09e-23
Cenpv	2.44e-18	-0.141131	0.899	0.939	5.76e-14
Crabp1	5.31e-15	-0.140822	0.805	0.841	1.25e-10
Lap3	2.02e-17	-0.140781	0.945	0.957	4.77e-13
Impdh2	9.98e-20	-0.140721	0.991	0.998	2.35e-15
Ddx21	1.47e-16	-0.140664	0.982	0.981	3.45e-12
Ruvbl1	4.17e-20	-0.140598	0.987	0.988	9.82e-16
Timm8a1	1.33e-19	-0.140538	0.936	0.936	3.13e-15
Rexo2	8.06e-18	-0.140428	0.987	0.986	1.9e-13
Taf1b	4.29e-28	-0.139638	0.665	0.754	1.01e-23
Psme2	1.22e-15	-0.139582	0.988	0.983	2.88e-11
Hnrnpab	3.79e-20	-0.139511	0.996	0.999	8.94e-16
Syce2	1.95e-10	-0.139156	0.967	0.975	4.59e-06
Nedd8	2.74e-21	-0.138931	0.988	0.996	6.44e-17
Supt4a	5.81e-17	-0.138725	0.994	0.999	1.37e-12
Ubl4a	8.84e-17	-0.138335	0.942	0.955	2.08e-12
Psph	4.65e-24	-0.138194	0.799	0.852	1.1e-19
Hax1	1.61e-19	-0.13819	0.872	0.908	3.8e-15
Foxr1	1.69e-17	-0.137977	0.881	0.904	3.99e-13
Stk31	1.31e-14	-0.137623	0.99	0.996	3.09e-10
Tex101	2.27e-11	-0.137535	0.987	0.989	5.34e-07
Rragd	9e-12	-0.137471	0.792	0.862	2.12e-07
Gcat	1.55e-19	-0.136983	0.874	0.907	3.64e-15
Gtf2f2	1.52e-22	-0.136921	0.923	0.932	3.58e-18
Mthfd2	3.01e-19	-0.136321	0.875	0.89	7.09e-15
Chmp2a	6.43e-16	-0.136261	0.988	0.993	1.51e-11
Mlf1	7.31e-21	-0.13611	0.732	0.785	1.72e-16
Pole3	6.86e-19	-0.135776	0.949	0.959	1.61e-14
Cenpx	1.14e-23	-0.135247	0.811	0.844	2.68e-19
Vars	1.07e-14	-0.134901	0.955	0.959	2.53e-10
Fam173a	5.98e-19	-0.134802	0.832	0.889	1.41e-14
1110004E09Rik	1.15e-20	-0.133639	0.865	0.89	2.7e-16
Hint1	9.13e-27	-0.133467	0.997	1	2.15e-22
Anapc13	8.46e-16	-0.133164	0.978	0.985	1.99e-11
Arfrp1	5.98e-22	-0.132853	0.902	0.923	1.41e-17
Thop1	6.64e-14	-0.132519	0.966	0.969	1.56e-09
Eif1ax	6.99e-17	-0.131977	0.99	0.994	1.65e-12
Ppa1	3.5e-17	-0.131399	0.994	0.994	8.25e-13
Dstn	4.11e-10	-0.131379	1	1	9.67e-06
Gadd45gip1	2.4e-16	-0.131224	0.964	0.975	5.66e-12
Mrpl13	4.35e-17	-0.131213	0.949	0.952	1.02e-12
Nop14	2.07e-15	-0.130933	0.993	0.999	4.89e-11
Dmwd	1.11e-25	-0.130688	0.738	0.795	2.61e-21
Abhd17a	9.55e-17	-0.130357	0.951	0.954	2.25e-12
Ndufaf2	5.78e-15	-0.13025	0.952	0.965	1.36e-10
Nudcd3	7.09e-21	-0.130194	0.924	0.919	1.67e-16
Eif6	1.11e-15	-0.130012	0.99	0.993	2.62e-11
Eif2b5	2.03e-17	-0.129808	0.926	0.949	4.78e-13
Dnajc2	6.6e-17	-0.129455	0.99	0.999	1.56e-12
Pnpla8	1.14e-18	-0.129448	0.935	0.942	2.68e-14
Usmg5	1.41e-12	-0.129391	0.988	0.995	3.32e-08
Lamtor4	2.73e-14	-0.129346	0.978	0.974	6.42e-10
Apip	1.76e-18	-0.129269	0.909	0.924	4.14e-14
Dnajc19	8.16e-15	-0.12912	0.918	0.954	1.92e-10
Ndufa4	3.94e-15	-0.128783	0.994	0.996	9.28e-11
Rangap1	1.82e-11	-0.128654	0.882	0.91	4.29e-07
Cox5a	1.98e-18	-0.128139	0.999	0.998	4.67e-14
Rec114	6.66e-20	-0.127909	0.915	0.933	1.57e-15
Fh1	9.79e-17	-0.127694	0.909	0.927	2.31e-12
Cab39l	1.5e-24	-0.126816	0.823	0.83	3.52e-20
Ubxn1	7.53e-21	-0.1267	0.996	1	1.77e-16
Rps3a1	2.09e-40	-0.126684	1	1	4.92e-36
Eif1ad	4.03e-15	-0.126569	0.967	0.97	9.49e-11
Tmem14c	1.09e-12	-0.126557	0.97	0.975	2.57e-08
Ndufaf7	5.21e-28	-0.126032	0.598	0.699	1.23e-23
Ndufs5	1.11e-18	-0.12591	0.988	0.999	2.61e-14
Psmb7	9.49e-16	-0.125698	0.994	0.996	2.24e-11
Cdc25a	6.96e-13	-0.125663	0.713	0.783	1.64e-08
Kdm1a	6.05e-17	-0.125377	0.996	0.995	1.42e-12
Acsl3	5.77e-17	-0.12525	0.966	0.965	1.36e-12
Gpn1	1.01e-22	-0.124685	0.854	0.871	2.37e-18
Gtsf1	5.88e-13	-0.124675	0.994	0.991	1.39e-08
Mrpl4	2.1e-16	-0.124587	0.973	0.978	4.95e-12
Uqcrb	2.41e-15	-0.124504	0.997	1	5.67e-11
Naxe	7.29e-15	-0.123702	0.955	0.96	1.72e-10
H2afy	8.74e-11	-0.123689	0.982	0.992	2.06e-06
Exosc1	3.5e-19	-0.123671	0.924	0.927	8.25e-15
Psmd12	3.11e-17	-0.123669	0.993	0.999	7.32e-13
Gcsh	1.44e-13	-0.123604	0.914	0.933	3.39e-09
Dnaja1	7.51e-18	-0.123262	1	1	1.77e-13
Fars2	3.12e-21	-0.123103	0.762	0.817	7.36e-17
Ndufb11	6.08e-15	-0.12276	0.993	0.998	1.43e-10
Pfdn1	5.23e-15	-0.12258	0.991	0.995	1.23e-10
Snap47	4.3e-14	-0.122531	0.902	0.935	1.01e-09
Mtch1	4.65e-10	-0.122063	0.936	0.95	1.09e-05
Acbd6	2.1e-14	-0.122062	0.957	0.965	4.94e-10
Sox3	4.31e-15	-0.121739	0.362	0.466	1.02e-10
Tsn	3.67e-15	-0.12124	0.991	0.999	8.65e-11
Dppa5a	1.78e-16	-0.121231	0.74	0.753	4.2e-12
Rfc2	1.42e-11	-0.121205	0.92	0.932	3.34e-07
Psmc3	1.55e-16	-0.121192	0.996	1	3.64e-12
Armc1	1.54e-19	-0.120953	0.9	0.908	3.62e-15
Asb9	4.96e-14	-0.120662	0.478	0.596	1.17e-09
Gsta4	2.8e-05	-0.120613	0.923	0.949	0.659991
Ddah1	1.06e-18	-0.120607	0.53	0.653	2.5e-14
Nanos3	3.27e-12	-0.120203	0.628	0.698	7.71e-08
Svbp	2.34e-15	-0.12006	0.939	0.946	5.52e-11
Acadm	1.82e-15	-0.120034	0.836	0.872	4.28e-11
Naca	1.91e-22	-0.119845	1	0.999	4.49e-18
Cct2	3.57e-23	-0.119508	0.997	1	8.41e-19
Pank2	6.06e-21	-0.119143	0.832	0.844	1.43e-16
Wdr75	2.51e-12	-0.119059	0.979	0.992	5.92e-08
Gtf3c6	2.14e-21	-0.119029	0.814	0.829	5.05e-17
Cnot10	3.17e-18	-0.118956	0.946	0.933	7.47e-14
Ubac1	5.74e-18	-0.118908	0.951	0.942	1.35e-13
Coq3	1.5e-22	-0.118881	0.72	0.78	3.54e-18
Atp5j2	1.44e-18	-0.118455	0.997	0.999	3.4e-14
Chtf18	8.31e-19	-0.118441	0.749	0.795	1.96e-14
Malsu1	2.49e-13	-0.118401	0.969	0.975	5.86e-09
Prdx1	2.19e-19	-0.11792	0.999	1	5.17e-15
Rfc4	1.26e-11	-0.117724	0.987	0.994	2.96e-07
Sqle	3.55e-13	-0.117676	0.799	0.815	8.35e-09
Atp5f1	1.6e-08	-0.117483	0.991	0.999	0.000377361
Tdrd1	3.84e-18	-0.117411	0.856	0.857	9.04e-14
Gstm5	4.27e-11	-0.117353	0.979	0.994	1.01e-06
Babam1	2.17e-20	-0.117193	0.911	0.91	5.1e-16
P4hb	1.85e-11	-0.117183	0.99	0.996	4.36e-07
Nhp2	1.08e-08	-0.117138	0.991	0.995	0.000254738
Slc25a3	1.72e-13	-0.116879	0.999	0.999	4.05e-09
Tmem57	2.77e-09	-0.116831	0.985	0.993	6.53e-05
Sars	8.45e-14	-0.116446	0.966	0.969	1.99e-09
Stip1	3.84e-12	-0.116151	0.978	0.982	9.04e-08
Suclg1	2.65e-11	-0.116073	0.981	0.993	6.24e-07
Rab2a	4.37e-13	-0.115728	0.985	0.991	1.03e-08
Cdkn3	1.57e-14	-0.11563	0.536	0.608	3.7e-10
Grwd1	1.94e-23	-0.115542	0.751	0.771	4.57e-19
Cd2bp2	1.1e-14	-0.115456	0.939	0.947	2.59e-10
Fkbp6	3.73e-12	-0.115382	0.997	0.998	8.79e-08
Tpx2	1.92e-05	-0.115193	0.815	0.844	0.452013
Sec61b	1.29e-11	-0.115035	0.975	0.97	3.04e-07
Endog	2.89e-20	-0.114931	0.789	0.798	6.81e-16
Epb41	6.35e-15	-0.114857	0.769	0.791	1.5e-10
Ilf2	1.52e-11	-0.114494	0.982	0.993	3.57e-07
Knstrn	5.46e-18	-0.114451	0.717	0.736	1.29e-13
Sae1	5.55e-13	-0.114332	0.987	0.995	1.31e-08
Taldo1	8.86e-14	-0.114304	0.99	0.996	2.09e-09
Spice1	3.08e-15	-0.114226	0.808	0.839	7.25e-11
Vcp	1.98e-14	-0.113967	0.996	1	4.66e-10
Ndufs6	2.47e-14	-0.113668	0.994	0.998	5.81e-10
Psma7	4.48e-11	-0.113356	0.999	1	1.05e-06
Gpi1	1.57e-15	-0.113042	0.996	0.996	3.71e-11
Tmem97	1.06e-13	-0.112929	0.958	0.963	2.49e-09
Trim37	1.54e-09	-0.112875	0.949	0.96	3.64e-05
Psmb10	9.13e-10	-0.112865	0.918	0.923	2.15e-05
Ube2j1	1.22e-14	-0.112518	0.868	0.897	2.88e-10
Mul1	5.94e-20	-0.11201	0.795	0.835	1.4e-15
Epcam	3.08e-07	-0.111957	0.973	0.983	0.00725191
Cct8	1.47e-16	-0.111775	0.999	0.999	3.47e-12
Fdx1	3.41e-12	-0.111097	0.957	0.963	8.03e-08
Pin1	1.52e-10	-0.111041	0.973	0.983	3.58e-06
Ndufb5	1.17e-12	-0.110882	0.987	0.996	2.76e-08
Fbxo31	7.41e-13	-0.110612	0.938	0.953	1.75e-08
Chmp3	6.42e-16	-0.110597	0.865	0.88	1.51e-11
Hsp90aa1	4.32e-16	-0.110561	1	1	1.02e-11
Rsl1d1	1.05e-12	-0.110241	0.991	0.998	2.47e-08
Mrpl17	6.06e-11	-0.110126	0.984	0.98	1.43e-06
Apex1	1.02e-10	-0.110044	0.991	0.996	2.41e-06
Manf	2.1e-11	-0.109668	0.958	0.954	4.96e-07
Ccm2	3.55e-18	-0.109639	0.805	0.829	8.37e-14
Txlna	3.8e-12	-0.109587	0.975	0.974	8.96e-08
Lonrf3	1.85e-14	-0.109548	0.665	0.704	4.35e-10
Eef1akmt4	2.1e-20	-0.109439	0.356	0.512	4.94e-16
Uri1	1.34e-11	-0.109338	0.939	0.948	3.17e-07
Zfand5	3.71e-10	-0.109298	0.99	0.989	8.74e-06
Il11	3.43e-13	-0.109292	0.336	0.423	8.07e-09
Zmym1	1.81e-14	-0.109252	0.905	0.916	4.27e-10
Sf3b2	5e-13	-0.109087	0.997	0.999	1.18e-08
Exosc8	2.16e-11	-0.108971	0.991	0.995	5.08e-07
Mum1l1	8.33e-16	-0.108858	0.72	0.772	1.96e-11
Mpc2	1.23e-10	-0.108839	0.999	0.998	2.9e-06
Cdk9	1.73e-10	-0.108465	0.948	0.967	4.07e-06
Afg3l2	2.23e-17	-0.108165	0.862	0.865	5.26e-13
Acat1	5.08e-18	-0.108102	0.817	0.83	1.2e-13
Igfbp2	2.34e-09	-0.107911	0.629	0.682	5.5e-05
Hmmr	4.06e-06	-0.107838	0.76	0.763	0.0957036
Ccdc124	2.73e-16	-0.107783	0.903	0.891	6.44e-12
Litaf	1.79e-29	-0.107687	0.562	0.639	4.21e-25
Rasa2	1.84e-13	-0.107686	0.939	0.936	4.33e-09
Pold1	3.37e-10	-0.107644	0.865	0.887	7.95e-06
1810058I24Rik	1.02e-11	-0.107595	0.969	0.976	2.41e-07
2310033P09Rik	4.23e-15	-0.107379	0.872	0.869	9.95e-11
Upp1	4.24e-19	-0.107376	0.275	0.418	1e-14
Glrx5	2.48e-11	-0.107284	0.981	0.979	5.84e-07
Chchd7	4.11e-15	-0.107267	0.93	0.917	9.68e-11
Msh2	2.84e-10	-0.107134	0.979	0.983	6.69e-06
Yeats4	4.52e-12	-0.107064	0.993	0.998	1.06e-07
Ube2l3	9.97e-14	-0.106797	0.993	0.995	2.35e-09
Hsd17b10	1.24e-16	-0.106614	0.71	0.763	2.92e-12
Tm2d2	1.32e-18	-0.106512	0.772	0.796	3.1e-14
Scaper	4.08e-09	-0.10636	0.972	0.976	9.61e-05
Mrpl48	3.74e-12	-0.106243	0.951	0.953	8.8e-08
Smdt1	2.09e-09	-0.10616	0.997	0.994	4.93e-05
Bag1	2.88e-11	-0.106103	0.994	0.998	6.79e-07
Tpst2	8.64e-20	-0.106019	0.67	0.707	2.04e-15
Bub1	7.69e-10	-0.105988	0.878	0.898	1.81e-05
Atp5l	4.27e-13	-0.105978	0.997	0.999	1.01e-08
Erap1	7.15e-23	-0.105928	0.399	0.529	1.68e-18
Rpp40	1.49e-18	-0.10579	0.793	0.808	3.52e-14
1110008P14Rik	3.39e-09	-0.105759	0.978	0.975	7.98e-05
Tmem126a	2.03e-17	-0.105489	0.705	0.73	4.78e-13
Hpf1	3.2e-11	-0.105311	0.949	0.939	7.54e-07
Me2	1.29e-11	-0.105121	0.973	0.965	3.04e-07
Zrsr2	7.73e-10	-0.105069	0.996	0.996	1.82e-05
Mcm6	6.29e-07	-0.104993	0.964	0.986	0.0148085
Emc8	1.12e-11	-0.104584	0.993	0.992	2.63e-07
Pinx1	2.2e-21	-0.104513	0.76	0.759	5.17e-17
Hormad1	5.63e-15	-0.104388	0.702	0.712	1.33e-10
Rbm22	1.84e-16	-0.104258	0.902	0.893	4.34e-12
Nup43	2.93e-12	-0.104083	0.93	0.94	6.9e-08
Mrps31	2.55e-24	-0.103636	0.67	0.699	6.01e-20
Stub1	6.03e-10	-0.10361	0.984	0.987	1.42e-05
Mkrn2	2.22e-13	-0.10359	0.914	0.914	5.22e-09
Eif1	4.03e-11	-0.10357	1	1	9.5e-07
Cops9	1.87e-10	-0.103545	0.958	0.968	4.4e-06
Eef1akmt1	4.23e-16	-0.103486	0.79	0.822	9.97e-12
Mrps17	1.39e-13	-0.10346	0.978	0.966	3.27e-09
Psat1	1.65e-16	-0.103286	0.774	0.779	3.88e-12
Rcc2	3.91e-13	-0.10268	0.999	0.998	9.2e-09
2210016F16Rik	1.61e-13	-0.102524	0.836	0.863	3.79e-09
Aggf1	2.88e-12	-0.102492	0.966	0.973	6.78e-08
Cyb5r3	2.68e-16	-0.102389	0.885	0.861	6.32e-12
Timm10b	1.26e-13	-0.102372	0.866	0.884	2.96e-09
Ethe1	8.42e-26	-0.101936	0.311	0.455	1.98e-21
Prmt1	6.81e-11	-0.101842	0.991	0.999	1.6e-06
Nrbp1	2.16e-10	-0.101836	0.988	0.993	5.08e-06
Yif1b	2.04e-16	-0.101738	0.906	0.894	4.8e-12
Eif3c	1.86e-13	-0.10135	0.996	1	4.37e-09
Pbdc1	1.35e-09	-0.101335	0.97	0.972	3.19e-05
Surf6	2.25e-16	-0.101287	0.829	0.837	5.3e-12
Klc3	1.07e-15	-0.100883	0.42	0.548	2.52e-11
Cisd3	9.12e-17	-0.100842	0.628	0.675	2.15e-12
Pafah1b3	1.14e-08	-0.100618	0.988	0.998	0.00026943
Gpatch11	3.27e-13	-0.10045	0.924	0.907	7.71e-09
Tsacc	2.14e-26	-0.100366	0.543	0.608	5.03e-22
Aurkaip1	1.09e-09	-0.10033	0.979	0.978	2.56e-05
Pa2g4	2.08e-07	-0.100037	0.991	0.993	0.00491077
Mcrip1	4.27e-09	-0.0999668	0.969	0.979	0.000100517
Dhx29	2.05e-14	-0.099893	0.784	0.796	4.82e-10
Hdac6	4.17e-15	-0.0997211	0.917	0.884	9.82e-11
Timm50	3.84e-11	-0.0995905	0.978	0.97	9.05e-07
Dhrs7b	1.16e-17	-0.0995401	0.818	0.831	2.73e-13
Mrps11	3.16e-18	-0.0991613	0.915	0.896	7.45e-14
Aldh7a1	2.15e-13	-0.0990947	0.92	0.909	5.07e-09
Uqcrc1	1.27e-08	-0.0988126	0.994	0.995	0.000299494
Fis1	2.73e-12	-0.0987519	0.988	0.986	6.43e-08
Zmynd19	2.44e-08	-0.0986665	0.973	0.97	0.000575761
Pdcd4	1.38e-09	-0.098629	0.938	0.937	3.26e-05
Dnajc15	5.67e-13	-0.0986175	0.918	0.91	1.33e-08
Lrrfip2	4.18e-18	-0.0985764	0.82	0.81	9.85e-14
Ssx2ip	7.56e-16	-0.0984458	0.766	0.777	1.78e-11
Anp32e	9.87e-07	-0.0981559	0.988	0.991	0.0232593
Snrnp25	3.49e-13	-0.0981432	0.909	0.906	8.23e-09
Smarce1	3.38e-08	-0.0979219	0.984	0.986	0.000797092
Rpl17	1.93e-16	-0.0978893	0.999	1	4.56e-12
Ctnnbip1	1.43e-13	-0.097858	0.86	0.87	3.38e-09
Rpl13a	9.27e-09	-0.097758	0.984	0.993	0.000218416
Exosc7	1.42e-09	-0.0975178	0.948	0.95	3.35e-05
Mrps14	5.79e-09	-0.0974273	0.994	0.998	0.000136497
Cib1	7.07e-09	-0.0972911	0.978	0.969	0.000166525
Cdca8	0.000102854	-0.0972714	0.975	0.981	1
Prmt7	1.53e-09	-0.0972336	0.978	0.982	3.6e-05
Chd1l	6.7e-13	-0.0971359	0.92	0.913	1.58e-08
Ctr9	8.11e-13	-0.0970748	0.949	0.926	1.91e-08
Gemin7	2.65e-13	-0.0969228	0.896	0.896	6.24e-09
Cdca3	2.25e-07	-0.0968758	0.818	0.85	0.00531114
Prim1	1.18e-06	-0.0967341	0.875	0.909	0.0277264
Pebp1	2.93e-12	-0.0965728	0.999	0.999	6.9e-08
Lancl1	1.53e-13	-0.0964849	0.887	0.884	3.6e-09
Entpd6	4.38e-10	-0.0964776	0.869	0.882	1.03e-05
Lmo1	5.71e-21	-0.0964119	0.141	0.299	1.35e-16
Scaf11	3.11e-09	-0.0963181	0.988	0.998	7.34e-05
Commd1	9.45e-12	-0.0960593	0.896	0.91	2.23e-07
Rras	2.51e-09	-0.096021	0.936	0.937	5.91e-05
Cox10	1.6e-19	-0.0959811	0.829	0.819	3.78e-15
Uaca	2.41e-14	-0.095973	0.576	0.63	5.67e-10
Capg	4.45e-08	-0.0959465	0.881	0.889	0.00104849
Otud3	1.28e-20	-0.0958646	0.676	0.691	3.03e-16
Snrnp27	3.3e-10	-0.0958196	0.958	0.955	7.76e-06
Eif5a	5.2e-15	-0.0956962	0.997	1	1.23e-10
Ube2a	9.62e-08	-0.0955279	0.894	0.907	0.00226648
Prdx4	4.05e-07	-0.0953111	0.993	0.994	0.00954466
Stard3nl	1.16e-10	-0.0951974	0.927	0.941	2.73e-06
Gm48168	3.22e-15	-0.0951933	0.327	0.399	7.58e-11
Ggct	2.15e-17	-0.0950018	0.857	0.829	5.06e-13
Mrps18b	1.97e-09	-0.0942566	0.979	0.976	4.63e-05
Psma6	1.57e-08	-0.0942378	0.991	0.998	0.000370621
Psme1	6.01e-06	-0.0941882	0.987	0.991	0.141497
Pdcd5	1.72e-10	-0.0941774	0.999	0.996	4.05e-06
Ppp1r14b	9.83e-07	-0.0941544	0.979	0.986	0.0231527
Spata5	1.14e-06	-0.0934564	0.987	0.988	0.0267651
Csrp2	7.65e-15	-0.0933367	0.689	0.71	1.8e-10
Ints11	8.46e-13	-0.0929008	0.927	0.91	1.99e-08
Ndufaf8	2.39e-09	-0.0928016	0.969	0.967	5.62e-05
Nfatc2ip	3.27e-13	-0.0927826	0.656	0.7	7.69e-09
Nub1	5.07e-10	-0.0927481	0.981	0.968	1.19e-05
Irf8	1.24e-18	-0.092502	0.335	0.443	2.92e-14
Ndufb10	8e-08	-0.0924321	0.987	0.991	0.00188369
Kif4	4.35e-09	-0.0923403	0.775	0.779	0.000102444
Aifm1	2e-10	-0.0922997	0.932	0.927	4.71e-06
Ctu2	4.41e-10	-0.0922586	0.936	0.939	1.04e-05
Mrpl24	1.07e-08	-0.0922539	0.991	0.998	0.000251557
Timm44	1.16e-12	-0.0921289	0.923	0.908	2.73e-08
Esco2	1.56e-05	-0.0920974	0.856	0.895	0.367686
Nt5dc2	7.33e-13	-0.0919537	0.707	0.744	1.73e-08
Eif4b	2.61e-07	-0.0919375	0.981	0.991	0.00614203
Eif2b2	2.51e-17	-0.0918279	0.872	0.852	5.91e-13
Wdr76	1.5e-12	-0.0916453	0.817	0.8	3.54e-08
Jpt1	3.88e-05	-0.0915798	0.991	0.996	0.914287
Ints1	4.07e-10	-0.0913447	0.854	0.876	9.59e-06
Rfxap	1.55e-18	-0.0913257	0.725	0.721	3.66e-14
Galnt12	3.15e-15	-0.0911752	0.435	0.514	7.41e-11
Timm8b	2.17e-09	-0.0911257	0.994	0.998	5.1e-05
Otud4	1.38e-13	-0.0910631	0.976	0.949	3.24e-09
Napg	1.98e-11	-0.091046	0.921	0.913	4.66e-07
Tomm40	1.12e-08	-0.0910414	0.976	0.974	0.000264301
Tpgs2	2.99e-10	-0.0909869	0.942	0.942	7.04e-06
Ppia	2.19e-16	-0.0906363	1	1	5.16e-12
Tiparp	8.62e-08	-0.0906235	0.981	0.976	0.0020308
Glrx2	1.21e-14	-0.0904838	0.838	0.773	2.85e-10
Clspn	0.000191993	-0.0903973	0.917	0.933	1
Emg1	1.49e-09	-0.0903747	0.994	0.999	3.5e-05
Tamm41	2.7e-11	-0.0898198	0.869	0.871	6.36e-07
Cebpz	3.68e-07	-0.0897855	0.988	0.994	0.00865762
Atg5	7.93e-11	-0.0896826	0.954	0.942	1.87e-06
Gm340	2.87e-14	-0.0895734	0.583	0.645	6.77e-10
Hras	5.16e-07	-0.089493	0.966	0.975	0.0121448
Nudt14	1.61e-17	-0.0891727	0.707	0.724	3.8e-13
Aunip	4.24e-09	-0.0891233	0.86	0.857	9.99e-05
Psmd13	6.67e-08	-0.0889347	0.99	0.993	0.00157083
Ddrgk1	2.74e-10	-0.088791	0.975	0.957	6.46e-06
Umps	4.53e-08	-0.0887673	0.918	0.93	0.00106706
Pop4	3.11e-12	-0.0887166	0.85	0.86	7.33e-08
Usp16	1.54e-09	-0.0886273	0.935	0.921	3.62e-05
Psmc5	1.65e-07	-0.0884219	0.996	0.996	0.00389364
Cyc1	1.44e-07	-0.0883593	0.988	0.995	0.00338962
Atg14	1.77e-11	-0.0881626	0.89	0.883	4.16e-07
2010107E04Rik	6.96e-10	-0.0880525	0.999	0.998	1.64e-05
Ing2	1.85e-11	-0.0878683	0.857	0.845	4.36e-07
Dgkz	2.27e-11	-0.0878529	0.881	0.884	5.34e-07
Anapc2	3.29e-10	-0.0877697	0.92	0.911	7.75e-06
Ubap2	5.06e-08	-0.0876098	0.979	0.972	0.00119182
Nudt1	2.11e-16	-0.0875734	0.738	0.751	4.97e-12
Cep89	9.96e-10	-0.0875386	0.625	0.693	2.35e-05
Paxbp1	9.69e-09	-0.0874051	0.942	0.947	0.000228199
Cpne5	1.07e-07	-0.0872268	0.698	0.734	0.00253106
Specc1	1.71e-11	-0.0872043	0.802	0.811	4.03e-07
Epb41l3	4.91e-17	-0.087185	0.711	0.711	1.16e-12
Slc4a1ap	1.17e-07	-0.0870677	0.894	0.904	0.00276757
Rspo2	1.55e-10	-0.0869776	0.655	0.678	3.64e-06
Nsmce1	1.59e-06	-0.0868534	0.964	0.967	0.0375044
Dkc1	6.31e-09	-0.0867626	0.933	0.923	0.000148624
Zc3h18	6.58e-10	-0.0866518	0.936	0.93	1.55e-05
Rabep1	1.08e-07	-0.0865268	0.99	0.987	0.00254002
Tex30	5.14e-07	-0.0864803	0.978	0.989	0.0120985
Mrpl11	1.05e-08	-0.0864569	0.964	0.962	0.000247385
Atp5g2	3.66e-07	-0.0864501	0.996	0.998	0.00863078
Avpi1	1.09e-22	-0.0864155	0.591	0.612	2.57e-18
Gm17018	2.92e-16	-0.0863645	0.749	0.747	6.87e-12
Aimp2	8.09e-13	-0.0863618	0.951	0.921	1.91e-08
Ppp2r2a	6.21e-08	-0.0863162	0.975	0.975	0.00146367
Npm1	1.97e-12	-0.0862917	1	1	4.65e-08
Smarcd3	1.17e-19	-0.0861752	0.454	0.525	2.76e-15
Eprs	2.17e-07	-0.0860699	0.996	0.999	0.00512069
Pdcd2l	1.56e-13	-0.0859807	0.905	0.887	3.67e-09
BC030867	1.42e-20	-0.0858092	0.542	0.593	3.35e-16
Rps7	2.36e-15	-0.0857087	1	1	5.56e-11
Arpp19	1.22e-07	-0.0856866	0.997	0.996	0.002873
Mdh2	9.21e-10	-0.0856768	0.997	0.999	2.17e-05
Dnttip2	4.12e-07	-0.0856319	0.994	0.998	0.00971611
Romo1	2.78e-06	-0.0855675	0.988	0.991	0.0655942
Anp32b	6.89e-10	-0.0855604	1	1	1.62e-05
Abt1	1.13e-20	-0.0854236	0.802	0.782	2.66e-16
Epb41l2	2.92e-09	-0.0852688	0.924	0.91	6.89e-05
Dcaf13	1.37e-09	-0.0851912	0.963	0.959	3.23e-05
Pprc1	1.06e-10	-0.0851034	0.939	0.921	2.49e-06
Cox8a	1.46e-13	-0.0850346	0.999	1	3.45e-09
Samm50	6.03e-09	-0.0847325	0.973	0.973	0.000142116
Senp6	2.59e-07	-0.084728	0.929	0.935	0.00610948
Gna11	3.85e-10	-0.0847081	0.905	0.901	9.07e-06
Tex10	5.13e-08	-0.084599	0.982	0.978	0.00120948
Paf1	1.28e-13	-0.0843699	0.844	0.825	3.02e-09
Clpp	4.75e-07	-0.0842491	0.973	0.972	0.011181
Pmf1	3.12e-08	-0.0842315	0.942	0.933	0.000733958
Rpl36a	1.53e-10	-0.0840955	0.997	0.999	3.61e-06
Isy1	6.87e-16	-0.0840895	0.881	0.858	1.62e-11
Psma8	8.14e-16	-0.0839006	0.604	0.634	1.92e-11
Mael	9.45e-07	-0.0838874	0.985	0.989	0.0222713
Unc13b	8.69e-15	-0.0837682	0.744	0.719	2.05e-10
Gmnn	0.000702653	-0.0837261	0.912	0.934	1
Tfpt	3.76e-20	-0.0836764	0.743	0.736	8.86e-16
Faf1	8.43e-08	-0.0835814	0.936	0.934	0.00198548
Atp5g1	1.21e-08	-0.0834679	0.997	1	0.000286107
Xrcc6	5.15e-11	-0.0834342	0.918	0.9	1.21e-06
Itgb3bp	7.02e-20	-0.0833025	0.433	0.519	1.65e-15
Phf20	1.57e-06	-0.0832633	0.981	0.989	0.0368747
Mis18bp1	3.89e-06	-0.083166	0.918	0.903	0.0916663
Twistnb	4.62e-07	-0.0831209	0.939	0.941	0.0108918
Idi1	1.09e-05	-0.0830227	0.875	0.858	0.256993
Mrpl1	5.48e-11	-0.0829752	0.924	0.91	1.29e-06
Nsun2	9.97e-08	-0.0829326	0.935	0.949	0.00234954
Fmr1	6.87e-07	-0.0829025	0.969	0.97	0.0161942
Sem1	2.05e-07	-0.0828912	0.99	1	0.00483609
Gdpd1	4.48e-10	-0.0828888	0.856	0.849	1.06e-05
Pdcd11	5.15e-06	-0.0828875	0.972	0.979	0.12125
Fkbp2	2.04e-06	-0.0828596	0.979	0.979	0.0480441
1700021F05Rik	3.97e-10	-0.0824496	0.805	0.812	9.36e-06
Prdx5	6.69e-06	-0.0824316	0.99	0.994	0.157611
Cdc40	2.04e-08	-0.0822858	0.936	0.932	0.000480953
Otulin	3.91e-11	-0.0822712	0.902	0.884	9.21e-07
Noc2l	2.8e-07	-0.0822549	0.981	0.974	0.00658674
N4bp1	1.57e-13	-0.0821902	0.879	0.855	3.69e-09
Nucks1	8.75e-05	-0.0821003	0.981	0.983	1
Mrpl42	7.65e-07	-0.0820392	0.991	0.995	0.018025
Pnkp	2.8e-18	-0.082001	0.71	0.708	6.6e-14
Lima1	1.32e-06	-0.0818861	0.882	0.885	0.0310985
Iah1	9.82e-08	-0.0818847	0.912	0.914	0.00231401
Gnl2	3.88e-07	-0.0817912	0.976	0.969	0.00913372
Tsc22d4	2.76e-07	-0.0817091	0.933	0.929	0.006494
Heatr1	2.12e-08	-0.0815952	0.951	0.941	0.00049853
Arhgdig	1.63e-11	-0.0815627	0.689	0.718	3.84e-07
Arrdc4	2.38e-13	-0.0815099	0.579	0.612	5.6e-09
Ndufa12	3.36e-06	-0.0814653	0.896	0.901	0.0790855
Ctnnbl1	1.56e-12	-0.0813796	0.868	0.861	3.67e-08
Arhgap10	6.42e-11	-0.0812794	0.722	0.758	1.51e-06
Nlrp4c	1.63e-13	-0.0812705	0.85	0.831	3.85e-09
Atp5h	3.69e-07	-0.0811598	0.996	0.998	0.00870381
Nln	2.21e-11	-0.0811225	0.847	0.841	5.2e-07
Usp14	8.69e-06	-0.0810793	0.97	0.982	0.20481
Wdr36	1.02e-05	-0.0810327	0.938	0.941	0.239488
Scp2	1.2e-08	-0.0809916	0.954	0.952	0.000282886
Mrpl22	3.1e-09	-0.0809906	0.963	0.95	7.31e-05
Gmpr	4.95e-08	-0.0807701	0.778	0.797	0.00116645
Smn1	1.74e-06	-0.0807575	0.923	0.93	0.0409553
Prc1	0.00251635	-0.080575	0.817	0.852	1
Eif3b	3.98e-06	-0.0804203	0.993	0.993	0.0936944
Hspa4	1.42e-06	-0.080381	0.997	1	0.0333712
Cops5	1.06e-05	-0.0802822	0.985	0.989	0.249178
Tomm7	2.39e-07	-0.0802485	0.993	0.996	0.00563937
Kin	3.6e-10	-0.080183	0.874	0.858	8.48e-06
Ssna1	4.69e-07	-0.0801371	0.988	0.985	0.0110435
Pak1	4.9e-16	-0.0800423	0.795	0.769	1.15e-11
Mycbp2	1.9e-06	-0.080042	0.996	0.991	0.0447495
Caml	4.91e-16	-0.0800007	0.744	0.738	1.16e-11
D16Ertd472e	3.63e-19	-0.079978	0.5	0.541	8.55e-15
Ddx10	1.98e-05	-0.0799028	0.984	0.991	0.466917
Smc6	1.47e-05	-0.0796595	0.996	0.998	0.346089
Fam169a	1.07e-11	-0.0796523	0.887	0.856	2.51e-07
Rnaseh2a	4.31e-06	-0.0796032	0.969	0.961	0.101505
Mrpl16	6.67e-10	-0.0795947	0.917	0.9	1.57e-05
Cyfip1	8.02e-15	-0.0795932	0.741	0.732	1.89e-10
Cd47	2.2e-12	-0.0794192	0.812	0.803	5.19e-08
Phf5a	1.46e-06	-0.0792593	0.988	0.998	0.0343278
Dctn3	1.41e-16	-0.0791911	0.833	0.792	3.33e-12
Pold3	0.00027672	-0.079179	0.915	0.933	1
Hdlbp	1.33e-05	-0.079165	0.982	0.981	0.312936
Mrpl41	8.53e-08	-0.0790339	0.952	0.934	0.00200914
Psmc1	1.11e-05	-0.0789585	0.99	0.994	0.262117
Sfmbt2	1.15e-08	-0.0789291	0.674	0.7	0.000270518
Cfap36	4.46e-11	-0.0788829	0.743	0.749	1.05e-06
Sdha	1.24e-05	-0.0787155	0.979	0.989	0.291445
Asz1	1.79e-07	-0.0785355	0.969	0.97	0.00421853
Dusp9	1.77e-10	-0.0784392	0.882	0.869	4.17e-06
Zc3h15	1.19e-07	-0.0784071	0.99	0.999	0.00280388
Psmb6	2.69e-07	-0.0784043	0.997	0.999	0.00632643
Helb	2.09e-13	-0.0782935	0.482	0.527	4.93e-09
Mrpl51	1.29e-05	-0.0782897	0.978	0.982	0.303975
Fra10ac1	3.41e-09	-0.0782665	0.827	0.841	8.04e-05
Nxn	6.33e-14	-0.0782393	0.615	0.647	1.49e-09
Rbm46	3.05e-05	-0.0782368	0.936	0.947	0.719455
Naa10	2.49e-13	-0.0779907	0.805	0.798	5.87e-09
Ndufa2	1.97e-06	-0.0778745	0.994	0.995	0.046502
Ifi27	3.17e-11	-0.0777968	0.579	0.566	7.47e-07
Wipi2	1.69e-08	-0.0775066	0.949	0.939	0.000398952
Parp12	2.38e-12	-0.0774565	0.68	0.697	5.61e-08
Depdc7	4.77e-17	-0.0774197	0.405	0.495	1.12e-12
Metap2	1.46e-06	-0.0774063	0.996	0.995	0.0343892
Msantd3	4.27e-14	-0.0773963	0.554	0.613	1.01e-09
Mtss1	1.75e-06	-0.077381	0.891	0.898	0.0413332
Cdc16	1.73e-08	-0.0770004	0.911	0.913	0.000408695
Wdr26	3.47e-05	-0.0769246	0.961	0.966	0.817722
Cript	2.15e-08	-0.0769208	0.938	0.934	0.000507479
Atp5e	1.21e-08	-0.0768683	0.996	1	0.000285057
Ddx54	2.3e-07	-0.0768361	0.899	0.906	0.0054294
Afg3l1	4.19e-09	-0.0767596	0.911	0.903	9.87e-05
Ano10	1.15e-15	-0.0767035	0.36	0.498	2.71e-11
Nrbf2	7.75e-06	-0.0766357	0.909	0.933	0.182506
Adarb1	9.24e-18	-0.0765776	0.634	0.664	2.18e-13
Uck2	3.1e-13	-0.0765297	0.698	0.712	7.3e-09
Lonp1	1.46e-06	-0.0764828	0.902	0.914	0.0343693
Hmbs	2.11e-09	-0.0764264	0.942	0.928	4.98e-05
Med4	4.75e-06	-0.0763881	0.985	0.987	0.111947
Ddx27	0.000156213	-0.0763524	0.984	0.989	1
Thoc3	1.05e-05	-0.0763346	0.985	0.987	0.246713
Rasa3	9.84e-13	-0.0763221	0.612	0.651	2.32e-08
Nop16	4.52e-09	-0.0762069	0.926	0.907	0.000106376
Asrgl1	1.14e-17	-0.0762063	0.488	0.524	2.68e-13
Bex1	3.31e-11	-0.07599	0.765	0.759	7.8e-07
Dhx40	4.53e-05	-0.0759402	0.966	0.969	1
Rpl35	1.12e-09	-0.0758987	1	1	2.64e-05
L3mbtl2	4.87e-12	-0.0758366	0.737	0.758	1.15e-07
Abhd5	1.6e-09	-0.0757616	0.85	0.86	3.77e-05
Cdr2	1.25e-16	-0.0756789	0.658	0.665	2.95e-12
Aurka	0.000158142	-0.0756628	0.582	0.635	1
Gosr2	1.33e-14	-0.0756577	0.885	0.856	3.12e-10
Rhox10	1.56e-14	-0.0755543	0.384	0.44	3.69e-10
Ero1l	1.13e-07	-0.0755415	0.933	0.915	0.0026716
Sfrp1	3.32e-09	-0.0754001	0.558	0.595	7.82e-05
Slc5a3	1.1e-09	-0.0753543	0.585	0.647	2.58e-05
Gpr180	5.56e-17	-0.0752508	0.421	0.509	1.31e-12
Dpy30	3.05e-07	-0.0752299	0.976	0.975	0.00718309
Mios	1.59e-13	-0.0751402	0.751	0.746	3.76e-09
Rsrc1	1.01e-11	-0.0750185	0.859	0.844	2.37e-07
Cdkn2a	6.22e-06	-0.0748482	0.967	0.986	0.146571
Mettl1	2.93e-10	-0.0748152	0.868	0.856	6.89e-06
Rpf2	1.84e-07	-0.0746844	0.897	0.904	0.00433813
Gtf3a	2.63e-06	-0.0745551	0.942	0.934	0.0619522
Hist1h4d	1.82e-05	-0.0745316	0.811	0.76	0.42928
Spast	6.28e-11	-0.0745004	0.946	0.915	1.48e-06
Ccdc22	8.47e-17	-0.0744134	0.554	0.597	2e-12
Hcfc1r1	6.42e-13	-0.0744051	0.833	0.802	1.51e-08
Ttn	0.00273868	-0.0743648	0.768	0.782	1
M1ap	1.18e-14	-0.0743637	0.647	0.655	2.77e-10
Mvd	3.51e-09	-0.0743278	0.591	0.619	8.28e-05
Trir	1.7e-06	-0.0743231	0.993	0.996	0.0399991
Kctd10	1.18e-09	-0.0742869	0.888	0.865	2.77e-05
Pelp1	6.37e-06	-0.0742632	0.955	0.957	0.149969
Cct7	3.61e-06	-0.0741603	0.996	0.999	0.0850724
Ddx49	7.46e-10	-0.0741084	0.838	0.836	1.76e-05
Ilf3	6.14e-07	-0.0741027	0.972	0.969	0.0144539
Wdr83	1.25e-17	-0.0740801	0.568	0.595	2.96e-13
Brd1	0.000122609	-0.0740597	0.982	0.986	1
Polb	1.24e-10	-0.0740278	0.871	0.867	2.92e-06
Mtx1	1.52e-07	-0.0739889	0.967	0.95	0.00358664
Snu13	8.33e-08	-0.0739314	0.994	0.999	0.00196149
Atmin	1.35e-20	-0.0738638	0.53	0.557	3.19e-16
Cmc2	4.82e-10	-0.0735774	0.805	0.809	1.14e-05
Mvk	6.04e-15	-0.0734069	0.591	0.597	1.42e-10
Sssca1	7.02e-06	-0.0733108	0.955	0.942	0.165352
Ndufa13	2.86e-06	-0.0732748	0.997	0.999	0.067296
Ilkap	2.14e-09	-0.0729946	0.924	0.913	5.04e-05
Uspl1	8.72e-16	-0.0729707	0.719	0.699	2.05e-11
Krtcap3	1.05e-11	-0.0729518	0.905	0.871	2.47e-07
Bub1b	0.000180243	-0.0728933	0.842	0.875	1
Mrps33	4.66e-05	-0.0726573	0.979	0.982	1
Stra8	0.10274	-0.0726111	0.564	0.579	1
Hscb	2.81e-06	-0.0725962	0.935	0.934	0.0662752
Unc119b	1.78e-14	-0.0725806	0.921	0.869	4.19e-10
Llph	6.98e-05	-0.0725646	0.982	0.978	1
Ap2a2	5.02e-09	-0.0723971	0.985	0.966	0.00011828
Tubg1	0.000473263	-0.0723049	0.961	0.965	1
Ccdc91	1.67e-12	-0.0722751	0.826	0.797	3.93e-08
Scap	7.24e-14	-0.0722175	0.753	0.753	1.71e-09
Fam49b	1.14e-06	-0.072123	0.943	0.942	0.0268148
Gnb4	1.26e-05	-0.0721173	0.711	0.747	0.296687
Mybl2	2.48e-11	-0.072066	0.731	0.75	5.84e-07
Pdha1	1.06e-08	-0.07203	0.893	0.889	0.000250433
Rdx	1.98e-05	-0.072001	0.932	0.934	0.467192
Chchd2	1.31e-08	-0.0719086	0.999	1	0.000308011
Myh6	4.7e-14	-0.0718627	0.321	0.414	1.11e-09
Ninj1	4.68e-17	-0.0717901	0.375	0.432	1.1e-12
Tmtc4	5.39e-08	-0.0717724	0.719	0.759	0.00127037
Ercc6l	2.67e-08	-0.0717338	0.734	0.759	0.000628722
Rrm1	0.000385285	-0.0714523	0.938	0.934	1
Cdc25c	2.78e-13	-0.0711204	0.396	0.463	6.54e-09
Pspc1	0.000299301	-0.0710738	0.921	0.937	1
Swi5	3.75e-06	-0.0710678	0.999	0.999	0.0882676
Wdr46	2.35e-11	-0.0710496	0.911	0.882	5.53e-07
Dctn1	6.1e-11	-0.0710109	0.875	0.855	1.44e-06
Cdc5l	2.96e-05	-0.070848	0.991	0.996	0.697989
Ppm1d	9.83e-11	-0.0707868	0.893	0.861	2.31e-06
Psma1	8.78e-05	-0.0707435	0.984	0.991	1
Mrps18c	3.5e-07	-0.0706193	0.911	0.914	0.00824855
Desi1	2.14e-11	-0.0704566	0.82	0.799	5.05e-07
Bnc2	1.41e-07	-0.0704044	0.795	0.797	0.00333096
Atad3a	2.12e-09	-0.0703824	0.926	0.907	5e-05
Supt5	0.000264624	-0.0703589	0.979	0.993	1
Ormdl2	7.59e-11	-0.0703225	0.946	0.915	1.79e-06
Bcorl1	1.93e-12	-0.0701294	0.61	0.603	4.54e-08
Nedd4	4.08e-05	-0.0700351	0.991	0.991	0.961955
Lyrm9	1.8e-15	-0.0699762	0.5	0.536	4.25e-11
Pak1ip1	2.48e-05	-0.0699743	0.993	0.998	0.583171
Metrn	3.41e-10	-0.0699418	0.576	0.613	8.04e-06
Tfdp2	4.36e-05	-0.0699353	0.951	0.957	1
Spidr	2.35e-18	-0.0699114	0.405	0.465	5.53e-14
AI314180	1.18e-07	-0.0698596	0.964	0.96	0.00279042
Flywch1	1.29e-12	-0.0698571	0.676	0.671	3.05e-08
Tex264	2.6e-11	-0.0698044	0.854	0.825	6.13e-07
Ibtk	4.7e-11	-0.0697393	0.637	0.661	1.11e-06
B230118H07Rik	2.06e-15	-0.0695579	0.424	0.481	4.86e-11
Rps27rt	1.04e-20	-0.0695518	0.624	0.614	2.45e-16
Mrpl43	6.27e-05	-0.069463	0.967	0.962	1
Rbm28	3.87e-08	-0.0694534	0.957	0.936	0.000912226
Spata24	3.12e-12	-0.0693521	0.607	0.632	7.35e-08
Msrb1	1.2e-08	-0.0692647	0.789	0.803	0.000282573
Cisd1	9.08e-05	-0.0692193	0.969	0.963	1
Eif1b	6.24e-05	-0.0691921	0.997	0.998	1
Dync1li1	7.63e-08	-0.0690944	0.887	0.876	0.00179757
Cnot4	2.84e-05	-0.0689924	0.963	0.968	0.669214
Trim71	0.000595007	-0.0689873	0.979	0.975	1
Flna	4.86e-11	-0.0689597	0.618	0.632	1.15e-06
Fam60a	1.02e-05	-0.0689592	0.949	0.945	0.240893
Zbtb8os	3.22e-11	-0.0689246	0.903	0.869	7.6e-07
Mtmr7	6.96e-18	-0.0688171	0.729	0.707	1.64e-13
Cep164	2.19e-07	-0.068732	0.845	0.841	0.0051503
Nop9	2.44e-09	-0.068597	0.851	0.843	5.75e-05
Cdkn1c	0.000414363	-0.068442	0.851	0.863	1
Mrps22	3.68e-07	-0.0684379	0.966	0.955	0.0086732
Tufm	1.22e-09	-0.0683099	0.969	0.941	2.88e-05
Xrcc5	2.12e-11	-0.0683042	0.874	0.843	4.98e-07
Map4k1	2.7e-15	-0.0681749	0.387	0.438	6.37e-11
Mdm2	1.63e-05	-0.0681634	0.93	0.941	0.38298
Hint3	5.56e-10	-0.0681372	0.865	0.845	1.31e-05
Gpat2	4.22e-09	-0.0680472	0.963	0.934	9.94e-05
Vps29	0.000189703	-0.0680236	0.985	0.983	1
Slf2	1.52e-08	-0.0680127	0.81	0.8	0.000358909
Igsf8	1.04e-16	-0.0679011	0.408	0.462	2.44e-12
Acer2	1.18e-07	-0.0678938	0.567	0.615	0.0027757
Uxt	2.77e-13	-0.0677684	0.829	0.79	6.54e-09
Gmfb	5.98e-05	-0.0677595	0.969	0.96	1
Lcmt1	9.74e-06	-0.067697	0.967	0.963	0.229572
Pitpna	4.51e-05	-0.0676806	0.961	0.955	1
Nup50	8.83e-05	-0.0676276	0.946	0.945	1
Arpc5	7.63e-05	-0.0675915	0.981	0.983	1
Psme3	7.64e-05	-0.0674909	0.935	0.937	1
Ddb1	1.24e-07	-0.0673937	0.949	0.93	0.00292588
Elf2	3.42e-06	-0.0673098	0.927	0.92	0.0805242
Ddx1	0.00126115	-0.0672047	0.982	0.986	1
Wdr43	8.63e-05	-0.0671771	0.988	0.994	1
Abhd14a	5.59e-11	-0.067082	0.39	0.471	1.32e-06
Htatip2	5.6e-17	-0.0670151	0.397	0.453	1.32e-12
Nme6	6.22e-17	-0.0669573	0.688	0.664	1.47e-12
Ndufb6	0.000475713	-0.0669383	0.981	0.987	1
Unc119	1.67e-09	-0.0669364	0.851	0.831	3.93e-05
Tuba3a	1.27e-06	-0.0668667	0.987	0.994	0.0298685
1700016K19Rik	3.09e-16	-0.0668476	0.247	0.362	7.28e-12
Hspa4l	1.31e-10	-0.0668125	0.862	0.83	3.1e-06
Ifrd2	2.13e-13	-0.0667467	0.795	0.76	5.02e-09
Magoh	2.77e-05	-0.0666622	0.993	0.999	0.653174
Etaa1	4.65e-05	-0.066656	0.948	0.943	1
Stim1	4.9e-08	-0.0663651	0.629	0.656	0.00115329
Snrnp70	0.000828714	-0.0663566	0.987	0.991	1
Numa1	0.000101145	-0.0662885	0.981	0.966	1
Fam69a	3.4e-12	-0.066089	0.512	0.56	8.01e-08
Fdps	0.0104706	-0.0660453	0.984	0.982	1
Dnaja2	1.53e-05	-0.0660219	0.991	0.998	0.361608
Rnf212	1.21e-14	-0.0659806	0.466	0.491	2.84e-10
Acaa1b	1.76e-11	-0.0659743	0.47	0.519	4.14e-07
Odf2	3.02e-09	-0.0659625	0.698	0.704	7.1e-05
Spr	5.93e-14	-0.0659591	0.682	0.673	1.4e-09
Klhl12	1.07e-11	-0.0658082	0.775	0.765	2.53e-07
Rnps1	0.000145106	-0.0657905	0.993	0.998	1
Ptges2	3.46e-13	-0.0657081	0.685	0.695	8.14e-09
Rbm8a	6.02e-05	-0.065704	0.997	0.999	1
Snx6	7.98e-06	-0.0656934	0.994	0.998	0.187981
Ccdc34	0.000627435	-0.0656709	0.939	0.95	1
Psma3	0.000164393	-0.0656416	0.991	0.996	1
Dcaf4	2.17e-07	-0.065603	0.854	0.856	0.00510162
Phf13	0.0166496	-0.0655568	0.985	0.989	1
Cuta	4.94e-05	-0.0655081	0.973	0.967	1
Pias4	3.67e-07	-0.0654404	0.868	0.871	0.00864251
Irak1bp1	3.22e-12	-0.0654375	0.463	0.517	7.59e-08
Nae1	3.62e-05	-0.0654187	0.985	0.983	0.853668
Top2a	0.00624437	-0.0653021	0.948	0.962	1
Ddx41	2.97e-08	-0.0652905	0.963	0.94	0.000700503
Fxyd5	1.24e-14	-0.0652038	0.689	0.672	2.91e-10
Ralgps2	4.14e-05	-0.0651078	0.985	0.982	0.97473
Mrpl21	0.000193019	-0.0650922	0.981	0.986	1
Man2b1	6.87e-17	-0.0650753	0.421	0.478	1.62e-12
Ccnl2	0.000177	-0.0650105	0.969	0.966	1
1700011M02Rik	4.08e-11	-0.0649252	0.186	0.25	9.6e-07
Cd320	2.87e-06	-0.0649005	0.926	0.919	0.0677177
5031439G07Rik	3.2e-17	-0.0648687	0.289	0.399	7.53e-13
Skiv2l2	1.59e-05	-0.0648242	0.948	0.941	0.373665
Dbi	0.00110568	-0.0647159	0.996	0.996	1
Asxl1	3.56e-06	-0.0647001	0.938	0.926	0.0838125
Rffl	1.5e-13	-0.0646575	0.719	0.7	3.52e-09
Klhl11	4.16e-13	-0.0646009	0.787	0.751	9.8e-09
Zw10	1.63e-13	-0.0645378	0.674	0.668	3.83e-09
Rpp25l	9.2e-05	-0.0644722	0.899	0.91	1
Srpk2	2.44e-05	-0.0644235	0.972	0.978	0.573999
Hsd17b12	0.000435819	-0.0643562	0.982	0.983	1
Morc1	2.07e-06	-0.0643449	0.871	0.869	0.0488177
Eed	4.04e-05	-0.0643299	0.896	0.91	0.951348
Rtn4	0.000914359	-0.0641573	0.984	0.978	1
Txnrd1	2.09e-05	-0.0641417	0.958	0.94	0.49208
Ndufa11	0.000116895	-0.0641377	1	0.999	1
Riok1	4.45e-10	-0.0641185	0.859	0.834	1.05e-05
Wdr48	1.31e-07	-0.0640771	0.939	0.919	0.00307475
Wasf1	2.7e-08	-0.0639689	0.832	0.824	0.000635307
Aamdc	9.83e-18	-0.0639537	0.513	0.518	2.32e-13
Rexo1	1.41e-09	-0.0638513	0.933	0.9	3.31e-05
Matn4	3.01e-12	-0.0637644	0.318	0.368	7.08e-08
Srm	8.39e-12	-0.0636672	0.815	0.773	1.98e-07
Klhdc10	1.94e-08	-0.0636623	0.876	0.869	0.000457477
Nusap1	0.00695157	-0.0636391	0.704	0.708	1
Polr2b	0.000225114	-0.0636377	0.981	0.976	1
Cggbp1	7.19e-06	-0.0634286	0.961	0.947	0.169372
Lrrc51	4.17e-13	-0.0634172	0.368	0.424	9.83e-09
Ptrh2	4.64e-06	-0.0634136	0.958	0.949	0.109301
Smim12	1.14e-08	-0.0633845	0.811	0.817	0.000268931
Dync1h1	0.000456229	-0.0632789	0.994	0.989	1
Kars	5.29e-06	-0.0631773	0.908	0.903	0.124725
Bard1	1.27e-10	-0.0631621	0.652	0.652	3e-06
Vdac3	1.77e-05	-0.063145	1	0.996	0.417732
Abcg2	1.92e-15	-0.0631213	0.5	0.536	4.53e-11
Gm15262	0.000326026	-0.0629141	0.838	0.85	1
Polr2h	3.39e-05	-0.0628809	0.979	0.972	0.798274
Prdx6	1.15e-05	-0.0628794	0.924	0.906	0.270785
Cops4	1.95e-05	-0.0627273	0.978	0.973	0.459151
Cers6	2.98e-10	-0.0627161	0.701	0.694	7.01e-06
Srrm2	9.8e-06	-0.0625503	1	0.999	0.230788
Morc3	0.0028633	-0.0624669	0.957	0.97	1
Shmt2	4.05e-06	-0.0624628	0.871	0.864	0.0953545
Ankrd40	5.67e-10	-0.0623734	0.634	0.662	1.34e-05
Hmg20a	6.97e-13	-0.0623723	0.646	0.646	1.64e-08
Phb2	3.31e-05	-0.062287	0.993	1	0.778728
Kazn	1.83e-15	-0.0622535	0.475	0.509	4.3e-11
Bop1	9.24e-08	-0.0622394	0.887	0.875	0.00217774
Taf7	0.000906081	-0.06223	0.997	0.998	1
Fthl17c	0.000256241	-0.0621988	0.955	0.973	1
Nphp1	8.41e-17	-0.0621894	0.348	0.386	1.98e-12
Ccdc84	2.77e-10	-0.0621244	0.731	0.718	6.53e-06
Amd1	6.96e-12	-0.0620568	0.65	0.648	1.64e-07
Tspan33	5.14e-16	-0.0619851	0.399	0.456	1.21e-11
Acadvl	4.54e-08	-0.0619467	0.835	0.817	0.00106982
Atp5k	0.000508894	-0.0619085	0.993	0.993	1
Gca	2.09e-15	-0.0615666	0.5	0.521	4.92e-11
Fbxw7	1.26e-06	-0.0615388	0.875	0.863	0.0297098
Acat2	5.53e-07	-0.0614357	0.735	0.732	0.0130245
Nipa1	3.8e-18	-0.061378	0.369	0.424	8.96e-14
Tbc1d20	3.36e-08	-0.061367	0.897	0.878	0.000792393
Trappc2l	1.23e-06	-0.0613287	0.935	0.911	0.0289083
Rnf219	2.66e-15	-0.0612114	0.696	0.659	6.26e-11
Uimc1	3.66e-11	-0.0611507	0.815	0.787	8.63e-07
Lxn	2.23e-09	-0.0610376	0.43	0.483	5.25e-05
Pi4k2a	5.69e-10	-0.0610301	0.917	0.881	1.34e-05
Lars	1.21e-05	-0.0609675	0.951	0.946	0.285427
Fam117b	5.59e-13	-0.0609415	0.862	0.813	1.32e-08
Suclg2	2.55e-15	-0.0609066	0.472	0.498	6.01e-11
Spg7	1.3e-10	-0.0608967	0.747	0.724	3.05e-06
Gng13	2.17e-08	-0.0608754	0.521	0.558	0.000511075
Iars2	1.4e-06	-0.0607456	0.897	0.885	0.0328952
Tarbp2	1.07e-05	-0.0605996	0.943	0.929	0.251103
Mrps30	8.77e-11	-0.0605305	0.887	0.855	2.07e-06
Ube2k	5.99e-05	-0.0604711	0.994	0.998	1
Cox6b1	2.11e-05	-0.0604625	0.999	0.999	0.49804
N4bp2l2	3.49e-05	-0.0604191	0.987	0.979	0.821997
Commd2	3.01e-08	-0.0604031	0.872	0.856	0.000709446
Rtca	3.76e-07	-0.0603939	0.914	0.901	0.00885172
Vps26b	4.99e-13	-0.0602097	0.725	0.702	1.17e-08
Lsm7	0.00067095	-0.0601534	0.996	0.998	1
Tmem120a	1.39e-08	-0.0601262	0.638	0.654	0.000328064
Cnih4	0.00719868	-0.060121	0.978	0.983	1
Cox8c	5.68e-08	-0.0601165	0.466	0.496	0.00133839
Glod4	7.52e-10	-0.0599458	0.64	0.638	1.77e-05
Ap1ar	1.89e-09	-0.0599338	0.897	0.865	4.46e-05
Gtf2i	4.25e-07	-0.0597935	0.795	0.778	0.0100061
Las1l	9.42e-06	-0.059759	0.887	0.88	0.221864
Sdhaf1	4.11e-09	-0.0597556	0.643	0.653	9.68e-05
Taf7l	0.00243171	-0.0596943	0.993	0.999	1
Sdad1	0.00340629	-0.0596783	0.985	0.992	1
Brcc3	2.88e-16	-0.0595465	0.677	0.654	6.77e-12
Dnmt3b	1.04e-05	-0.0594973	0.686	0.695	0.245439
Ppp2r2d	0.000368841	-0.0594736	0.935	0.935	1
Rpl10	0.000131161	-0.0592944	0.996	1	1
Chaf1b	0.00380919	-0.0592521	0.833	0.841	1
Mettl13	1.66e-09	-0.0592122	0.756	0.753	3.92e-05
Syce1	3.33e-10	-0.0592095	0.932	0.894	7.85e-06
Ftl1	4.6e-05	-0.0592039	1	1	1
2010300C02Rik	4.55e-12	-0.0591358	0.296	0.362	1.07e-07
Topaz1	1.38e-06	-0.0591168	0.958	0.933	0.0325213
Cbln2	6.61e-10	-0.0590721	0.327	0.392	1.56e-05
Wdr12	5.92e-05	-0.05901	0.935	0.932	1
Rad18	1.16e-05	-0.0590066	0.966	0.95	0.273661
Eif3m	0.00396923	-0.0589883	0.994	0.995	1
Wdr45b	0.00107315	-0.0589841	0.943	0.956	1
Rpl39	0.0118031	-0.0589696	0.997	0.999	1
Mov10	1.25e-10	-0.0588436	0.705	0.694	2.95e-06
Gng5	4.46e-07	-0.0588305	1	1	0.0104969
Dym	3.77e-12	-0.0586412	0.729	0.695	8.88e-08
Prkcq	8.53e-10	-0.0586342	0.357	0.414	2.01e-05
Zbed5	1.83e-10	-0.0584913	0.775	0.744	4.31e-06
Cenpn	2.11e-11	-0.0584594	0.644	0.654	4.98e-07
Tango2	1.3e-13	-0.058426	0.39	0.447	3.07e-09
H2afz	0.000688215	-0.0583668	0.996	1	1
Uchl3	1.32e-05	-0.0583435	0.943	0.922	0.311269
Prpf40b	8.77e-10	-0.0583151	0.579	0.587	2.07e-05
Eci2	1.67e-09	-0.0582394	0.772	0.744	3.92e-05
Mcm7	0.00260195	-0.0582043	0.991	0.991	1
Thoc7	0.000281433	-0.0581509	0.857	0.864	1
Kptn	6.53e-14	-0.0580829	0.46	0.506	1.54e-09
Actr6	1.17e-09	-0.0580287	0.848	0.813	2.76e-05
Elavl2	0.010994	-0.0579679	0.899	0.919	1
Atp5c1	7.23e-05	-0.0579604	0.999	0.998	1
E2f1	0.000658199	-0.0579098	0.868	0.869	1
Zdbf2	3.94e-07	-0.0576603	0.604	0.619	0.00929038
Itgb5	1.69e-10	-0.0575952	0.658	0.617	3.98e-06
Exosc4	1.08e-06	-0.0575628	0.938	0.913	0.0255481
Ndufv1	0.00325637	-0.0575036	0.997	0.996	1
Tmem87b	2.99e-11	-0.0574585	0.862	0.812	7.05e-07
Hist2h2ac	1.3e-09	-0.0574406	0.35	0.346	3.06e-05
Plk3	1.41e-11	-0.0573612	0.365	0.424	3.32e-07
D330045A20Rik	7.03e-15	-0.0573481	0.262	0.339	1.66e-10
Bbx	9.65e-07	-0.0573181	0.484	0.522	0.0227315
Tbcb	0.000621411	-0.0573059	0.985	0.985	1
Samhd1	2.94e-09	-0.0573008	0.894	0.852	6.93e-05
Dynll1	0.00028019	-0.0572831	0.999	1	1
Kif26a	1.62e-08	-0.0572291	0.324	0.385	0.000381881
Incenp	0.0221883	-0.0571951	0.94	0.942	1
Bzw2	4.73e-10	-0.0571611	0.573	0.569	1.12e-05
2020-03-05	0.00106175	-0.0570221	0.976	0.976	1
Adat2	1.63e-13	-0.0568882	0.238	0.338	3.85e-09
Tacc3	8.06e-05	-0.0568647	0.89	0.88	1
Rps4x	0.00233473	-0.056775	0.999	1	1
Pgap1	4.52e-09	-0.0567375	0.604	0.619	0.000106554
Add3	2.18e-07	-0.0566708	0.689	0.7	0.00512799
Ash2l	0.00121549	-0.056663	0.981	0.98	1
Cenpm	5.16e-05	-0.0565889	0.854	0.852	1
Ip6k1	3.33e-10	-0.056525	0.897	0.86	7.84e-06
Gps1	0.0105992	-0.0564881	0.978	0.986	1
Stat1	1.19e-15	-0.0564472	0.317	0.374	2.8e-11
Ndufs4	0.00132357	-0.0562626	0.991	0.996	1
Xab2	7.74e-06	-0.0562608	0.868	0.857	0.182432
Dhx38	4.55e-08	-0.0562356	0.865	0.841	0.00107184
Acad9	5.02e-18	-0.0561684	0.494	0.497	1.18e-13
Hist1h1a	0.00156734	-0.0561321	0.924	0.888	1
Taf12	9.6e-10	-0.0561022	0.725	0.706	2.26e-05
Mdh1	5.45e-06	-0.0560824	0.981	0.961	0.128368
Anln	6.56e-06	-0.0560464	0.865	0.839	0.154469
Rapgef5	3.21e-10	-0.0559937	0.504	0.544	7.55e-06
Rnf121	1.35e-09	-0.0559926	0.879	0.842	3.18e-05
2810004N23Rik	0.00325539	-0.0558891	0.99	0.985	1
Mrpl18	0.00365462	-0.0558773	0.967	0.978	1
Urod	4.86e-14	-0.0558013	0.693	0.668	1.15e-09
Setd6	6.67e-11	-0.0557694	0.601	0.608	1.57e-06
Cul3	0.00108122	-0.0557534	0.991	0.996	1
Ccdc12	1.64e-05	-0.0556692	0.984	0.97	0.385682
Irf3	2.38e-09	-0.0556642	0.805	0.778	5.61e-05
Cdca2	9.57e-06	-0.0553602	0.78	0.767	0.225367
Gabarapl1	4e-13	-0.0553203	0.638	0.607	9.42e-09
Wnt3	4.46e-08	-0.0552709	0.341	0.399	0.00105058
Ppp1r8	1.19e-09	-0.0552359	0.923	0.884	2.8e-05
Sertad1	2.19e-19	-0.0551876	0.33	0.357	5.17e-15
Ncbp2	0.00108267	-0.0550594	0.982	0.978	1
Ctnna1	1.38e-05	-0.0549866	0.951	0.924	0.324508
Pom121	2.83e-07	-0.0549231	0.824	0.812	0.00667318
Stk39	7.36e-10	-0.0549079	0.365	0.427	1.73e-05
Ints4	1.18e-16	-0.054882	0.693	0.645	2.79e-12
Prmt9	2.32e-10	-0.0548183	0.64	0.658	5.46e-06
Klf4	3.49e-12	-0.0548161	0.591	0.568	8.21e-08
Apool	7.57e-13	-0.054807	0.704	0.682	1.78e-08
Sirt1	3.61e-15	-0.0547616	0.644	0.615	8.5e-11
Akap8l	0.00027142	-0.0547551	0.903	0.901	1
Lgals2	1.44e-10	-0.0545801	0.241	0.315	3.39e-06
Polr3a	3.7e-12	-0.0545796	0.659	0.646	8.71e-08
Scnm1	8.64e-15	-0.0545604	0.722	0.684	2.04e-10
Rcl1	7.38e-05	-0.0544929	0.848	0.849	1
Pstk	7.27e-09	-0.054444	0.865	0.83	0.000171346
4931406P16Rik	2.12e-08	-0.0544088	0.905	0.87	0.000498854
Trappc3	4.4e-05	-0.0544008	0.949	0.94	1
Bcas2	0.00105948	-0.0543934	0.993	0.993	1
Jtb	4.39e-07	-0.0543916	0.832	0.81	0.0103441
Cyth2	6.29e-06	-0.0543136	0.933	0.914	0.148173
Orc6	0.000633018	-0.0542695	0.964	0.959	1
Tuba4a	6.43e-11	-0.054251	0.353	0.405	1.51e-06
Gsta3	1.12e-10	-0.0542003	0.411	0.434	2.63e-06
Caprin2	7.85e-05	-0.0541768	0.94	0.916	1
Nfib	6.06e-07	-0.0541031	0.656	0.672	0.0142673
Plekha8	3.56e-05	-0.0540203	0.961	0.945	0.838757
Pacsin1	5.24e-06	-0.0539639	0.336	0.397	0.123447
Cd2ap	0.00347542	-0.0539287	0.967	0.965	1
Pou5f1	2.37e-06	-0.0538829	0.75	0.732	0.0558056
Rpl35a	2.14e-09	-0.0538177	0.999	1	5.05e-05
Mrpl39	2.67e-05	-0.0537462	0.815	0.829	0.62816
Smchd1	0.00010311	-0.0537271	0.991	1	1
Rtkn2	1.39e-09	-0.0536823	0.482	0.525	3.28e-05
Atpif1	0.00360852	-0.0536561	0.997	0.998	1
Coq6	1.6e-19	-0.0536249	0.516	0.509	3.77e-15
Ptpra	0.000223493	-0.0535826	0.932	0.922	1
Rpain	7e-11	-0.0535684	0.836	0.787	1.65e-06
Nfe2l1	7.03e-05	-0.0535526	0.938	0.927	1
Dennd2c	1.42e-09	-0.0533785	0.405	0.455	3.35e-05
Fam216a	3.59e-08	-0.0533545	0.874	0.843	0.000846437
Miip	3.22e-12	-0.0533346	0.518	0.535	7.59e-08
Nans	7.11e-05	-0.0532311	0.961	0.941	1
Znhit1	5.76e-09	-0.0532012	0.79	0.765	0.000135775
Crnkl1	0.000281752	-0.053162	0.929	0.922	1
Vps36	3.98e-08	-0.053161	0.692	0.678	0.000936797
Them4	9.04e-12	-0.0530883	0.359	0.405	2.13e-07
Eri3	4.52e-07	-0.0530679	0.936	0.9	0.0106409
Rps12-ps3	3.33e-13	-0.0530668	0.387	0.421	7.84e-09
4932438A13Rik	0.011141	-0.0530477	0.978	0.979	1
Copb2	0.00357612	-0.0530343	0.996	0.992	1
Trip13	0.000727049	-0.0530294	0.948	0.939	1
Specc1l	4.38e-07	-0.0529985	0.783	0.777	0.0103092
Nop2	2.61e-09	-0.0529581	0.827	0.793	6.14e-05
R3hdm1	0.0132173	-0.0529434	0.978	0.979	1
Kiz	5.31e-08	-0.0529302	0.634	0.649	0.00125012
Znfx1	2.37e-09	-0.0528806	0.795	0.758	5.59e-05
Cdk5rap3	2.74e-07	-0.052875	0.94	0.91	0.00645345
Nop53	0.000375315	-0.0528558	0.969	0.96	1
Mlec	1.06e-06	-0.052849	0.899	0.876	0.0250375
Gml2	1.36e-12	-0.0528391	0.396	0.431	3.21e-08
E2f6	7.44e-06	-0.0528179	0.881	0.863	0.175276
B9d1	6.4e-14	-0.0526999	0.622	0.588	1.51e-09
Psmd14	0.0126238	-0.052689	0.976	0.976	1
Mrnip	2.37e-13	-0.0526186	0.558	0.549	5.57e-09
Blm	1.06e-05	-0.0526155	0.869	0.855	0.250535
Bckdha	1.03e-07	-0.0525058	0.808	0.79	0.00242039
Trnau1ap	1.66e-08	-0.0524963	0.802	0.779	0.000390997
Armcx5	3.85e-10	-0.052444	0.726	0.7	9.07e-06
Yipf1	1.84e-09	-0.0524267	0.668	0.66	4.33e-05
Pnpo	1.34e-10	-0.0522452	0.461	0.46	3.16e-06
Tln2	8.88e-08	-0.0522256	0.786	0.773	0.00209087
Scaf8	1.66e-11	-0.0522132	0.905	0.854	3.91e-07
Fkbp4	0.000171354	-0.052172	0.997	1	1
Crybg2	8.48e-12	-0.052145	0.415	0.456	2e-07
Htatsf1	0.00279735	-0.0520988	0.964	0.963	1
Nxt1	0.0112493	-0.0520376	0.945	0.945	1
Fxr2	0.00688938	-0.0520313	0.943	0.955	1
Zfp217	1.45e-07	-0.0519781	0.795	0.766	0.00341056
Cenpj	4.93e-07	-0.0519769	0.842	0.819	0.0116165
Ndufa7	0.000160026	-0.0519723	0.999	1	1
Snap29	1.09e-07	-0.0519594	0.621	0.642	0.00257005
Racgap1	3.31e-05	-0.0518252	0.869	0.852	0.780886
Ccdc181	1.04e-06	-0.0517811	0.515	0.547	0.0246037
Cenps	4.39e-08	-0.0516782	0.854	0.822	0.00103422
Pgrmc2	6.88e-08	-0.0516583	0.856	0.824	0.00162057
Mrps7	0.0047136	-0.0515895	0.964	0.968	1
Taf11	8.03e-07	-0.0515503	0.908	0.889	0.0189285
Ssh2	2.25e-07	-0.051525	0.789	0.751	0.00531103
Rnf214	3.55e-08	-0.05152	0.878	0.843	0.000835759
Anapc15	0.0105738	-0.0515037	0.984	0.989	1
Tubb6	1.61e-12	-0.0514822	0.381	0.388	3.8e-08
Tars2	5.89e-14	-0.0514775	0.799	0.741	1.39e-09
Cdv3	0.00590669	-0.051428	0.991	0.998	1
Kif2c	0.000993297	-0.0513874	0.807	0.802	1
Wbp4	0.00424536	-0.0513676	0.936	0.933	1
H2afv	0.000554591	-0.0513187	0.999	1	1
Qdpr	4.92e-08	-0.0512912	0.82	0.797	0.0011587
Ccdc138	2.07e-11	-0.0512911	0.774	0.724	4.88e-07
Psmd8	0.0149227	-0.051291	0.988	0.991	1
Ndrg1	2.37e-09	-0.051257	0.304	0.381	5.57e-05
Rhox13	8.68e-09	-0.0512378	0.741	0.711	0.000204492
Thnsl1	3.14e-10	-0.0512024	0.488	0.511	7.4e-06
Fam81a	1.52e-07	-0.0511813	0.384	0.42	0.00358906
Wtap	3.94e-12	-0.0511523	0.818	0.77	9.29e-08
Nsf	1.13e-07	-0.0511296	0.857	0.828	0.00266145
Hsph1	1.24e-06	-0.0511224	0.887	0.849	0.0292149
Mettl8	5.63e-13	-0.0510569	0.583	0.567	1.33e-08
Enah	0.00118104	-0.0509926	0.975	0.965	1
Chrac1	0.000105342	-0.0509677	0.909	0.898	1
Eif2b4	4.47e-11	-0.0509361	0.832	0.783	1.05e-06
Haus7	5.22e-09	-0.050912	0.741	0.728	0.000123072
Cxxc1	0.00102852	-0.0508357	0.946	0.937	1
Ppp1r12c	9.17e-16	-0.0508296	0.701	0.645	2.16e-11
Nsrp1	0.0449095	-0.0507683	0.982	0.985	1
Katna1	1.92e-05	-0.050753	0.914	0.897	0.451209
Gss	5.66e-10	-0.0507176	0.585	0.587	1.33e-05
Lamtor5	1.28e-06	-0.0505625	0.896	0.868	0.0302405
Atad2b	2.38e-07	-0.0505532	0.548	0.564	0.00561822
Fdft1	0.00515966	-0.0505259	0.943	0.932	1
Ddx4	0.0159186	-0.0504958	0.99	0.996	1
Cir1	0.00620525	-0.0504499	0.945	0.935	1
Ssb	0.00147554	-0.050392	0.997	0.999	1
Gmds	3.38e-11	-0.0503399	0.71	0.684	7.97e-07
Fam241a	3.06e-09	-0.0502753	0.598	0.608	7.2e-05
Mgat4a	3.97e-10	-0.0502445	0.68	0.649	9.36e-06
Tbl1x	4.97e-05	-0.0501921	0.927	0.911	1
Tcf25	0.0300747	-0.050146	0.997	0.995	1
Tfam	7.85e-06	-0.0501067	0.856	0.838	0.184855
Ckap2	2.14e-05	-0.0501018	0.841	0.822	0.50469
Hk1	9.52e-07	-0.0500803	0.555	0.561	0.0224158
Wsb2	3.22e-05	-0.0500017	0.875	0.855	0.759123
Snrnp200	0.0112789	-0.0499797	0.982	0.98	1
Nsmaf	3.17e-08	-0.0499778	0.735	0.721	0.000747736
Gatad2a	0.0122479	-0.0499712	0.981	0.986	1
Smc5	4.29e-05	-0.049951	0.952	0.929	1
Ndc80	0.000579988	-0.0498626	0.887	0.878	1
Med26	1.08e-13	-0.0498282	0.643	0.63	2.54e-09
Txnrd2	1.09e-11	-0.0498151	0.595	0.591	2.58e-07
Taf4b	1.37e-05	-0.049735	0.869	0.856	0.322449
Faim	8.94e-14	-0.0496978	0.801	0.745	2.11e-09
Hmgb1	6.12e-05	-0.0496816	1	0.999	1
Mfge8	7.91e-05	-0.0496467	0.921	0.894	1
Dcun1d5	0.00308999	-0.0494351	0.981	0.981	1
Plekha1	4.69e-05	-0.0493765	0.903	0.889	1
Kif16b	4.9e-06	-0.0492743	0.503	0.544	0.115506
Mpzl2	9.18e-05	-0.0492589	0.439	0.449	1
Nectin3	5.3e-10	-0.049232	0.531	0.542	1.25e-05
Eloc	0.00995218	-0.0491197	0.972	0.979	1
Zfp593	8.93e-07	-0.0490928	0.807	0.77	0.0210274
Bbs4	1.63e-11	-0.0490187	0.667	0.632	3.84e-07
Gm9008	1.47e-18	-0.0490049	0.202	0.279	3.46e-14
Cdh15	0.00018192	-0.0489062	0.551	0.593	1
Tdrd5	1.48e-07	-0.048821	0.768	0.745	0.00349547
Tex19.2	0.00103521	-0.0487387	0.871	0.872	1
Cox19	1.87e-07	-0.0486453	0.82	0.793	0.00440596
Ptprd	6.07e-08	-0.0485761	0.49	0.511	0.00142955
Gabpb2	3.89e-07	-0.0485696	0.906	0.863	0.00917509
Gatd1	4.2e-09	-0.0485264	0.533	0.542	9.89e-05
Dhcr24	2.31e-05	-0.0485176	0.756	0.757	0.543277
Zbtb38	2.64e-09	-0.0484872	0.594	0.58	6.22e-05
Uqcr10	0.0099813	-0.0484633	0.994	0.991	1
Cops6	0.015682	-0.048459	0.997	0.998	1
Nifk	0.000700515	-0.0484093	0.952	0.941	1
Plekha4	2.67e-15	-0.0484005	0.354	0.385	6.28e-11
Ublcp1	1.17e-05	-0.0483801	0.903	0.877	0.275246
Utp3	0.00601098	-0.048221	0.994	0.999	1
Nr5a2	6.71e-05	-0.0482063	0.393	0.445	1
Map3k5	2.19e-06	-0.0482008	0.574	0.596	0.0514839
Csde1	0.02411	-0.0481957	0.996	0.998	1
Chchd10	0.0494237	-0.0481813	0.976	0.972	1
Tmbim4	1.04e-10	-0.0481486	0.604	0.595	2.46e-06
Wasf3	2.43e-10	-0.0481173	0.589	0.57	5.72e-06
Atpaf1	1.54e-09	-0.0480905	0.789	0.747	3.64e-05
Fam210b	1.73e-11	-0.0479029	0.482	0.501	4.08e-07
Utp6	5.23e-08	-0.0478967	0.734	0.717	0.00123281
Gm9112	1.86e-09	-0.0478326	0.195	0.235	4.38e-05
Rhox1	0.000446354	-0.0478314	0.726	0.74	1
Mpdz	7.55e-15	-0.0478231	0.683	0.626	1.78e-10
Macrod2	1.41e-10	-0.0477658	0.683	0.653	3.33e-06
Dxo	0.000113981	-0.0477256	0.921	0.911	1
Serbp1	0.000352626	-0.0477169	0.999	0.999	1
Ripk4	1.79e-14	-0.0477099	0.56	0.535	4.23e-10
Fmnl2	1.73e-10	-0.0476907	0.371	0.405	4.08e-06
R3hcc1	4.9e-09	-0.0476859	0.606	0.604	0.000115366
Uap1l1	3.96e-11	-0.0475964	0.545	0.53	9.34e-07
Pla2g1b	3.87e-10	-0.0475758	0.138	0.222	9.11e-06
Nudt9	5.11e-12	-0.0475353	0.731	0.695	1.2e-07
Nipsnap1	7.99e-12	-0.0475109	0.198	0.29	1.88e-07
Ncapg	7.58e-05	-0.0474934	0.918	0.9	1
Mrps36	4.08e-05	-0.0474665	0.976	0.953	0.961907
Osgin2	2.32e-16	-0.0474624	0.562	0.538	5.46e-12
Ocel1	0.000534494	-0.0474169	0.799	0.806	1
Plekha5	5.19e-06	-0.04732	0.818	0.805	0.122202
Hbegf	1.01e-09	-0.0473067	0.411	0.425	2.37e-05
Trappc5	4.66e-05	-0.0473066	0.954	0.929	1
Nbn	3.79e-11	-0.0471624	0.664	0.627	8.93e-07
Cox6c	0.00234378	-0.0471107	0.997	0.999	1
Tnfaip8	2.49e-16	-0.0470932	0.223	0.276	5.87e-12
Ppp2r5d	4.14e-10	-0.047067	0.81	0.769	9.75e-06
Tma16	2.9e-07	-0.0470651	0.905	0.863	0.00683664
Anapc4	0.00287271	-0.0470566	0.966	0.959	1
Ube2c	0.00359717	-0.0470562	0.9	0.878	1
Prim2	2.64e-09	-0.0470404	0.887	0.828	6.23e-05
Sec1	1.4e-09	-0.0469393	0.281	0.335	3.31e-05
Mis12	2.44e-08	-0.0468997	0.836	0.789	0.000574874
Ubtd2	2.24e-11	-0.046873	0.619	0.604	5.27e-07
Zfr	0.0052073	-0.0468367	0.955	0.953	1
Usp3	0.0040879	-0.0467824	0.994	0.993	1
3830403N18Rik	3.48e-11	-0.0466949	0.5	0.51	8.21e-07
Cep85	0.00167456	-0.0466174	0.933	0.921	1
4933427D06Rik	2.04e-12	-0.0466105	0.539	0.525	4.8e-08
Bysl	1.5e-12	-0.0465804	0.789	0.738	3.54e-08
Bri3bp	9.2e-10	-0.0465511	0.876	0.829	2.17e-05
Sgk1	4.5e-05	-0.0464859	0.268	0.339	1
Nsun5	4.5e-10	-0.0464578	0.802	0.753	1.06e-05
Zfp101	1.08e-08	-0.0463527	0.287	0.355	0.000253986
Tex16	4.63e-10	-0.0461964	0.531	0.53	1.09e-05
Tmem131l	5.18e-08	-0.0461379	0.79	0.757	0.00122124
Rpia	2.65e-07	-0.0461363	0.839	0.804	0.00624596
Tsen2	1.67e-14	-0.0461224	0.61	0.568	3.94e-10
Txnrd3	4.29e-05	-0.0461209	0.807	0.78	1
Atl3	1.28e-13	-0.046108	0.376	0.412	3.02e-09
Smim8	1.26e-17	-0.0461039	0.499	0.466	2.96e-13
Fam104a	0.0146728	-0.046052	0.988	0.994	1
Nufip1	0.000242608	-0.0460461	0.92	0.911	1
Farsa	0.0122706	-0.046026	0.961	0.959	1
Tpmt	7.38e-14	-0.0460175	0.509	0.494	1.74e-09
Mtfr2	7.28e-13	-0.0459064	0.315	0.358	1.72e-08
Ddx42	0.0585305	-0.045888	0.991	0.989	1
Cycs	0.036039	-0.0458823	0.985	0.991	1
Usp1	0.0960074	-0.0458506	0.935	0.946	1
Cyct	0.00861495	-0.0458082	0.94	0.926	1
Chga	0.000479551	-0.045798	0.326	0.353	1
Ptrhd1	3.56e-05	-0.0457728	0.869	0.855	0.839665
Wdr3	9.07e-08	-0.04563	0.935	0.891	0.00213654
Cdpf1	1.23e-08	-0.0456011	0.618	0.617	0.00029029
Tigar	5.34e-10	-0.0455898	0.777	0.733	1.26e-05
Pfdn5	0.00896744	-0.045583	0.996	0.998	1
Agtpbp1	8.98e-11	-0.0455689	0.668	0.632	2.12e-06
Phrf1	0.00166121	-0.0455456	0.926	0.917	1
Rnaseh2c	0.00989452	-0.0454467	0.949	0.946	1
Tmem218	6.14e-10	-0.0454428	0.442	0.447	1.45e-05
Dicer1	0.0107412	-0.0454101	0.969	0.98	1
Espl1	9.41e-05	-0.0453518	0.664	0.674	1
Trim27	0.000358066	-0.0453515	0.9	0.887	1
Actr2	4.65e-06	-0.0453494	0.885	0.861	0.109549
Snrpd3	0.00362449	-0.0453006	0.988	0.994	1
Hspa9	0.00272676	-0.0452916	0.997	0.993	1
Slc35f2	1.1e-12	-0.0452907	0.641	0.594	2.59e-08
Ap1s1	0.00172248	-0.0452781	0.902	0.893	1
Apbb1	2.27e-08	-0.0452672	0.592	0.589	0.00053535
Cdk11b	0.026093	-0.0451366	0.982	0.98	1
Gspt2	8.86e-13	-0.0451345	0.723	0.666	2.09e-08
Stag3	0.00928857	-0.0451251	0.935	0.926	1
Rps19bp1	1.46e-07	-0.045122	0.908	0.868	0.00342846
Nubp1	0.00248696	-0.0451155	0.961	0.947	1
Homer2	3.05e-09	-0.0450335	0.521	0.517	7.19e-05
Fancl	3e-13	-0.0450213	0.65	0.615	7.06e-09
Arhgap29	6.38e-06	-0.044979	0.911	0.875	0.150211
Mrpl52	0.0266715	-0.0449759	0.996	0.996	1
Rbm6	0.0536181	-0.0449469	0.973	0.975	1
Gpbp1	0.027407	-0.0449071	0.988	0.995	1
Egln2	1.7e-06	-0.0448696	0.909	0.883	0.0400984
Serf2	0.000212088	-0.0448363	1	1	1
Acads	2.18e-08	-0.0446373	0.781	0.741	0.00051354
Gm9	6.52e-08	-0.0446266	0.628	0.614	0.00153569
Sub1	0.041879	-0.0445561	0.999	0.999	1
Eif4a3	0.005972	-0.0445353	0.996	0.999	1
Mfsd1	4e-06	-0.044525	0.82	0.791	0.0943316
Taf3	0.0114431	-0.0444625	0.882	0.887	1
Nat10	1.79e-11	-0.0444561	0.676	0.641	4.22e-07
Mapkap1	8.44e-05	-0.044416	0.957	0.937	1
Nfu1	1.06e-07	-0.0443678	0.885	0.842	0.00250638
Plrg1	3.84e-06	-0.0443347	0.869	0.842	0.0903889
Ube2e2	1.25e-09	-0.0442778	0.603	0.583	2.95e-05
Taf5	0.00168614	-0.0442742	0.967	0.954	1
Gsdme	3.79e-14	-0.044273	0.406	0.416	8.94e-10
Tex14	0.000812914	-0.044244	0.958	0.941	1
Tbc1d10a	1.27e-11	-0.0442424	0.823	0.767	2.99e-07
Pes1	1.3e-06	-0.0442218	0.938	0.904	0.0306537
Mapk10	1.32e-06	-0.0441434	0.804	0.786	0.0310356
Ubap2l	0.0164849	-0.0441208	0.996	0.998	1
Wdr31	2.57e-12	-0.044112	0.455	0.457	6.05e-08
Maip1	1.66e-15	-0.04411	0.685	0.628	3.91e-11
Hmgcr	0.00344336	-0.0441031	0.967	0.953	1
Tmc3	1.15e-06	-0.0440893	0.249	0.307	0.0270246
Rmdn3	1.45e-14	-0.0440813	0.379	0.391	3.4e-10
Trim44	0.0112484	-0.0440682	0.94	0.937	1
Sfmbt1	1.1e-05	-0.0440078	0.894	0.871	0.258403
Cpt2	1.2e-10	-0.0439928	0.533	0.525	2.82e-06
Cdc34	0.0228791	-0.0439224	0.96	0.955	1
Sapcd2	4.04e-06	-0.0438996	0.637	0.632	0.0950888
Tfb2m	9.62e-16	-0.0438504	0.655	0.593	2.27e-11
Cyp51	0.00010855	-0.0438341	0.701	0.669	1
Gtf2h4	3.82e-07	-0.0438274	0.863	0.826	0.00899616
Fam192a	0.000148884	-0.0438246	0.935	0.913	1
Polr2m	0.00385792	-0.0437961	0.966	0.952	1
Dazap1	0.0207232	-0.0437641	0.984	0.988	1
Gnl1	6.52e-05	-0.0436918	0.927	0.903	1
Gtf3c3	1.17e-11	-0.0436751	0.708	0.66	2.76e-07
Cep95	3.19e-10	-0.0436663	0.734	0.693	7.52e-06
Fthl17f	1.77e-08	-0.0434322	0.734	0.7	0.000416648
H2-K1	1.22e-08	-0.0433649	0.424	0.425	0.000288274
Prkcz	3.25e-07	-0.0433411	0.804	0.773	0.00766783
Naa15	0.00508063	-0.0433363	0.978	0.969	1
Pcbd2	1.18e-10	-0.0432999	0.665	0.629	2.78e-06
N4bp2	0.000865602	-0.043294	0.878	0.857	1
Zmym5	1.65e-05	-0.0432702	0.975	0.95	0.38862
Pxmp4	6.64e-11	-0.0432079	0.53	0.511	1.56e-06
Dtd1	2.95e-06	-0.0431855	0.777	0.76	0.0695201
Rbsn	7.72e-11	-0.0431835	0.695	0.654	1.82e-06
Tubg2	3.65e-08	-0.0431548	0.749	0.691	0.00086015
Aftph	1.06e-09	-0.0431517	0.699	0.666	2.49e-05
Sdccag3	8.93e-06	-0.0431014	0.874	0.85	0.210491
Blmh	0.0101354	-0.0429577	0.985	0.982	1
Rbbp8	0.000113169	-0.0429472	0.857	0.835	1
Ndufaf5	2.86e-12	-0.0429417	0.503	0.511	6.73e-08
Btbd7	3.74e-05	-0.0428412	0.978	0.954	0.880375
Nup214	2.83e-05	-0.0428314	0.911	0.894	0.667751
Snw1	0.0163296	-0.042793	0.987	0.994	1
Stk3	3.5e-18	-0.0427364	0.622	0.556	8.25e-14
Polr3g	9.15e-05	-0.0426819	0.92	0.895	1
Dhrs13	5.36e-12	-0.0426646	0.433	0.443	1.26e-07
Tulp4	3.36e-06	-0.0426637	0.875	0.835	0.0791053
Inpp5f	0.0108702	-0.0426543	0.955	0.947	1
Angptl4	1.08e-12	-0.0426516	0.292	0.339	2.54e-08
Higd1a	0.0181983	-0.042618	0.993	0.999	1
Jade3	2.02e-12	-0.0426157	0.632	0.593	4.76e-08
Txndc17	0.0614909	-0.0426087	0.984	0.987	1
Wrn	4.32e-11	-0.0425651	0.436	0.443	1.02e-06
Myo5a	2.33e-09	-0.0425385	0.585	0.56	5.5e-05
Lrwd1	0.00146448	-0.0425361	0.955	0.942	1
Plekha3	2.05e-10	-0.0425334	0.713	0.672	4.83e-06
Spryd3	1.48e-09	-0.0424841	0.457	0.46	3.48e-05
Prrc2a	0.0112097	-0.0424175	0.982	0.976	1
Chchd4	2.18e-07	-0.0423877	0.938	0.895	0.00513395
Tomm70a	0.0821221	-0.0423845	0.967	0.972	1
Rassf3	3.33e-06	-0.0423664	0.58	0.573	0.0784023
Utp18	0.00510774	-0.0423428	0.97	0.966	1
Ankzf1	8.58e-12	-0.0423114	0.564	0.535	2.02e-07
Mical3	5.8e-06	-0.0422801	0.796	0.769	0.136731
Atg3	3.87e-06	-0.0422372	0.772	0.759	0.0912078
Alg3	7.09e-14	-0.0422187	0.531	0.505	1.67e-09
Mrps21	0.026513	-0.0421912	0.978	0.975	1
Lsm1	0.01478	-0.0421561	0.976	0.969	1
Tonsl	5.22e-06	-0.0421507	0.612	0.604	0.122959
Fscn1	5.62e-05	-0.0420726	0.68	0.674	1
Parp2	3.22e-07	-0.0419722	0.842	0.803	0.00759496
Acvr2b	5.88e-09	-0.0419713	0.897	0.85	0.0001386
Mrpl45	0.00142131	-0.0419298	0.951	0.935	1
Tax1bp1	0.010708	-0.0418031	0.996	0.999	1
Zrsr1	2.98e-12	-0.0417946	0.78	0.707	7.03e-08
Prdm4	1.36e-14	-0.0417628	0.625	0.59	3.21e-10
Lrr1	1.35e-08	-0.0417554	0.551	0.535	0.000318752
Cbr4	5.17e-12	-0.0417345	0.49	0.483	1.22e-07
Srbd1	8.32e-05	-0.0417064	0.795	0.789	1
Trmt10b	4.3e-12	-0.0416972	0.47	0.476	1.01e-07
Tcof1	9.58e-06	-0.0416241	0.89	0.854	0.2258
Wwc2	1.42e-06	-0.0415682	0.539	0.542	0.0335372
Cotl1	1.26e-06	-0.0415539	0.674	0.659	0.0296698
Zfp277	3.54e-12	-0.0415143	0.333	0.365	8.35e-08
Poc5	1.67e-08	-0.0415071	0.408	0.43	0.000393991
Bloc1s5	1.44e-12	-0.04149	0.421	0.433	3.4e-08
C1qbp	0.061089	-0.0414748	0.991	0.995	1
Radil	1.24e-08	-0.0414659	0.302	0.354	0.000291492
Mettl16	0.0355239	-0.0414235	0.978	0.978	1
Sec61g	0.0155001	-0.0413939	0.994	0.999	1
Slc25a1	1.22e-05	-0.041359	0.603	0.601	0.286722
Ccp110	2.24e-10	-0.0413132	0.705	0.643	5.28e-06
Abcf1	0.00309538	-0.0412504	0.982	0.995	1
Mcrs1	0.0239437	-0.041171	0.966	0.959	1
Mllt3	2.36e-11	-0.0411707	0.406	0.405	5.56e-07
Riox1	5.41e-08	-0.0411035	0.766	0.736	0.00127506
Nudt19	1.56e-11	-0.0410819	0.637	0.604	3.67e-07
Rgs2	2.62e-11	-0.0410402	0.213	0.27	6.17e-07
Tpst1	8.08e-07	-0.041038	0.796	0.766	0.0190376
Ccdc28a	7.17e-10	-0.0410138	0.487	0.483	1.69e-05
Nat9	1.23e-10	-0.041004	0.554	0.528	2.9e-06
Heatr6	2.47e-08	-0.0409839	0.789	0.741	0.000581558
Rrp9	1.02e-06	-0.0409455	0.943	0.903	0.0239969
Zc3h14	0.00472097	-0.0409454	0.984	0.976	1
Slc25a33	3.23e-06	-0.040912	0.838	0.809	0.0760042
Rbmx2	0.000956229	-0.0408969	0.891	0.878	1
Pknox1	1.22e-08	-0.0408355	0.673	0.643	0.000288196
Rxra	5e-10	-0.0408218	0.491	0.489	1.18e-05
Cyld	2.39e-11	-0.0407511	0.43	0.423	5.63e-07
Plbd2	3.93e-14	-0.0407259	0.549	0.516	9.26e-10
Rusc1	1.01e-10	-0.0407062	0.195	0.26	2.39e-06
Mea1	0.0615199	-0.0407014	0.984	0.992	1
Ralgapa1	7.18e-08	-0.0406561	0.85	0.804	0.00169123
Prr19	4e-08	-0.0405859	0.707	0.672	0.000942071
Gpat4	1.31e-15	-0.0405741	0.662	0.6	3.08e-11
Frs2	3.76e-13	-0.0405131	0.554	0.525	8.85e-09
Erc1	1.87e-06	-0.0404316	0.966	0.924	0.0441464
Sin3a	0.000716357	-0.040414	0.955	0.932	1
Pdp1	1.56e-14	-0.0404044	0.549	0.505	3.67e-10
Acaa1a	1.58e-11	-0.0403989	0.458	0.457	3.72e-07
Ncaph2	0.000138944	-0.0403278	0.859	0.841	1
Dhx9	0.0999869	-0.0402678	0.981	0.989	1
Mesd	9.18e-09	-0.0402234	0.881	0.826	0.000216154
Sar1a	0.0855205	-0.0401475	0.996	0.993	1
Eif2ak4	6.64e-11	-0.0400632	0.461	0.45	1.57e-06
Matr3	0.00978877	-0.0400447	0.993	0.999	1
Ehd4	2.83e-06	-0.0400424	0.821	0.789	0.0665824
Ttc21b	2.05e-07	-0.0399449	0.635	0.619	0.00482095
Zfp212	4.52e-09	-0.0399169	0.568	0.551	0.000106486
Prpf6	0.023263	-0.0398846	0.958	0.96	1
Ddx56	0.000122755	-0.0398279	0.802	0.79	1
Ndufa5	0.0903584	-0.0397533	0.981	0.985	1
Tmem53	9.66e-08	-0.0396893	0.228	0.295	0.00227465
Pde6d	2.39e-06	-0.0396875	0.603	0.608	0.056233
Barx1	0.000313768	-0.0396642	0.247	0.267	1
Zwilch	6.1e-08	-0.0396489	0.777	0.736	0.00143745
Reep6	7.95e-14	-0.0396481	0.235	0.286	1.87e-09
Trip10	1.9e-08	-0.0396213	0.411	0.407	0.000448538
Ptcd2	7.67e-10	-0.0396106	0.679	0.64	1.81e-05
Smad1	2.57e-09	-0.0395974	0.568	0.555	6.06e-05
Neto2	7.46e-14	-0.0395834	0.671	0.616	1.76e-09
Reep5	0.0608276	-0.0395498	0.958	0.959	1
Tomm22	0.0313678	-0.0395409	0.987	0.994	1
Ubxn6	0.00499539	-0.039489	0.967	0.95	1
Clybl	3.26e-09	-0.0394421	0.354	0.385	7.69e-05
Brf2	3.1e-09	-0.0393961	0.67	0.641	7.31e-05
Naa35	0.0522503	-0.0393218	0.993	0.996	1
Cnot3	0.0012244	-0.0393196	0.954	0.935	1
Parg	0.0175315	-0.0392817	0.945	0.952	1
Leng1	1.12e-11	-0.0391628	0.262	0.307	2.64e-07
Ckb	8.55e-10	-0.0391048	0.314	0.332	2.01e-05
Dtnb	8.28e-06	-0.0391037	0.795	0.77	0.194992
Crtam	8.86e-07	-0.0391009	0.202	0.274	0.020865
Nob1	2.1e-12	-0.0390627	0.762	0.701	4.95e-08
Trap1	0.00572031	-0.0390042	0.918	0.906	1
Ppfia1	0.0946154	-0.039	0.99	0.989	1
Ncoa3	0.000208968	-0.0389758	0.807	0.783	1
B3gat3	2.98e-08	-0.0388898	0.493	0.496	0.000701017
Mipol1	7.51e-12	-0.0388599	0.19	0.244	1.77e-07
Kpna3	1.41e-05	-0.0388559	0.905	0.882	0.331902
BC031181	1.52e-06	-0.0388502	0.899	0.857	0.0358698
Dus1l	1.6e-06	-0.038799	0.911	0.872	0.0377897
Ttf2	1.79e-10	-0.0387881	0.705	0.656	4.21e-06
Rnf180	1.7e-09	-0.0387822	0.488	0.491	4e-05
Ppih	0.0545163	-0.0387607	0.981	0.989	1
Csnk1d	9.52e-05	-0.0387086	0.969	0.946	1
Mrps9	0.0103058	-0.0387062	0.94	0.93	1
Smim22	7.8e-05	-0.0386778	0.784	0.76	1
Ttl	1.13e-11	-0.0386528	0.254	0.279	2.67e-07
Ribc1	2.76e-07	-0.0385763	0.461	0.47	0.00650549
Diexf	2.26e-09	-0.0385715	0.604	0.577	5.32e-05
Cables2	4.93e-12	-0.0385308	0.36	0.379	1.16e-07
Pemt	3.78e-09	-0.0385287	0.637	0.619	8.91e-05
Aqr	0.00314258	-0.0384484	0.914	0.902	1
Psma5	0.0671384	-0.0384454	0.994	0.996	1
Acss2	1.7e-08	-0.0384344	0.622	0.607	0.000400489
Dnlz	5.31e-13	-0.0384326	0.595	0.556	1.25e-08
Hmces	4.43e-07	-0.0384254	0.807	0.771	0.0104293
Pomp	0.0568509	-0.0383884	0.996	0.999	1
Mbtps1	0.000383941	-0.0383874	0.897	0.875	1
Plaa	0.009324	-0.0383743	0.972	0.97	1
Recql4	4.73e-14	-0.0383719	0.506	0.477	1.11e-09
Tbc1d2b	1.01e-13	-0.0383189	0.345	0.36	2.38e-09
Acadl	7.86e-08	-0.0383035	0.821	0.769	0.00185151
1110059E24Rik	5.44e-09	-0.038289	0.787	0.741	0.000128106
Gm26754	1.41e-13	-0.0382571	0.217	0.237	3.32e-09
Gstk1	2.54e-14	-0.0382507	0.199	0.236	5.97e-10
Hagh	0.0235022	-0.0381983	0.945	0.935	1
Trappc10	5.48e-11	-0.0381857	0.659	0.609	1.29e-06
Zmat4	3.51e-11	-0.0381546	0.274	0.312	8.26e-07
Ccdc6	2.74e-05	-0.0381351	0.896	0.854	0.644829
Ccnb2	0.0782185	-0.0380044	0.844	0.874	1
Zc3h7a	2.62e-16	-0.0379385	0.487	0.436	6.18e-12
Adipor2	0.000127099	-0.0379136	0.89	0.874	1
Fam90a1b	1.29e-05	-0.037902	0.31	0.353	0.304378
Tmem11	0.000388897	-0.0379014	0.97	0.95	1
Brd7	0.233878	-0.037878	0.976	0.979	1
Tmem110	2.03e-10	-0.0378152	0.82	0.762	4.79e-06
Iars	0.00210101	-0.0377823	0.882	0.872	1
Alg14	9.9e-12	-0.0377654	0.497	0.485	2.33e-07
Nsmce2	0.0213674	-0.0377536	0.955	0.95	1
Nckap5	1.26e-08	-0.0376791	0.561	0.534	0.000296298
Tdh	3.91e-07	-0.037651	0.141	0.2	0.00920908
Trappc6b	1.18e-08	-0.0376138	0.808	0.762	0.000277479
Pmepa1	2.22e-06	-0.0376112	0.501	0.509	0.0522557
Elp4	3.06e-08	-0.037591	0.661	0.628	0.000721234
Lmna	1.59e-05	-0.0375821	0.662	0.625	0.375476
Arl10	7.07e-09	-0.0375793	0.228	0.29	0.000166546
Zmym4	0.0185694	-0.0375736	0.97	0.963	1
Sri	1.17e-11	-0.0375443	0.353	0.36	2.76e-07
Rnf10	0.00766539	-0.0375201	0.938	0.926	1
Egfl7	5.78e-08	-0.0375152	0.717	0.68	0.00136132
Slc25a5	0.223958	-0.0374181	0.979	0.98	1
Prep	2.63e-06	-0.0373115	0.812	0.78	0.0618674
Dhps	0.0357819	-0.0372637	0.955	0.954	1
Sdhaf4	1.29e-11	-0.0372387	0.812	0.743	3.04e-07
Ino80e	1.68e-07	-0.037234	0.844	0.792	0.0039616
Plcl2	4.08e-09	-0.0372332	0.376	0.386	9.61e-05
Fcf1	2.34e-06	-0.0372289	0.946	0.908	0.055209
Ophn1	9.31e-14	-0.0372013	0.247	0.274	2.19e-09
Tmem41a	2.11e-14	-0.0371969	0.408	0.399	4.97e-10
Fdxacb1	4.42e-10	-0.037167	0.762	0.711	1.04e-05
Acsl1	2.05e-09	-0.0371274	0.692	0.651	4.82e-05
Zfp251	3.36e-14	-0.0371144	0.51	0.478	7.91e-10
Plekhm3	4.42e-10	-0.0370815	0.35	0.366	1.04e-05
Abcf2	0.0360652	-0.0370631	0.981	0.979	1
Sohlh2	8.98e-07	-0.037044	0.685	0.638	0.0211449
Ift88	1.53e-10	-0.0370198	0.616	0.573	3.6e-06
Klhl8	1.97e-09	-0.037019	0.327	0.365	4.64e-05
Prps1	1.82e-11	-0.0369971	0.442	0.433	4.3e-07
Fut8	4.04e-08	-0.0369868	0.701	0.668	0.000950706
Tti2	2.53e-11	-0.0369443	0.624	0.581	5.97e-07
Mtmr2	4.05e-12	-0.0369268	0.699	0.648	9.54e-08
Nucb2	4.11e-07	-0.0369093	0.682	0.643	0.00968095
Dock11	1.89e-10	-0.0368504	0.631	0.59	4.45e-06
Shcbp1	3.51e-09	-0.0368086	0.536	0.514	8.26e-05
Utp15	3.27e-09	-0.0367729	0.757	0.715	7.71e-05
Cmas	0.00148231	-0.0367123	0.964	0.941	1
Mum1	0.0596438	-0.0367016	0.975	0.972	1
Pag1	3.42e-10	-0.036687	0.333	0.358	8.06e-06
Synrg	0.000236676	-0.0366757	0.676	0.668	1
Rcc1	1.67e-07	-0.0366649	0.808	0.764	0.00392615
Zfyve9	0.000288543	-0.0366538	0.915	0.89	1
Cgn	2.37e-08	-0.0366117	0.335	0.355	0.000558092
Rpl4	0.000994067	-0.0365368	1	1	1
Thap7	6.57e-05	-0.0364959	0.897	0.865	1
Ube2g2	3.63e-18	-0.0364547	0.631	0.56	8.56e-14
Mvb12a	7.94e-08	-0.0364536	0.824	0.771	0.00187101
Zfp407	4.06e-06	-0.0364397	0.906	0.857	0.0957361
1110012L19Rik	1.33e-10	-0.0364182	0.685	0.638	3.12e-06
Ttc27	8.86e-16	-0.0363913	0.744	0.664	2.09e-11
Gmppb	2.12e-06	-0.0362955	0.564	0.568	0.0498671
S100a6	1.36e-05	-0.0362491	0.467	0.447	0.320318
Ccdc66	7.3e-09	-0.036234	0.516	0.497	0.000171987
Rpa2	0.126009	-0.0361867	0.982	0.987	1
Zfp42	1.71e-09	-0.0361713	0.567	0.53	4.04e-05
Ldhb	7.21e-13	-0.0361706	0.734	0.613	1.7e-08
Ppp2r3c	1.66e-05	-0.0361332	0.757	0.736	0.391375
Crip2	4.76e-05	-0.0360552	0.427	0.433	1
Il1r2	1.62e-08	-0.0360361	0.375	0.398	0.000381808
Arl3	1.52e-06	-0.0359832	0.749	0.708	0.0358393
1110038F14Rik	5.38e-06	-0.0359433	0.923	0.884	0.126635
Fam171b	4.74e-11	-0.0359208	0.126	0.195	1.12e-06
Champ1	9.94e-06	-0.0358883	0.746	0.714	0.234165
Rims3	2.95e-07	-0.0358701	0.527	0.523	0.00695187
Camk4	3.83e-09	-0.0358623	0.144	0.217	9.02e-05
Zfx	5.84e-08	-0.0358517	0.682	0.652	0.00137589
Eif2s3y	8.12e-05	-0.0358426	0.902	0.877	1
D11Wsu47e	1.4e-10	-0.0358389	0.717	0.665	3.3e-06
Grsf1	0.00288429	-0.0357853	0.942	0.922	1
Uap1	7.5e-11	-0.0357803	0.56	0.528	1.77e-06
Ostf1	5.14e-16	-0.0356704	0.618	0.549	1.21e-11
Rgs10	3.87e-09	-0.0355848	0.338	0.349	9.12e-05
Tubd1	3.11e-13	-0.0355715	0.269	0.303	7.34e-09
Elf4	3.88e-07	-0.0355514	0.268	0.303	0.00914805
Trpc4ap	4.83e-07	-0.0355512	0.805	0.76	0.0113812
Bicd2	1.22e-11	-0.0355433	0.711	0.654	2.88e-07
Ralgds	1.3e-07	-0.0355047	0.601	0.577	0.00306329
Gm10036	7.31e-13	-0.0354772	0.109	0.195	1.72e-08
Ccnb1ip1	4.78e-09	-0.0354751	0.454	0.462	0.000112582
Cox18	1.16e-05	-0.0354283	0.874	0.838	0.27283
Dpp3	0.0285358	-0.0354083	0.92	0.915	1
Fam220a	1e-05	-0.0354051	0.836	0.809	0.235831
Pdpk1	2.93e-12	-0.0353829	0.754	0.678	6.91e-08
Dera	2.42e-09	-0.0353205	0.274	0.3	5.7e-05
Snrpb	0.00570964	-0.0353135	1	1	1
Fez2	1.45e-11	-0.0351986	0.411	0.393	3.41e-07
Srp72	0.0444625	-0.0351752	0.961	0.953	1
Zmynd11	1.98e-10	-0.0351748	0.347	0.349	4.67e-06
Zfp1	6.99e-08	-0.0351605	0.832	0.79	0.00164699
St3gal5	8.18e-14	-0.0350983	0.68	0.612	1.93e-09
Kdm2b	0.0234133	-0.0350619	0.955	0.949	1
Haus8	0.000111837	-0.0350583	0.911	0.876	1
Aplf	5.24e-08	-0.0350336	0.699	0.656	0.00123454
Ufm1	2.22e-10	-0.0350146	0.781	0.72	5.23e-06
Acp5	7.86e-06	-0.0349577	0.603	0.595	0.18518
Nif3l1	7.15e-11	-0.0349369	0.603	0.566	1.68e-06
Smyd2	1.89e-05	-0.0349086	0.911	0.875	0.445835
BC023719	2.01e-22	-0.0348514	0.003	0.112	4.73e-18
Dock1	1.87e-06	-0.0348256	0.472	0.47	0.044077
Sart1	0.0158479	-0.0348041	0.945	0.935	1
Ppa2	7.41e-07	-0.0347899	0.47	0.475	0.0174509
Pex11a	1.93e-08	-0.0347797	0.504	0.498	0.000455607
Coq2	3.77e-10	-0.0347382	0.652	0.597	8.88e-06
Gpr137b	9.54e-12	-0.0347117	0.388	0.387	2.25e-07
Noc3l	2.28e-07	-0.0346787	0.862	0.809	0.00536922
Zfp516	9.78e-07	-0.0346771	0.321	0.341	0.0230284
Eif4e2	0.114224	-0.034652	0.973	0.974	1
Slc25a14	4.51e-10	-0.034643	0.318	0.346	1.06e-05
Mkln1	5.77e-05	-0.0346206	0.932	0.897	1
Vcpip1	5.53e-06	-0.0345956	0.882	0.844	0.130283
Ddx43	1.76e-05	-0.0345723	0.714	0.693	0.413623
Wdr92	1.29e-12	-0.0344896	0.582	0.529	3.03e-08
Eml4	0.0551798	-0.0344801	0.985	0.987	1
Cdk14	3.8e-08	-0.0344703	0.326	0.351	0.000894136
Brd9	1.79e-06	-0.034416	0.827	0.79	0.0421103
Tfcp2l1	7.97e-11	-0.0344094	0.17	0.23	1.88e-06
Gemin5	0.00624061	-0.0343333	0.933	0.919	1
Map7d2	0.013135	-0.0343233	0.939	0.922	1
Myo1e	3.36e-08	-0.0342636	0.391	0.396	0.000790916
Dlc1	4.16e-09	-0.034254	0.387	0.401	9.81e-05
Diablo	0.00233696	-0.0342368	0.979	0.962	1
Stradb	1.22e-09	-0.0342229	0.266	0.305	2.88e-05
Gadd45b	7.35e-08	-0.034206	0.311	0.322	0.00173181
Bnip1	8.57e-09	-0.0342013	0.56	0.543	0.000201858
Dcbld1	3.21e-12	-0.0341723	0.31	0.312	7.56e-08
Glul	0.000298678	-0.0341569	0.924	0.9	1
Ly75	0.00339926	-0.0341409	0.21	0.231	1
Gsto2	9.83e-11	-0.0341286	0.278	0.285	2.32e-06
Slc38a10	7.06e-10	-0.0341256	0.683	0.633	1.66e-05
Kif1bp	1.37e-08	-0.034118	0.635	0.607	0.000323545
Sycp3	0.0359018	-0.0341093	0.93	0.909	1
Nsd2	0.0307005	-0.0340961	0.991	0.987	1
Tsta3	5.41e-06	-0.0340904	0.799	0.77	0.127555
Ten1	5.67e-06	-0.0340149	0.918	0.88	0.133561
Snx7	3.38e-15	-0.0339753	0.253	0.275	7.97e-11
Phkb	1.98e-07	-0.0339194	0.344	0.367	0.0046597
Parp10	7.26e-09	-0.0339072	0.141	0.194	0.000171095
Epha8	2.15e-10	-0.0339013	0.074	0.155	5.06e-06
Prnp	3.25e-10	-0.0338627	0.417	0.413	7.65e-06
Arl2	6.13e-10	-0.033841	0.466	0.453	1.44e-05
Rrp1	0.108798	-0.0338331	0.982	0.976	1
Smpd2	1.76e-05	-0.0338263	0.865	0.823	0.415668
Tars	0.00109001	-0.0337647	0.924	0.895	1
Cops8	0.000575942	-0.0336964	0.96	0.937	1
Orc2	0.00590296	-0.0336918	0.942	0.942	1
Trim12a	1.36e-07	-0.0336537	0.19	0.228	0.00319547
Rab8a	1.9e-09	-0.0336364	0.753	0.7	4.46e-05
R3hcc1l	3.49e-07	-0.0336238	0.534	0.528	0.00822528
Mtdh	0.0462268	-0.0336111	0.966	0.963	1
Tk1	0.00146314	-0.0335832	0.835	0.811	1
Lgals1	0.0742544	-0.0335525	0.987	0.976	1
Fam208b	0.0215928	-0.0335344	0.984	0.975	1
Epha1	2.05e-12	-0.0335249	0.336	0.344	4.82e-08
Zfp467	6.26e-07	-0.0334884	0.784	0.727	0.0147582
Smco4	1.89e-06	-0.0334447	0.54	0.53	0.0446173
Ttk	5.96e-05	-0.0334368	0.796	0.762	1
Uqcrc2	0.000256996	-0.0334051	0.951	0.928	1
Rae1	0.0720865	-0.0334047	0.987	0.993	1
Pibf1	0.000630975	-0.0333823	0.714	0.711	1
Ppme1	3.23e-07	-0.0333643	0.835	0.782	0.00759796
Ddx25	2.16e-11	-0.0333279	0.789	0.705	5.08e-07
Ppil3	8.81e-11	-0.0333063	0.76	0.694	2.07e-06
Szrd1	6.19e-12	-0.0333	0.839	0.772	1.46e-07
4930453N24Rik	2.54e-05	-0.0332941	0.869	0.837	0.597709
Ola1	0.0667253	-0.0332615	0.984	0.981	1
Stk11ip	2.65e-11	-0.0332539	0.528	0.49	6.24e-07
Mrrf	0.000489886	-0.0332482	0.876	0.857	1
Pigt	2.13e-07	-0.0332473	0.879	0.83	0.00501199
Ipo4	0.000999165	-0.0332318	0.917	0.895	1
Ago1	5.72e-12	-0.0331791	0.403	0.391	1.35e-07
Gtf2h1	0.00173122	-0.0331678	0.897	0.875	1
Cgnl1	4.34e-07	-0.0331362	0.339	0.347	0.0102175
Mrpl54	0.1718	-0.0331115	0.972	0.975	1
Gart	1.19e-05	-0.0331088	0.94	0.898	0.281305
Trim25	4.74e-11	-0.0331019	0.667	0.612	1.12e-06
Rpap3	0.00587107	-0.0331014	0.961	0.945	1
Metap1d	5.6e-14	-0.0330825	0.412	0.39	1.32e-09
Micu1	5.2e-09	-0.0330657	0.424	0.423	0.000122468
Ppat	0.00794202	-0.0330583	0.967	0.948	1
Txnl1	0.0657294	-0.0330212	0.997	0.996	1
Lmbr1l	1.72e-07	-0.0330183	0.618	0.596	0.00406263
Rab23	6.31e-12	-0.0330041	0.567	0.519	1.49e-07
Map4	0.00894937	-0.0329647	0.951	0.937	1
Myo1b	3.01e-06	-0.0329619	0.793	0.759	0.0708256
Ap1m2	1.53e-07	-0.0329573	0.423	0.426	0.00359872
Usp39	0.000520094	-0.0329499	0.868	0.844	1
Pde7a	2.56e-08	-0.0328525	0.781	0.732	0.000602385
Ckap2l	2.46e-05	-0.0328413	0.631	0.594	0.578726
Lias	6.09e-05	-0.0328145	0.81	0.779	1
Dixdc1	1.5e-06	-0.0328082	0.21	0.268	0.0354369
Cactin	7.45e-13	-0.032796	0.682	0.617	1.76e-08
Siah1b	0.000219754	-0.0327637	0.847	0.817	1
Casc3	1.74e-05	-0.0327512	0.939	0.902	0.410324
Zfp142	8.21e-09	-0.0327397	0.722	0.675	0.000193302
Usp10	3.43e-08	-0.0327309	0.533	0.514	0.000806879
Ets1	1.22e-11	-0.0326958	0.753	0.681	2.87e-07
Zfp707	1.43e-11	-0.0326777	0.613	0.568	3.36e-07
Nap1l1	0.0354661	-0.0326772	1	1	1
Cnp	9.58e-09	-0.032667	0.46	0.443	0.000225656
Capsl	3.03e-09	-0.032561	0.501	0.484	7.15e-05
Xrn2	0.0366854	-0.0325524	0.994	0.999	1
Erg	2.2e-08	-0.0325333	0.174	0.223	0.000517313
Eif3l	0.0766406	-0.0324875	0.99	0.996	1
Polr1b	1.95e-10	-0.0324439	0.717	0.661	4.6e-06
Pdcd6	0.054585	-0.0324233	0.963	0.957	1
Pcyt2	1.24e-08	-0.0323514	0.624	0.591	0.000292518
Fpgs	4.84e-09	-0.0323313	0.74	0.687	0.000114026
Arhgap11a	0.000791244	-0.0323058	0.638	0.627	1
Pot1a	3.25e-06	-0.0322335	0.711	0.685	0.0764671
Brk1	0.0358635	-0.0322116	0.996	0.996	1
9130401M01Rik	0.0874267	-0.0321887	0.978	0.974	1
Gm12216	2.16e-06	-0.0321327	0.321	0.333	0.0508274
Ubr7	3.27e-06	-0.0321051	0.799	0.757	0.0770653
Siah2	1.42e-07	-0.0320755	0.542	0.506	0.00335559
Deaf1	7.77e-10	-0.0320481	0.653	0.602	1.83e-05
Gemin8	6.32e-10	-0.0319839	0.506	0.483	1.49e-05
Cmtm7	1.65e-09	-0.0319679	0.415	0.398	3.88e-05
Camsap1	0.000280799	-0.0318797	0.946	0.915	1
Esyt2	1.84e-09	-0.0318312	0.714	0.651	4.32e-05
Rab11fip4	4.64e-07	-0.0318287	0.598	0.567	0.0109224
Asnsd1	5.97e-05	-0.031827	0.888	0.854	1
Ctc1	1.62e-10	-0.0318251	0.548	0.515	3.82e-06
Henmt1	1.38e-08	-0.0317388	0.43	0.416	0.000325688
Ankle2	6.31e-07	-0.0317135	0.821	0.774	0.0148608
Cyb5r4	1.22e-14	-0.0316978	0.394	0.372	2.87e-10
Zfp560	9.65e-13	-0.0316841	0.622	0.563	2.27e-08
Gnat2	0.00010669	-0.0316444	0.391	0.424	1
Cfdp1	0.0179812	-0.0316195	0.996	0.987	1
Tmem237	4.63e-10	-0.0315985	0.826	0.757	1.09e-05
Taok3	1.11e-11	-0.0314837	0.632	0.562	2.62e-07
Abraxas1	1.17e-09	-0.031476	0.618	0.583	2.75e-05
Fam46c	3.6e-10	-0.031447	0.369	0.372	8.49e-06
Dgcr2	3.75e-10	-0.0314356	0.726	0.674	8.84e-06
Psmd2	0.19596	-0.031429	0.999	0.998	1
Acap3	8.84e-10	-0.0314186	0.311	0.327	2.08e-05
Slc27a4	8.89e-12	-0.0314166	0.464	0.44	2.09e-07
Atp11c	4.1e-05	-0.0314015	0.49	0.491	0.965641
Hspbp1	5.64e-10	-0.031333	0.766	0.704	1.33e-05
Oaz1	0.0257102	-0.0313128	1	1	1
Cad	1.93e-05	-0.0312153	0.927	0.89	0.4548
Stmn1	0.00463493	-0.0312141	0.994	0.998	1
Nars	4.54e-05	-0.0312089	0.926	0.888	1
Metrnl	1.39e-05	-0.031183	0.399	0.41	0.327117
Pabpc4	2.37e-10	-0.0310933	0.504	0.468	5.59e-06
Adprh	0.0347607	-0.0310744	0.958	0.946	1
Zswim3	2.68e-10	-0.0310735	0.473	0.457	6.31e-06
Nsmce4a	2.07e-05	-0.0310677	0.881	0.839	0.487678
Gosr1	2.18e-07	-0.0310633	0.707	0.677	0.00513727
Nagk	9.41e-08	-0.0310321	0.521	0.492	0.00221615
Kif18a	0.00157283	-0.0309749	0.801	0.772	1
D17Wsu92e	1.38e-10	-0.0309713	0.863	0.791	3.25e-06
Decr1	7.21e-07	-0.0309651	0.15	0.181	0.0169859
Dusp5	8.27e-05	-0.0309301	0.732	0.691	1
Hirip3	2.32e-06	-0.0309166	0.908	0.85	0.0546843
Mrpl47	6.82e-06	-0.0308938	0.862	0.813	0.160689
Ebpl	0.00167897	-0.0308594	0.878	0.858	1
Snrnp48	0.0577272	-0.0308344	0.914	0.907	1
Rftn1	1.37e-08	-0.0307909	0.588	0.549	0.000321963
Tfcp2	3.13e-12	-0.0307851	0.494	0.446	7.38e-08
Dnd1	0.175826	-0.0307737	0.966	0.968	1
Rpl9-ps6	1.69e-11	-0.0307372	0.162	0.205	3.98e-07
Srp14	0.371239	-0.030726	0.996	0.995	1
Brd3	0.319563	-0.0306913	0.993	0.996	1
Pdgfa	0.000121811	-0.0305756	0.696	0.655	1
Mrps23	3.55e-06	-0.0305705	0.92	0.871	0.0837207
Nudt15	9.66e-10	-0.0305544	0.33	0.344	2.28e-05
Ap2m1	0.17048	-0.0305293	0.973	0.972	1
Nosip	1.32e-09	-0.0305138	0.859	0.797	3.11e-05
Pecr	2.18e-11	-0.0304976	0.381	0.37	5.14e-07
Chchd3	5.23e-05	-0.0304574	0.921	0.889	1
Pla2g7	1.38e-06	-0.0304182	0.624	0.591	0.032405
Wdr47	1e-09	-0.0303963	0.482	0.463	2.36e-05
Mrps34	0.00568588	-0.0303933	0.842	0.818	1
Ccser2	2.82e-12	-0.0303914	0.606	0.55	6.65e-08
Med29	0.0989761	-0.0303427	0.979	0.973	1
Gnptab	4.36e-10	-0.0303095	0.454	0.429	1.03e-05
mt-Nd1	0.0778778	-0.0302598	1	1	1
Nudcd1	4.34e-11	-0.0302498	0.71	0.642	1.02e-06
Pdcd7	0.0263092	-0.0301693	0.938	0.926	1
Cntln	6.78e-08	-0.0301553	0.616	0.561	0.00159703
Atp6v0b	0.111813	-0.0301196	0.99	0.986	1
Xpo5	2.25e-11	-0.0301112	0.586	0.538	5.31e-07
Mif4gd	1.63e-10	-0.0301074	0.682	0.616	3.84e-06
Ercc2	8.52e-09	-0.0300907	0.339	0.358	0.000200827
Suv39h2	0.000553796	-0.0300423	0.915	0.887	1
Kit	0.00238631	-0.0299762	0.254	0.29	1
Zfp523	1.29e-09	-0.029965	0.551	0.514	3.05e-05
Nop58	0.174504	-0.0299589	0.985	0.989	1
Ripk3	3.26e-06	-0.0299543	0.168	0.217	0.0768981
Lhpp	1.01e-08	-0.0299447	0.452	0.431	0.00023714
Gkap1	0.12553	-0.0298793	0.975	0.985	1
Hmga1b	3.92e-10	-0.0298713	0.083	0.145	9.24e-06
Sytl1	1.22e-13	-0.0298688	0.03	0.12	2.87e-09
Med9	0.000162133	-0.0298604	0.896	0.864	1
Klhl36	7.87e-07	-0.02979	0.238	0.267	0.0185335
Top1mt	8.97e-13	-0.0297628	0.491	0.452	2.11e-08
Nmi	5.36e-07	-0.0297385	0.192	0.224	0.0126234
Slc2a8	4.01e-07	-0.0297276	0.213	0.264	0.0094424
Ccdc14	1.07e-10	-0.0297041	0.378	0.37	2.52e-06
Kras	0.214727	-0.0297032	0.969	0.972	1
Znrd1	0.000412544	-0.0296938	0.885	0.854	1
Immp1l	4.27e-13	-0.0296688	0.537	0.49	1.01e-08
Pdia4	0.00314646	-0.0294275	0.942	0.919	1
Senp2	2.63e-05	-0.0293598	0.747	0.713	0.619633
Glmn	0.000967818	-0.029351	0.929	0.902	1
Kdm1b	7.59e-08	-0.0293201	0.607	0.569	0.00178893
Scml2	0.269884	-0.0292926	0.985	0.991	1
Srp19	0.0641181	-0.0291698	0.96	0.945	1
Dad1	0.288253	-0.0291588	0.99	0.993	1
Atp5a1	0.11942	-0.0291199	0.997	0.998	1
Inpp1	9.25e-08	-0.0291042	0.183	0.218	0.00217963
Setdb2	3.67e-06	-0.0290885	0.542	0.528	0.0865047
L2hgdh	7.69e-10	-0.029075	0.31	0.32	1.81e-05
Dlgap5	0.000406633	-0.0290617	0.705	0.677	1
Arrdc1	2.16e-09	-0.0290388	0.269	0.274	5.08e-05
Pik3ca	4.97e-06	-0.0290244	0.83	0.78	0.116977
1700013H16Rik	8.47e-07	-0.0290104	0.543	0.502	0.0199513
Tmem108	4.88e-06	-0.0289818	0.487	0.471	0.114868
Map1lc3a	0.285572	-0.0289195	0.987	0.991	1
Ythdf1	0.00733908	-0.0288286	0.976	0.961	1
Lin28a	0.00152738	-0.028776	0.615	0.6	1
Kif14	9.55e-07	-0.0287593	0.592	0.553	0.0224875
Maf1	3.71e-08	-0.0287592	0.71	0.659	0.00087403
Mkl2	2.64e-09	-0.0287493	0.713	0.653	6.22e-05
Mirt1	0.0395592	-0.0286372	0.1	0.115	1
Syt9	3.21e-15	-0.0285793	0.335	0.313	7.56e-11
Kncn	3.38e-18	-0.0285499	0.003	0.093	7.96e-14
Jkamp	3.36e-05	-0.028544	0.802	0.769	0.792488
Tbc1d31	1.4e-10	-0.0285132	0.488	0.459	3.31e-06
Wdr41	6.47e-14	-0.0285064	0.275	0.277	1.52e-09
Gm18336	2.15e-06	-0.0284779	0.713	0.662	0.05076
Crispld2	9.9e-10	-0.0284775	0.246	0.253	2.33e-05
Skp2	1.41e-06	-0.0284747	0.775	0.724	0.0332707
Rybp	2.3e-06	-0.0284719	0.774	0.727	0.0542937
Swap70	2.81e-11	-0.0284116	0.747	0.678	6.62e-07
Tmsb15b1	1.67e-10	-0.0283543	0.228	0.246	3.93e-06
2700062C07Rik	3.76e-06	-0.0283159	0.688	0.655	0.0884698
Il18	1.48e-07	-0.0282565	0.193	0.23	0.00348728
Cd274	2.38e-07	-0.0282469	0.11	0.168	0.00559635
Thyn1	0.0845591	-0.0282138	0.967	0.956	1
Spop	0.00382878	-0.0282089	0.908	0.885	1
Hnrnpc	0.266892	-0.0281221	0.994	0.998	1
Dgat2	1.27e-09	-0.0281186	0.749	0.681	2.99e-05
Hgsnat	2.84e-09	-0.0280678	0.286	0.293	6.68e-05
Pdcd2	0.0764036	-0.0280598	0.973	0.965	1
Mrs2	4.18e-09	-0.0280498	0.497	0.473	9.86e-05
Rufy1	3.33e-09	-0.0280491	0.241	0.262	7.85e-05
Ccdc171	4.68e-06	-0.0280119	0.583	0.553	0.11025
Cox11	0.0129447	-0.0279901	0.935	0.919	1
Por	2.78e-05	-0.0279462	0.815	0.771	0.655049
Atf6	1.94e-10	-0.0279375	0.396	0.379	4.56e-06
Golga5	4.1e-07	-0.0279016	0.74	0.693	0.00966274
Akap17b	1.42e-07	-0.0278691	0.67	0.615	0.00334964
Zmynd8	6.1e-12	-0.0278646	0.845	0.753	1.44e-07
Pik3c3	2.64e-14	-0.0278242	0.771	0.677	6.21e-10
Cdc45	0.0317546	-0.0277989	0.817	0.812	1
Dhx8	0.00707844	-0.0277472	0.942	0.924	1
Retreg2	0.0396886	-0.0277406	0.946	0.933	1
Vipas39	6.84e-10	-0.0277389	0.603	0.553	1.61e-05
Nol9	8.05e-08	-0.0277163	0.894	0.839	0.00189653
Ngly1	1.55e-08	-0.0277049	0.439	0.43	0.000364281
Polr3d	0.0416209	-0.0276969	0.958	0.95	1
Bnip3	3.24e-07	-0.0276833	0.479	0.459	0.00763276
Tnp1	8.87e-08	-0.0276629	0.173	0.182	0.00208921
Pex6	7.49e-09	-0.0276486	0.716	0.656	0.000176449
Supt3	6.67e-11	-0.0276188	0.754	0.679	1.57e-06
Inca1	6.67e-09	-0.0276159	0.378	0.361	0.00015704
Lrch3	2.38e-06	-0.0276078	0.579	0.558	0.0561518
Xrn1	0.000587911	-0.0276009	0.884	0.857	1
Calm1	0.100332	-0.0275782	0.999	0.996	1
Akap1	2.77e-11	-0.0275601	0.708	0.636	6.52e-07
Chid1	3.05e-13	-0.0275508	0.692	0.614	7.19e-09
Syce1l	4.16e-05	-0.0275435	0.158	0.221	0.981104
Sv2c	3.74e-09	-0.0275357	0.125	0.171	8.82e-05
[truncated: 8,446 more rows]

## Sheet: DEGs in SPG2
Gene_name	p_val	avg_logFC(KO/WT)	pct.1	pct.2	p_val_adj
Rpl29	1.34e-115	-0.8741	1	0.995	3.16e-111
Rpl22l1	1.3e-117	-0.823335	0.994	0.995	3.06e-113
Rpl3	9.36e-175	-0.609156	1	1	2.21e-170
Rpl18a	6.41e-250	-0.606001	1	1	1.51e-245
Tubb4b	1.4e-52	-0.597403	0.997	0.995	3.3e-48
Dynll2	4.21e-96	-0.591711	0.96	0.985	9.93e-92
Btbd1	2.3e-88	-0.514657	0.752	0.918	5.41e-84
Rpl15	4.4e-207	-0.509591	1	0.999	1.04e-202
Rps5	1.01e-236	-0.507937	1	1	2.37e-232
Rps27a	1.32e-203	-0.480833	1	1	3.11e-199
Rpl8	1.43e-187	-0.478123	1	1	3.37e-183
Rplp1	6.81e-214	-0.466316	1	1	1.6e-209
Rps20	3.04e-168	-0.457818	1	1	7.17e-164
Tuba3a	2.44e-46	-0.456307	0.966	0.982	5.74e-42
Rbfa	4.51e-90	-0.446356	0.966	0.97	1.06e-85
Snrpa1	1e-73	-0.438593	0.939	0.959	2.36e-69
Rps23	1e-136	-0.433075	1	0.998	2.36e-132
Rps9	2.66e-149	-0.42955	1	0.999	6.27e-145
Rpl18	1.2e-173	-0.427326	1	1	2.83e-169
Eef1d	2.58e-90	-0.425835	0.991	0.99	6.08e-86
Rps15a	1.11e-172	-0.425741	1	1	2.61e-168
Rpl13	1.94e-193	-0.425024	1	1	4.57e-189
Rpl26	2.13e-133	-0.412196	1	1	5.02e-129
Snf8	5.52e-86	-0.410627	0.975	0.984	1.3e-81
Galk1	2.27e-69	-0.408623	0.905	0.956	5.35e-65
Dis3	9.81e-69	-0.405543	0.555	0.853	2.31e-64
Rpl6	2.36e-135	-0.404593	1	0.999	5.55e-131
Uqcc2	2.64e-81	-0.404581	0.991	0.994	6.21e-77
Polr2f	2.94e-92	-0.404316	0.991	0.994	6.92e-88
Rpl14	6.5e-178	-0.401904	1	0.999	1.53e-173
Rala	4.72e-72	-0.401063	0.969	0.973	1.11e-67
Txnl4a	5.82e-77	-0.400437	0.979	0.984	1.37e-72
Rpl7	8.03e-120	-0.393648	0.997	0.998	1.89e-115
Nsa2	5.67e-82	-0.392728	0.991	0.99	1.34e-77
Rps16	3.19e-191	-0.390417	1	0.999	7.52e-187
Fam162a	6.68e-58	-0.38843	0.942	0.979	1.57e-53
Tcp1	4.78e-94	-0.381859	0.997	0.994	1.13e-89
Actg1	1.01e-60	-0.381261	0.997	0.995	2.37e-56
Mns1	2.14e-45	-0.37756	0.666	0.892	5.03e-41
Rps26	7.92e-100	-0.374647	0.997	0.998	1.87e-95
Mrps24	7.52e-58	-0.371526	0.979	0.983	1.77e-53
Syce3	8.4e-51	-0.369786	0.552	0.846	1.98e-46
Mov10l1	2.56e-45	-0.369377	0.979	0.979	6.04e-41
Wdr18	7.73e-69	-0.367077	0.96	0.962	1.82e-64
Rplp2	2.37e-162	-0.366244	1	1	5.59e-158
Polr2e	5.94e-70	-0.365746	0.994	0.993	1.4e-65
Tmem160	6.55e-46	-0.364355	0.942	0.958	1.54e-41
Gm10260	5.75e-44	-0.363016	0.85	0.988	1.35e-39
Rps3	7.2e-140	-0.361075	1	0.998	1.7e-135
Rps13	9.72e-131	-0.355446	1	0.999	2.29e-126
Rpl23a	3.05e-103	-0.354162	1	0.999	7.18e-99
Mrps16	1.94e-68	-0.353791	0.994	0.983	4.57e-64
Ehmt2	5.02e-35	-0.351105	0.966	0.976	1.18e-30
Il11	1.65e-26	-0.34939	0.387	0.648	3.89e-22
Mrpl35	2.1e-63	-0.348059	0.963	0.961	4.94e-59
Rps15	6.66e-87	-0.34371	1	0.998	1.57e-82
Cox7a2l	6.59e-54	-0.34221	0.988	0.979	1.55e-49
Rps11	1.01e-142	-0.339469	1	1	2.38e-138
Rpl19	1.9e-142	-0.338171	1	1	4.48e-138
Uqcrh	6.94e-74	-0.337701	0.994	0.994	1.64e-69
Lyar	4e-49	-0.33747	0.982	0.981	9.43e-45
Rpl28	1.63e-116	-0.336147	1	0.999	3.84e-112
Dctpp1	2.6e-58	-0.326053	0.991	0.985	6.13e-54
Rpl32	3.51e-110	-0.32535	1	1	8.28e-106
Gm11361	3.79e-41	-0.324743	0.678	0.897	8.92e-37
Rpl12	7.54e-99	-0.324618	1	1	1.78e-94
Fau	4.14e-112	-0.32456	1	1	9.76e-108
Eif4ebp1	2.78e-43	-0.322363	0.985	0.975	6.56e-39
Rps10	5.31e-125	-0.320735	1	0.999	1.25e-120
Cdkn2a	8.99e-47	-0.319342	0.951	0.964	2.12e-42
Anapc5	7.04e-49	-0.31914	0.975	0.977	1.66e-44
Cct4	2.99e-62	-0.316949	0.991	0.978	7.06e-58
Chchd6	7.48e-48	-0.316223	0.791	0.892	1.76e-43
Rpl27a	4.17e-116	-0.313115	1	0.999	9.83e-112
Zcrb1	3.77e-39	-0.31257	0.982	0.979	8.89e-35
Rps14	2.18e-109	-0.310471	1	0.999	5.13e-105
Snrpd2	9.3e-60	-0.309414	0.997	0.992	2.19e-55
Eef1g	2.97e-55	-0.309344	0.997	0.994	6.99e-51
Rps8	1.61e-120	-0.308951	1	1	3.79e-116
Impdh2	6.97e-49	-0.308304	0.985	0.979	1.64e-44
Rangrf	1.27e-42	-0.308244	0.85	0.924	2.98e-38
Lmo1	3.59e-39	-0.30756	0.304	0.669	8.46e-35
Supt4a	9.26e-57	-0.307117	0.994	0.985	2.18e-52
Rps6	3.12e-75	-0.306882	0.997	0.996	7.36e-71
Esd	1.8e-51	-0.305843	0.979	0.973	4.24e-47
Mrpl14	1.36e-39	-0.30518	0.908	0.943	3.2e-35
Mpp6	1.04e-43	-0.304296	0.975	0.979	2.45e-39
Bms1	3.96e-37	-0.303777	0.939	0.965	9.33e-33
Rpl30	7.73e-111	-0.301449	1	1	1.82e-106
Psma4	4.84e-55	-0.300757	0.994	0.992	1.14e-50
Rpl10a	4.45e-75	-0.300171	1	1	1.05e-70
Mrps25	4.39e-44	-0.29999	0.834	0.93	1.04e-39
Hmgn5	3.46e-19	-0.299744	0.807	0.867	8.15e-15
Guk1	1.48e-42	-0.29973	0.911	0.962	3.48e-38
Ccdc88c	4.78e-34	-0.298866	0.887	0.945	1.13e-29
Psmb3	1.17e-40	-0.297386	0.991	0.99	2.76e-36
Pop5	3.69e-42	-0.29593	0.963	0.967	8.69e-38
Sohlh1	4.49e-26	-0.295834	0.954	0.97	1.06e-21
Mrps5	1.31e-47	-0.294599	0.975	0.985	3.08e-43
Eif3f	2.13e-59	-0.293985	0.991	0.988	5.03e-55
Mrpl2	2.13e-44	-0.292244	0.948	0.965	5.03e-40
Taf1d	1.77e-31	-0.289496	0.982	0.988	4.16e-27
Pdcd4	1.33e-34	-0.288831	0.951	0.965	3.13e-30
Zrsr2	6.5e-45	-0.287304	0.988	0.985	1.53e-40
Sin3b	7.38e-43	-0.28633	0.988	0.975	1.74e-38
Tpx2	3.6e-16	-0.285598	0.604	0.794	8.48e-12
Mrpl28	2.62e-41	-0.28233	0.975	0.977	6.18e-37
Coq7	4.09e-29	-0.281253	0.969	0.971	9.63e-25
Hadha	2.67e-40	-0.280782	0.985	0.975	6.28e-36
Nop10	2.13e-38	-0.279496	0.985	0.984	5.01e-34
Clspn	2.02e-20	-0.277204	0.748	0.891	4.77e-16
Nolc1	4.56e-29	-0.277125	0.951	0.961	1.08e-24
Cenpv	4.9e-37	-0.277082	0.942	0.959	1.15e-32
Tex10	3.99e-39	-0.277067	0.948	0.953	9.39e-35
Rpl34	1.51e-80	-0.276949	1	0.999	3.56e-76
Zmym1	4.96e-40	-0.275852	0.88	0.915	1.17e-35
Rwdd1	3.75e-32	-0.274032	0.957	0.959	8.84e-28
Rplp0	9.04e-78	-0.273634	1	1	2.13e-73
Rpl31	1.95e-60	-0.272956	0.997	0.996	4.58e-56
Zcwpw1	8.97e-29	-0.272144	0.951	0.961	2.11e-24
Dbf4	1.06e-27	-0.272138	0.804	0.901	2.5e-23
Tdrkh	7.6e-42	-0.272061	0.862	0.898	1.79e-37
Cox6a1	3.62e-41	-0.271232	0.997	0.988	8.53e-37
Cox7a2	2.35e-35	-0.270906	0.997	0.992	5.54e-31
Hat1	3.03e-41	-0.269686	0.985	0.976	7.13e-37
Gtf2f1	9.46e-35	-0.269299	0.966	0.967	2.23e-30
Gmps	3.13e-35	-0.268925	0.966	0.967	7.38e-31
Dnajc2	7.76e-42	-0.268751	0.982	0.976	1.83e-37
Rps12	1.18e-65	-0.268616	1	1	2.78e-61
Rpl24	2.02e-60	-0.26859	0.997	1	4.76e-56
Cct3	2.12e-50	-0.268356	0.991	0.985	4.99e-46
Atp5d	1.85e-51	-0.268341	0.994	0.998	4.37e-47
Cct5	8.83e-44	-0.267214	0.985	0.994	2.08e-39
Ube2s	2.96e-19	-0.266485	0.991	0.985	6.96e-15
Elob	3.84e-62	-0.266373	0.997	0.995	9.04e-58
Hspe1	7.23e-60	-0.265887	1	0.996	1.7e-55
Chd1l	1.08e-34	-0.265055	0.847	0.913	2.53e-30
Eif2b3	2.84e-33	-0.264818	0.923	0.939	6.7e-29
Atp5o.1	7.33e-42	-0.264596	0.994	0.992	1.73e-37
Ndufb9	3.8e-60	-0.264174	1	0.993	8.95e-56
Rpl5	8.76e-50	-0.263794	1	1	2.06e-45
Ftsj3	9.15e-40	-0.263375	0.969	0.962	2.15e-35
Pdcd5	4.96e-40	-0.262592	0.991	0.992	1.17e-35
Scaf11	3.18e-32	-0.262461	0.985	0.987	7.49e-28
Arl4a	4.03e-34	-0.261616	0.81	0.892	9.48e-30
Heatr1	1.1e-30	-0.260667	0.942	0.945	2.59e-26
Calm3	5.89e-37	-0.258104	0.991	0.971	1.39e-32
Ccdc112	2.2e-28	-0.25775	0.653	0.827	5.17e-24
Bag1	3.62e-36	-0.256896	0.988	0.984	8.53e-32
Mgea5	7.72e-34	-0.256398	0.963	0.966	1.82e-29
Eif6	4.17e-37	-0.256368	0.991	0.983	9.82e-33
Eif3i	6.65e-48	-0.256361	0.994	0.99	1.57e-43
Bcl7c	1.42e-33	-0.256111	0.985	0.971	3.34e-29
1110008P14Rik	9.33e-25	-0.25592	0.954	0.958	2.2e-20
Rps21	2e-87	-0.255553	1	1	4.71e-83
Glrx3	2.47e-40	-0.255186	0.991	0.985	5.83e-36
Akr7a5	3.42e-33	-0.255135	0.951	0.942	8.06e-29
Ppan	4.8e-35	-0.255043	0.985	0.978	1.13e-30
Rpl9	1.06e-68	-0.253818	1	0.998	2.49e-64
Vcp	6.85e-37	-0.253502	0.994	0.988	1.61e-32
Cebpz	7.18e-36	-0.252384	0.988	0.984	1.69e-31
Gm1673	1.43e-33	-0.251863	0.985	0.978	3.38e-29
Crabp1	6.41e-24	-0.251525	0.936	0.933	1.51e-19
Lig1	1.42e-16	-0.250538	0.923	0.937	3.36e-12
Unc119b	1.17e-30	-0.250038	0.887	0.927	2.74e-26
Gjc1	5.74e-29	-0.249113	0.825	0.913	1.35e-24
Mrps12	3.49e-26	-0.24899	0.951	0.968	8.21e-22
Pfdn6	4.28e-36	-0.248531	0.997	0.985	1.01e-31
Mrpl46	1.22e-33	-0.248362	0.887	0.931	2.87e-29
Hspb11	2.3e-32	-0.248351	0.825	0.898	5.41e-28
Eif3d	9.76e-39	-0.248038	0.988	0.989	2.3e-34
Ddah1	1.57e-26	-0.247937	0.736	0.861	3.7e-22
Rps25	1.32e-62	-0.247173	1	0.999	3.12e-58
Sae1	1.29e-35	-0.24713	0.991	0.977	3.05e-31
Ap2s1	2.26e-30	-0.245839	0.933	0.93	5.33e-26
Lsm4	5.91e-37	-0.245594	0.988	0.989	1.39e-32
Uqcr11	2.43e-38	-0.24538	0.991	0.994	5.73e-34
Cdca8	6.46e-19	-0.245274	0.969	0.981	1.52e-14
Nudc	1.87e-32	-0.242984	0.991	0.993	4.41e-28
Rpl37	1.33e-51	-0.242675	1	0.999	3.13e-47
Sdhb	2.73e-30	-0.241313	0.982	0.968	6.43e-26
Mrto4	7.67e-30	-0.240909	0.969	0.97	1.81e-25
Tpt1	3e-51	-0.240829	1	0.999	7.06e-47
Ak6	6.11e-26	-0.240824	0.865	0.912	1.44e-21
Rpl39l	1.57e-31	-0.240806	0.994	0.988	3.69e-27
Mrpl49	1.98e-29	-0.240673	0.942	0.938	4.66e-25
Msh6	7.05e-26	-0.240671	0.807	0.861	1.66e-21
Prr5	6.77e-29	-0.240648	0.828	0.88	1.59e-24
Fxr1	9.28e-29	-0.240635	0.975	0.978	2.19e-24
Stk31	1.65e-26	-0.240582	0.979	0.975	3.88e-22
Nasp	5.59e-12	-0.240112	0.991	0.989	1.32e-07
Ddx24	8.16e-39	-0.239929	0.997	0.989	1.92e-34
Cyb5r3	6.03e-26	-0.23932	0.874	0.893	1.42e-21
Aifm1	3.8e-28	-0.237919	0.883	0.916	8.96e-24
Kdm1a	4.02e-29	-0.237165	0.985	0.976	9.48e-25
Mpc2	2.43e-33	-0.236603	0.997	0.99	5.73e-29
Cox4i1	2.04e-58	-0.236283	1	0.999	4.81e-54
Rack1	7.14e-56	-0.235963	1	0.996	1.68e-51
AY036118	6.26e-22	-0.235242	0.883	0.903	1.47e-17
Vars	4.29e-27	-0.234886	0.963	0.966	1.01e-22
Cdk9	2.01e-28	-0.234674	0.945	0.958	4.73e-24
Cenpa	4.58e-12	-0.234573	0.914	0.949	1.08e-07
Psmb5	9.68e-39	-0.234187	0.997	0.985	2.28e-34
Osgep	2.77e-26	-0.233013	0.917	0.935	6.53e-22
Ssx2ip	1.67e-27	-0.232977	0.684	0.804	3.93e-23
Ppa1	7.25e-28	-0.232165	0.985	0.985	1.71e-23
Ubl4a	8.4e-28	-0.232133	0.939	0.939	1.98e-23
Incenp	6.25e-14	-0.231899	0.865	0.914	1.47e-09
Rpl11	2.03e-59	-0.231287	1	0.995	4.78e-55
Atp23	1.63e-30	-0.231205	0.801	0.884	3.83e-26
Dhx40	2.46e-29	-0.231108	0.966	0.948	5.78e-25
Ndufv3	3.8e-23	-0.230748	0.896	0.924	8.94e-19
Mlf1	6.74e-31	-0.230567	0.485	0.712	1.59e-26
Tsn	2.85e-27	-0.229833	0.994	0.993	6.72e-23
Psmg4	2.09e-25	-0.229397	0.939	0.952	4.92e-21
Mnd1	1.02e-38	-0.229292	0.383	0.663	2.4e-34
Top2a	2.01e-07	-0.228758	0.868	0.901	0.00473228
Psmb1	1.21e-37	-0.228506	0.997	0.998	2.84e-33
Emc8	1.96e-30	-0.228239	0.985	0.976	4.61e-26
Tex11	9.92e-23	-0.227823	0.623	0.788	2.34e-18
Cox5a	1.71e-24	-0.227678	0.997	0.993	4.03e-20
Ncl	1.97e-33	-0.227582	1	1	4.64e-29
Mphosph10	5.91e-23	-0.227141	0.954	0.955	1.39e-18
Ubxn1	6.15e-34	-0.227011	0.997	0.987	1.45e-29
Fars2	6.84e-35	-0.225934	0.73	0.827	1.61e-30
Adck5	8.86e-33	-0.225737	0.706	0.796	2.09e-28
Dbi	5.72e-19	-0.225057	0.982	0.978	1.35e-14
Ddx41	5.06e-27	-0.224646	0.957	0.941	1.19e-22
Fbxo32	7.41e-24	-0.224216	0.586	0.747	1.75e-19
Acsl3	3.08e-21	-0.224009	0.933	0.942	7.25e-17
Rpl22	5.72e-51	-0.223975	1	0.996	1.35e-46
Hspa8	9.42e-21	-0.223664	1	1	2.22e-16
Nmt2	4.57e-23	-0.223169	0.997	0.99	1.08e-18
Elof1	8.67e-28	-0.222128	0.911	0.924	2.04e-23
Atp5j2	9.02e-38	-0.221782	0.994	0.99	2.13e-33
Mrps26	8.07e-28	-0.221586	0.871	0.904	1.9e-23
Dnttip2	7.67e-25	-0.221062	0.985	0.982	1.81e-20
Srpk1	1.66e-28	-0.220419	0.991	0.977	3.9e-24
Mrpl15	1.31e-31	-0.220399	0.969	0.937	3.08e-27
Zfp428	4.3e-23	-0.219859	0.92	0.93	1.01e-18
Eif3h	9.47e-33	-0.219844	0.991	0.993	2.23e-28
Rpl23	3.75e-67	-0.219035	1	1	8.82e-63
Phax	4.65e-25	-0.217903	0.96	0.961	1.1e-20
Eef1b2	1.13e-38	-0.217408	1	0.995	2.67e-34
Prdx6	3.73e-20	-0.215508	0.939	0.954	8.78e-16
Polr2j	1.03e-25	-0.215346	0.979	0.971	2.42e-21
Timm8a1	1.4e-28	-0.21534	0.92	0.931	3.31e-24
Immt	5.12e-23	-0.215328	0.957	0.966	1.21e-18
Gcat	4.92e-25	-0.21494	0.905	0.903	1.16e-20
Apip	9.71e-28	-0.214931	0.84	0.879	2.29e-23
Aprt	5.47e-25	-0.21482	0.985	0.978	1.29e-20
Nedd8	2.42e-29	-0.21472	0.991	0.989	5.7e-25
Svbp	7.97e-27	-0.214649	0.923	0.933	1.88e-22
Ppid	3.69e-23	-0.214353	0.954	0.958	8.69e-19
Ddx10	6.97e-22	-0.214013	0.982	0.982	1.64e-17
Gtf2h5	4.34e-30	-0.213878	0.985	0.967	1.02e-25
Tmem126a	7.49e-24	-0.213432	0.693	0.8	1.77e-19
Eif2b5	8.92e-25	-0.212686	0.939	0.931	2.1e-20
Polr2i	3.26e-24	-0.212199	0.979	0.985	7.69e-20
Smc6	8.91e-22	-0.211516	0.979	0.982	2.1e-17
Snrnp25	1.58e-25	-0.210862	0.779	0.869	3.72e-21
Psmd4	2.28e-29	-0.210809	0.994	0.989	5.36e-25
Cirbp	5.02e-22	-0.210735	0.988	0.984	1.18e-17
Rps19	4.8e-60	-0.209691	1	0.999	1.13e-55
Mybbp1a	2.8e-26	-0.20905	0.979	0.965	6.6e-22
Hddc2	2e-31	-0.208892	0.834	0.865	4.7e-27
Rpl37a	3.73e-52	-0.208417	0.997	1	8.78e-48
Psmb7	2.32e-25	-0.208024	0.982	0.982	5.46e-21
Metap2	3.49e-31	-0.207761	0.994	0.983	8.22e-27
Pdcd11	1.04e-20	-0.207596	0.969	0.956	2.45e-16
Thop1	2.07e-29	-0.207295	0.982	0.943	4.87e-25
Nelfe	2.97e-23	-0.206076	0.929	0.945	6.99e-19
Eef2	4.02e-31	-0.206075	0.997	0.996	9.46e-27
Gnb4	3.81e-19	-0.205515	0.844	0.867	8.98e-15
Afg3l2	2.31e-23	-0.205466	0.724	0.824	5.44e-19
Dmwd	1.63e-25	-0.205329	0.742	0.815	3.84e-21
Eef1a1	8.92e-49	-0.205274	1	1	2.1e-44
Ddx21	7.05e-22	-0.204958	0.975	0.97	1.66e-17
Akr1b3	1.08e-22	-0.20488	0.985	0.984	2.56e-18
2410015M20Rik	1.13e-27	-0.204778	0.988	0.978	2.66e-23
Hmox2	9.32e-27	-0.20434	0.969	0.956	2.2e-22
Acat1	4.04e-21	-0.204114	0.782	0.853	9.51e-17
Scaper	3.38e-19	-0.203655	0.951	0.938	7.96e-15
Hspa4	2.19e-20	-0.203324	0.994	0.994	5.17e-16
Dnmt3b	5.11e-17	-0.201323	0.853	0.875	1.2e-12
Ap2a2	1.65e-26	-0.201035	0.936	0.928	3.88e-22
Mrpl20	1.65e-22	-0.200982	0.985	0.981	3.88e-18
Psmc3	1.07e-25	-0.200956	0.988	0.981	2.51e-21
Cenpf	1.39e-08	-0.200814	0.988	0.992	0.000326471
Timm13	2.12e-27	-0.200802	0.994	0.981	4.99e-23
Aggf1	2.97e-18	-0.200574	0.957	0.962	6.99e-14
Mrpl58	3.23e-22	-0.199547	0.933	0.931	7.62e-18
Bub1	1.44e-14	-0.199215	0.724	0.819	3.39e-10
Afp	1.05e-18	-0.198999	0.966	0.959	2.47e-14
Tuba3b	3.19e-13	-0.198686	0.893	0.956	7.51e-09
Ndufa9	2.01e-23	-0.198487	0.979	0.961	4.73e-19
Dicer1	2.3e-18	-0.198427	0.972	0.96	5.42e-14
Manf	5.85e-18	-0.198091	0.936	0.942	1.38e-13
Wapl	6.9e-20	-0.197162	0.988	0.983	1.63e-15
Rnf17	4.15e-20	-0.197123	0.975	0.964	9.78e-16
Senp6	9.04e-17	-0.196962	0.902	0.937	2.13e-12
Tslrn1	1.3e-23	-0.196892	0.224	0.487	3.07e-19
Cep89	2.05e-22	-0.196798	0.488	0.703	4.84e-18
Rars	3.38e-23	-0.196702	0.979	0.973	7.96e-19
Pmm1	2.38e-14	-0.196645	0.975	0.965	5.61e-10
Rasa2	2.59e-17	-0.196556	0.939	0.936	6.1e-13
Pttg1	5.02e-19	-0.196323	0.681	0.798	1.18e-14
Psmc5	2.03e-22	-0.195856	0.985	0.984	4.79e-18
Cnot10	2.66e-26	-0.19578	0.945	0.928	6.27e-22
Eif3k	9.8e-25	-0.195718	0.997	0.996	2.31e-20
Bub1b	4.16e-16	-0.195567	0.745	0.823	9.81e-12
Dhx38	4.31e-24	-0.195356	0.847	0.867	1.02e-19
Arhgap29	4.78e-20	-0.194109	0.77	0.839	1.13e-15
D8Ertd738e	1.53e-20	-0.193592	0.988	0.981	3.61e-16
Dnaja2	2.49e-25	-0.193356	0.994	0.988	5.88e-21
Rtraf	1.12e-24	-0.193221	0.997	0.987	2.65e-20
Nudcd3	4.71e-21	-0.192883	0.923	0.93	1.11e-16
Psma6	3.87e-19	-0.192644	0.985	0.979	9.13e-15
Exosc1	1.41e-22	-0.192466	0.929	0.935	3.32e-18
Lsm6	8.76e-14	-0.192401	0.982	0.988	2.06e-09
Gmnn	1.08e-11	-0.191598	0.831	0.896	2.54e-07
Parp1	1.02e-13	-0.190939	0.991	0.992	2.39e-09
Mis18bp1	1.01e-13	-0.190786	0.859	0.897	2.37e-09
Psmd8	3.09e-22	-0.190667	0.966	0.962	7.29e-18
Tex15	8.96e-13	-0.190449	0.988	0.985	2.11e-08
Msh2	1.56e-19	-0.190078	0.951	0.945	3.68e-15
Ruvbl1	9.15e-24	-0.189422	0.982	0.972	2.15e-19
Pak1ip1	5.88e-24	-0.188704	0.994	0.983	1.39e-19
Rin2	8.08e-15	-0.188389	0.632	0.725	1.9e-10
Map2k2	1.67e-16	-0.188048	0.985	0.987	3.93e-12
Nln	1.48e-19	-0.188031	0.837	0.887	3.48e-15
Pin1	8.85e-22	-0.1877	0.985	0.973	2.09e-17
Elf2	7.16e-22	-0.18749	0.89	0.887	1.69e-17
Jpt1	1.22e-10	-0.187401	0.994	0.978	2.88e-06
Rsl1d1	4.25e-23	-0.186915	0.988	0.978	1e-18
Epb41l2	8.62e-19	-0.186894	0.893	0.901	2.03e-14
Ubac1	1.18e-17	-0.186849	0.926	0.943	2.77e-13
Pnpla8	1.47e-19	-0.186649	0.905	0.91	3.45e-15
Ybx1	5.91e-21	-0.18649	0.997	0.995	1.39e-16
Ssna1	2e-18	-0.186426	0.96	0.959	4.7e-14
Zcchc17	7.81e-21	-0.186261	0.862	0.876	1.84e-16
Exoc3	2.34e-23	-0.186195	0.972	0.962	5.51e-19
Cct2	1.9e-27	-0.185823	0.997	0.996	4.47e-23
Surf6	4.04e-21	-0.18574	0.788	0.853	9.52e-17
Nxf2	1.14e-23	-0.185646	0.985	0.968	2.69e-19
Ndc80	2.01e-14	-0.185524	0.791	0.859	4.74e-10
Cfap36	7.75e-19	-0.185416	0.687	0.79	1.82e-14
Pbdc1	1.71e-20	-0.185306	0.954	0.953	4.04e-16
Eprs	6.46e-22	-0.185156	0.991	0.985	1.52e-17
Klc3	8.19e-23	-0.185139	0.356	0.595	1.93e-18
1810058I24Rik	3.42e-20	-0.184699	0.954	0.953	8.05e-16
Rrm1	1.49e-12	-0.184345	0.828	0.885	3.51e-08
Ube2l3	2.08e-20	-0.184259	0.991	0.981	4.91e-16
Tdrd1	1.85e-16	-0.184184	0.929	0.919	4.35e-12
Rangap1	4.04e-14	-0.183585	0.84	0.895	9.51e-10
Eif1	1.48e-19	-0.183016	1	0.996	3.48e-15
Tomm40	1.06e-16	-0.182974	0.96	0.96	2.5e-12
Sod1	1.12e-18	-0.182818	0.991	0.983	2.65e-14
Mrps18b	3.37e-21	-0.182674	0.969	0.96	7.93e-17
Acadm	1.3e-18	-0.182352	0.887	0.893	3.07e-14
Nans	1.65e-19	-0.182067	0.936	0.942	3.9e-15
Ccdc34	5.17e-15	-0.181716	0.853	0.903	1.22e-10
D16Ertd472e	3.56e-19	-0.181645	0.635	0.733	8.38e-15
Asphd2	1.85e-21	-0.181569	0.752	0.813	4.36e-17
Nrbp1	2.14e-17	-0.181516	0.979	0.971	5.04e-13
Mycbp2	5.63e-13	-0.18148	0.985	0.973	1.33e-08
Wdr89	1.08e-24	-0.181452	0.929	0.905	2.54e-20
Dstn	4.1e-16	-0.181176	0.991	0.984	9.66e-12
Dtd1	2.69e-16	-0.181044	0.696	0.789	6.35e-12
Phf20	8.98e-17	-0.181033	0.982	0.973	2.12e-12
Ezh2	2.93e-12	-0.180637	0.745	0.83	6.89e-08
Smarce1	2.47e-15	-0.180302	0.969	0.968	5.81e-11
Nhp2	1.17e-24	-0.180211	0.997	0.988	2.75e-20
Spice1	5.78e-21	-0.180018	0.804	0.824	1.36e-16
Ppfia1	6.09e-13	-0.179883	0.979	0.978	1.43e-08
Glul	8.88e-17	-0.179775	0.868	0.893	2.09e-12
Lap3	2.02e-19	-0.179563	0.936	0.933	4.76e-15
Litaf	2.1e-26	-0.179528	0.515	0.691	4.94e-22
Sec61b	4.2e-17	-0.179486	0.979	0.972	9.91e-13
Snap47	3.14e-16	-0.179454	0.89	0.907	7.4e-12
Plaa	1.54e-19	-0.17861	0.948	0.942	3.62e-15
Mfsd1	6.85e-22	-0.178534	0.853	0.868	1.61e-17
Gtf2f2	4.74e-25	-0.178334	0.917	0.908	1.12e-20
Atp5b	7.83e-20	-0.178221	0.997	0.989	1.84e-15
Pgls	1.48e-14	-0.17793	0.979	0.965	3.49e-10
Nub1	1.56e-19	-0.177814	0.982	0.945	3.68e-15
Spata5	2.09e-14	-0.177798	0.988	0.983	4.94e-10
Trim37	2.32e-14	-0.177778	0.942	0.927	5.45e-10
Bud31	3.14e-23	-0.177553	0.975	0.955	7.4e-19
Rpp40	7.32e-20	-0.177429	0.699	0.815	1.73e-15
Acaa1b	6.58e-15	-0.17722	0.617	0.736	1.55e-10
Mrpl12	2.99e-18	-0.176439	0.975	0.968	7.04e-14
Mtss1	4.81e-13	-0.175995	0.758	0.796	1.13e-08
Prmt7	3.62e-15	-0.175535	0.945	0.95	8.52e-11
Fdx1	1.7e-18	-0.175186	0.899	0.922	4e-14
Paf1	3.09e-16	-0.174986	0.785	0.838	7.27e-12
Timm50	3.17e-18	-0.174238	0.972	0.949	7.46e-14
Pole3	2.74e-18	-0.174237	0.914	0.912	6.45e-14
Ctr9	1.22e-16	-0.1741	0.92	0.913	2.88e-12
Fkbp3	5.27e-17	-0.173956	0.994	0.989	1.24e-12
Gars	1.75e-19	-0.17366	0.979	0.97	4.11e-15
Nlrp4c	4.34e-17	-0.173543	0.828	0.839	1.02e-12
Map1lc3b	7.54e-18	-0.173155	0.997	0.994	1.78e-13
Mrpl22	2.23e-19	-0.173085	0.899	0.92	5.26e-15
Fbxo31	8.14e-18	-0.172923	0.963	0.936	1.92e-13
Hnrnpab	3.9e-16	-0.172833	0.997	0.993	9.18e-12
Tpgs2	1.58e-20	-0.172795	0.92	0.916	3.71e-16
Yeats4	1.77e-17	-0.172561	0.991	0.979	4.18e-13
Rabep1	6.32e-17	-0.171506	0.982	0.972	1.49e-12
Taldo1	9.43e-20	-0.171471	0.991	0.981	2.22e-15
Gm10073	1.91e-28	-0.17083	0.798	0.819	4.5e-24
Twistnb	3.6e-13	-0.170632	0.923	0.939	8.48e-09
Snx6	6.67e-16	-0.170459	0.982	0.983	1.57e-11
Kazn	5.36e-20	-0.170356	0.567	0.703	1.26e-15
Fkbp6	9.2e-20	-0.169478	0.997	0.993	2.17e-15
Ccdc61	5.93e-15	-0.169376	0.748	0.804	1.4e-10
Wdr75	6.67e-16	-0.168999	0.972	0.965	1.57e-11
Usp26	2.73e-07	-0.168995	0.988	0.984	0.00643622
Ints1	1.28e-17	-0.168642	0.819	0.873	3.03e-13
Gstm5	6.71e-18	-0.168319	0.988	0.967	1.58e-13
Mvd	4.89e-15	-0.168021	0.62	0.716	1.15e-10
Galnt12	1.12e-14	-0.167976	0.552	0.688	2.63e-10
Sar1a	5.29e-13	-0.167328	0.985	0.979	1.25e-08
Sdad1	6.14e-14	-0.167277	0.982	0.971	1.45e-09
Get4	1.76e-13	-0.167191	0.969	0.975	4.15e-09
Nop9	1.28e-16	-0.166817	0.807	0.839	3.01e-12
Malsu1	6.45e-19	-0.166722	0.963	0.939	1.52e-14
Tax1bp1	1.07e-18	-0.166523	0.988	0.983	2.53e-14
Syce2	1.09e-12	-0.166394	0.975	0.976	2.56e-08
Rbm8a	3.37e-14	-0.16629	0.985	0.984	7.93e-10
Ndufb11	9.44e-21	-0.166277	0.985	0.973	2.22e-16
Rps24	2.23e-44	-0.166159	1	0.999	5.26e-40
Hk1	1.37e-15	-0.165934	0.681	0.739	3.23e-11
Abcf2	6.41e-18	-0.16577	0.979	0.968	1.51e-13
Mul1	4.64e-22	-0.16566	0.773	0.811	1.09e-17
Noc2l	3.08e-13	-0.165545	0.963	0.972	7.24e-09
Psmd12	6.16e-19	-0.165307	0.991	0.977	1.45e-14
Sys1	3.24e-16	-0.164909	0.985	0.971	7.64e-12
Anln	1.35e-10	-0.164687	0.638	0.741	3.19e-06
Ndufs3	1.81e-14	-0.164664	0.957	0.945	4.27e-10
Chmp3	2.17e-17	-0.164221	0.859	0.862	5.1e-13
Mum1	1.9e-12	-0.163834	0.942	0.931	4.49e-08
Ndufs7	4.77e-12	-0.163615	0.985	0.976	1.12e-07
Nrbf2	4.69e-16	-0.163017	0.874	0.899	1.1e-11
Aimp1	5.3e-18	-0.162995	0.988	0.979	1.25e-13
Rbm17	2.2e-17	-0.16296	0.951	0.936	5.18e-13
Mrpl13	1.07e-13	-0.162793	0.923	0.924	2.53e-09
Fh1	1.89e-18	-0.16244	0.798	0.828	4.45e-14
Eif1ad	1.04e-18	-0.162417	0.96	0.944	2.45e-14
Acbd6	3.35e-18	-0.162265	0.948	0.947	7.9e-14
Ppp1ca	4.51e-13	-0.162253	0.991	0.989	1.06e-08
Ppp2r2d	8.82e-18	-0.162217	0.933	0.918	2.08e-13
Lgals2	2.12e-19	-0.161933	0.482	0.639	5e-15
Numa1	1.26e-12	-0.161708	0.954	0.927	2.97e-08
Ndufs8	6.59e-17	-0.161514	0.979	0.972	1.55e-12
Prc1	6.26e-07	-0.161314	0.663	0.782	0.0147573
Cxxc1	3.24e-17	-0.160899	0.926	0.924	7.64e-13
Ccnb1	2.48e-06	-0.160815	0.883	0.908	0.0583586
Cmc2	2.18e-15	-0.160728	0.684	0.758	5.14e-11
Chtf18	1.3e-12	-0.160561	0.77	0.838	3.07e-08
Slc4a1ap	8.52e-17	-0.160253	0.859	0.858	2.01e-12
Mtx1	1.24e-17	-0.160196	0.957	0.941	2.91e-13
Zfp462	2.36e-12	-0.16013	0.908	0.925	5.55e-08
Lamtor4	1.16e-14	-0.159642	0.982	0.966	2.73e-10
1110008F13Rik	6.75e-19	-0.159462	0.979	0.964	1.59e-14
Tmem97	1.43e-12	-0.15927	0.942	0.949	3.37e-08
Gpx4	2.96e-13	-0.159151	0.985	0.987	6.98e-09
Mrps36	1.42e-13	-0.158969	0.926	0.914	3.34e-09
Gadd45gip1	3.49e-14	-0.158908	0.948	0.949	8.22e-10
Csrp2	6.49e-15	-0.158899	0.632	0.722	1.53e-10
Rpl7a	8.99e-22	-0.158765	0.997	0.999	2.12e-17
Atg5	2.19e-16	-0.158719	0.936	0.925	5.17e-12
Ctu2	3.67e-19	-0.15788	0.902	0.888	8.65e-15
Eif3g	2.21e-17	-0.157787	0.997	0.985	5.2e-13
Arl6ip1	7.89e-08	-0.157616	0.985	0.97	0.00185805
Ift43	3.22e-14	-0.157607	0.896	0.892	7.59e-10
Hras	3.99e-14	-0.15722	0.954	0.95	9.39e-10
Bbx	1.44e-14	-0.156881	0.494	0.656	3.39e-10
Crnkl1	9.57e-13	-0.156833	0.89	0.896	2.26e-08
Cyfip1	2.49e-14	-0.156788	0.739	0.779	5.86e-10
Eif4b	1.04e-14	-0.156498	0.979	0.966	2.45e-10
Taf1	4.41e-19	-0.15648	0.979	0.96	1.04e-14
Uchl5	8.17e-14	-0.156139	0.761	0.784	1.92e-09
Wdr43	2.16e-16	-0.155371	0.982	0.976	5.1e-12
Mrpl4	3.5e-16	-0.155028	0.954	0.937	8.26e-12
Ndufs6	5.58e-17	-0.155012	0.985	0.977	1.31e-12
Eif1ax	1.05e-12	-0.154919	0.985	0.979	2.46e-08
Rnf216	1.08e-12	-0.154661	0.972	0.965	2.55e-08
Cpxm1	2.54e-12	-0.154508	0.883	0.869	5.97e-08
Txlna	3.01e-12	-0.154177	0.957	0.954	7.09e-08
Pold1	6.87e-14	-0.153818	0.736	0.787	1.62e-09
Slc25a3	5.95e-15	-0.153776	0.988	0.978	1.4e-10
Ranbp2	8.65e-11	-0.153744	0.975	0.971	2.04e-06
Rps29	1.84e-28	-0.153669	1	0.999	4.34e-24
Kif11	8.72e-07	-0.153513	0.604	0.69	0.0205363
Esco2	1.34e-06	-0.153415	0.736	0.817	0.0316072
Gng12	1.22e-14	-0.153332	0.966	0.949	2.87e-10
Calr	5.31e-10	-0.153321	0.985	0.993	1.25e-05
Gpn1	6.26e-17	-0.15324	0.81	0.845	1.47e-12
Eif3b	7.18e-15	-0.153203	0.988	0.981	1.69e-10
Cenpe	3.84e-08	-0.152824	0.957	0.935	0.000904036
Mkrn2	3.56e-14	-0.152786	0.88	0.893	8.39e-10
Msrb1	6.42e-18	-0.152586	0.712	0.768	1.51e-13
Stip1	6.95e-15	-0.152397	0.979	0.966	1.64e-10
Arpp19	9.02e-14	-0.15215	0.994	0.985	2.12e-09
Cd2ap	3.67e-10	-0.152135	0.963	0.954	8.64e-06
Ndufaf2	1.75e-12	-0.151749	0.911	0.914	4.12e-08
Qdpr	1.3e-13	-0.15169	0.801	0.816	3.06e-09
Aatf	8.87e-13	-0.151665	0.905	0.91	2.09e-08
Ppp2r2a	3.65e-17	-0.151552	0.969	0.952	8.61e-13
Hint1	1.56e-18	-0.151375	0.997	0.996	3.66e-14
Pa2g4	1.49e-14	-0.15116	0.994	0.977	3.51e-10
Stub1	9e-15	-0.151078	0.982	0.966	2.12e-10
Ocel1	4.41e-14	-0.151033	0.745	0.785	1.04e-09
Lsm1	2.37e-13	-0.150897	0.972	0.966	5.59e-09
Gsto1	9.35e-15	-0.150738	0.73	0.788	2.2e-10
Kif4	1.1e-09	-0.150737	0.515	0.598	2.59e-05
Pinx1	2.99e-17	-0.150713	0.709	0.762	7.05e-13
Mcm6	9.62e-09	-0.150582	0.917	0.91	0.000226636
Pih1d1	1.84e-16	-0.150382	0.847	0.878	4.34e-12
Hsp90ab1	1.76e-26	-0.150144	1	0.999	4.14e-22
Psmc2	4.27e-15	-0.149938	0.985	0.964	1.01e-10
Chchd2	4.36e-19	-0.1499	1	0.998	1.03e-14
Psmd13	2.89e-16	-0.149522	0.994	0.976	6.82e-12
Cir1	1.05e-12	-0.149495	0.954	0.939	2.48e-08
Rfxap	3.21e-19	-0.149457	0.696	0.76	7.57e-15
Slirp	2.36e-12	-0.149319	0.905	0.908	5.55e-08
Dhrs7b	1.5e-17	-0.149249	0.635	0.727	3.53e-13
Eif3l	1.26e-15	-0.149045	0.988	0.975	2.96e-11
Avpi1	1.1e-16	-0.148869	0.475	0.633	2.58e-12
Rps3a1	1.08e-31	-0.14875	1	0.999	2.54e-27
Ninj1	2.72e-15	-0.148341	0.525	0.661	6.4e-11
Nsun2	2.08e-11	-0.148313	0.933	0.936	4.89e-07
Dcaf13	1.59e-16	-0.148229	0.966	0.944	3.75e-12
Rbm22	4.98e-15	-0.14799	0.871	0.882	1.17e-10
Gspt1	2.17e-11	-0.14798	0.982	0.979	5.11e-07
Caprin2	1.86e-09	-0.147912	0.859	0.876	4.37e-05
Eif2b2	4.6e-14	-0.147719	0.77	0.835	1.08e-09
Ndufab1	3.16e-11	-0.14742	0.979	0.979	7.43e-07
Rad18	2.7e-13	-0.147351	0.917	0.912	6.36e-09
Grwd1	8.85e-19	-0.147291	0.758	0.808	2.09e-14
Pycard	5.89e-18	-0.14706	0.54	0.644	1.39e-13
Uqcrc1	6.47e-11	-0.147014	0.985	0.976	1.52e-06
Ppp2r5d	8.45e-17	-0.146757	0.837	0.848	1.99e-12
Mael	8.38e-11	-0.14632	0.975	0.975	1.97e-06
Zmynd19	8.52e-09	-0.1463	0.954	0.954	0.000200688
Lcmt1	9.41e-15	-0.146234	0.942	0.931	2.22e-10
R3hcc1	1.26e-16	-0.146138	0.656	0.726	2.97e-12
Hdac6	3.54e-15	-0.145951	0.893	0.872	8.34e-11
Trir	3.4e-13	-0.145933	0.985	0.981	8e-09
Cdc40	1.34e-13	-0.145821	0.939	0.931	3.16e-09
AI314180	9.33e-14	-0.145429	0.945	0.928	2.2e-09
Abcf1	3.14e-11	-0.145244	0.985	0.981	7.4e-07
Slc5a3	1.49e-14	-0.145097	0.537	0.682	3.52e-10
Pop4	2.47e-12	-0.14467	0.752	0.818	5.83e-08
Sars	9.59e-14	-0.144615	0.963	0.96	2.26e-09
Entpd6	1.6e-12	-0.144608	0.739	0.805	3.76e-08
Pdap1	1.47e-13	-0.144606	0.997	0.993	3.46e-09
Mov10	2.65e-17	-0.144156	0.822	0.796	6.25e-13
Rpl21	9.63e-29	-0.14415	1	0.999	2.27e-24
Aunip	3.19e-11	-0.144064	0.748	0.796	7.52e-07
Ints11	3.59e-21	-0.144035	0.865	0.855	8.46e-17
Pes1	1.71e-14	-0.143992	0.929	0.922	4.03e-10
Fam104a	1.33e-10	-0.143986	0.985	0.982	3.12e-06
Lef1	3.51e-20	-0.143967	0.236	0.465	8.28e-16
Taf5	1.7e-10	-0.143782	0.908	0.932	4.02e-06
Smdt1	5.79e-14	-0.143732	0.991	0.977	1.37e-09
Pfdn1	8.07e-15	-0.14367	0.988	0.975	1.9e-10
Psph	7.14e-15	-0.143599	0.767	0.807	1.68e-10
Tufm	8.08e-24	-0.143576	0.969	0.918	1.9e-19
Lrwd1	1.43e-15	-0.143476	0.905	0.903	3.36e-11
Rexo1	3.11e-14	-0.143251	0.856	0.852	7.33e-10
Bcorl1	4.72e-15	-0.143188	0.724	0.75	1.11e-10
Nap1l4	1.24e-12	-0.143083	0.991	0.979	2.93e-08
Gpi1	3.5e-14	-0.143043	0.994	0.985	8.24e-10
Vps29	4.51e-15	-0.142861	0.972	0.954	1.06e-10
Specc1	6.29e-15	-0.142841	0.776	0.794	1.48e-10
Emg1	3.49e-15	-0.142744	0.991	0.982	8.22e-11
2210016F16Rik	1.01e-14	-0.142303	0.837	0.859	2.38e-10
Cul3	1.15e-10	-0.142272	0.988	0.981	2.71e-06
Utp18	8.44e-10	-0.142207	0.957	0.953	1.99e-05
Cmip	9.78e-12	-0.141959	0.834	0.808	2.3e-07
L3mbtl2	2.29e-15	-0.141886	0.755	0.808	5.39e-11
Pspc1	2.94e-08	-0.141502	0.825	0.872	0.000691966
Rcl1	1.8e-13	-0.141297	0.862	0.876	4.24e-09
Tecr	5.72e-11	-0.141252	0.982	0.972	1.35e-06
Thoc3	8.46e-12	-0.141223	0.972	0.967	1.99e-07
Anapc15	1.72e-10	-0.141093	0.979	0.964	4.05e-06
Rnps1	1.5e-15	-0.141023	1	0.985	3.54e-11
Higd1a	1.11e-09	-0.140997	0.985	0.982	2.62e-05
Timm44	1.71e-17	-0.140785	0.89	0.862	4.03e-13
Ube2c	1.01e-05	-0.140696	0.834	0.848	0.23685
Cdc25a	7.46e-11	-0.140683	0.558	0.629	1.76e-06
Aurkaip1	7.53e-13	-0.140461	0.975	0.961	1.77e-08
Ddx27	1.62e-11	-0.140387	0.982	0.982	3.83e-07
Cdca3	9.11e-10	-0.140365	0.66	0.737	2.14e-05
Kif23	7.44e-07	-0.14009	0.632	0.712	0.0175191
Mthfd2	5.56e-10	-0.139594	0.859	0.901	1.31e-05
Mrps7	2.6e-13	-0.13949	0.969	0.952	6.12e-09
Rnaseh2a	1.16e-13	-0.139234	0.957	0.935	2.73e-09
Ccdc66	7.31e-15	-0.139008	0.405	0.584	1.72e-10
Fam241a	5.15e-13	-0.138989	0.739	0.787	1.21e-08
Stoml2	2.89e-11	-0.138969	0.966	0.961	6.81e-07
Nop14	4.71e-16	-0.138899	0.994	0.977	1.11e-11
Eif4e2	9.71e-11	-0.138262	0.969	0.959	2.29e-06
Wwc2	3.91e-14	-0.138206	0.503	0.638	9.22e-10
Carhsp1	1.74e-15	-0.138153	0.69	0.742	4.11e-11
Gpatch11	4.51e-12	-0.137976	0.914	0.898	1.06e-07
Kif3a	4.31e-09	-0.137783	0.942	0.927	0.00010148
Blm	7.73e-15	-0.137687	0.758	0.795	1.82e-10
P4hb	2.72e-09	-0.137536	0.985	0.978	6.42e-05
Wasf3	1.12e-15	-0.137531	0.564	0.655	2.65e-11
Sh3bgrl3	1.26e-08	-0.137231	0.957	0.96	0.000297367
Pprc1	6.02e-14	-0.13716	0.939	0.92	1.42e-09
Ndufs5	5.94e-13	-0.137079	0.994	0.982	1.4e-08
Nol12	6.48e-10	-0.137074	0.972	0.972	1.53e-05
Ube2k	5.8e-11	-0.136876	0.985	0.984	1.37e-06
Epb41	4.48e-13	-0.136848	0.798	0.816	1.05e-08
2610318N02Rik	3.34e-15	-0.136798	0.451	0.592	7.87e-11
Epcam	0.000202724	-0.136684	0.847	0.865	1
Phgdh	4.74e-06	-0.136665	0.969	0.955	0.111665
Nme1	1.3e-14	-0.136536	1	0.995	3.05e-10
Uck2	5.58e-17	-0.136467	0.712	0.737	1.31e-12
Dst	1.06e-07	-0.136436	0.899	0.873	0.0024916
Foxr1	4.66e-10	-0.136296	0.939	0.931	1.1e-05
Me2	5.6e-12	-0.136046	0.966	0.948	1.32e-07
Cox19	3.08e-16	-0.135879	0.84	0.829	7.25e-12
Cdc5l	1.24e-11	-0.135713	0.985	0.977	2.91e-07
Kif2c	6.85e-07	-0.135667	0.638	0.686	0.0161396
Fdft1	1.62e-09	-0.135512	0.917	0.91	3.81e-05
Ndufa8	2.19e-12	-0.135487	0.966	0.958	5.17e-08
Taf3	2.73e-11	-0.135455	0.862	0.874	6.43e-07
Atp5l	7.97e-14	-0.135433	0.994	0.989	1.88e-09
Afg3l1	5.1e-17	-0.135342	0.871	0.859	1.2e-12
Ube2o	8.32e-12	-0.135252	0.948	0.936	1.96e-07
Crip2	2.05e-15	-0.135202	0.62	0.647	4.82e-11
Tubg1	2.27e-14	-0.135125	0.914	0.893	5.34e-10
Uspl1	1.05e-15	-0.135119	0.718	0.756	2.48e-11
Isy1	3e-12	-0.135041	0.764	0.796	7.07e-08
Ccm2	4.43e-12	-0.135039	0.791	0.822	1.04e-07
Trip13	1.57e-08	-0.134971	0.905	0.927	0.000370966
Gnl2	6.22e-11	-0.134806	0.957	0.947	1.46e-06
D330045A20Rik	1.65e-15	-0.134692	0.433	0.604	3.88e-11
Rpp30	1.05e-10	-0.134682	0.804	0.81	2.49e-06
Clpp	1.76e-12	-0.134664	0.948	0.941	4.15e-08
Cab39l	3.46e-13	-0.134641	0.764	0.804	8.16e-09
Cdc25c	8.66e-18	-0.134595	0.328	0.542	2.04e-13
Ube2e1	7.34e-11	-0.13458	0.899	0.901	1.73e-06
Rfc4	4.18e-10	-0.134506	0.975	0.96	9.84e-06
Faim	4.6e-13	-0.134451	0.776	0.802	1.08e-08
Uap1l1	2.27e-12	-0.134408	0.724	0.779	5.35e-08
Zc3h15	4.4e-11	-0.134303	0.988	0.984	1.04e-06
Eml4	8.59e-12	-0.134287	0.975	0.962	2.02e-07
Tpst2	5.75e-13	-0.134098	0.583	0.676	1.35e-08
Ndufa4	6.41e-08	-0.134068	0.991	0.989	0.00150971
Apex1	2.16e-12	-0.13353	0.991	0.976	5.1e-08
Gm9493	1.38e-17	-0.133507	0.641	0.727	3.25e-13
Nfatc2ip	1.91e-10	-0.133498	0.583	0.68	4.49e-06
Unc119	1.55e-10	-0.133482	0.911	0.913	3.64e-06
Gtf2h1	4.25e-12	-0.1334	0.853	0.862	1e-07
Hmmr	3.63e-06	-0.133194	0.666	0.767	0.085415
Arpc5	4.85e-09	-0.133164	0.969	0.971	0.000114249
Cox8a	6.12e-18	-0.133153	0.997	0.995	1.44e-13
Dpy30	2.16e-10	-0.132813	0.96	0.948	5.1e-06
Arl3	5.76e-15	-0.132507	0.65	0.705	1.36e-10
Anapc4	8.11e-12	-0.132356	0.929	0.912	1.91e-07
Cdca2	2.38e-09	-0.132091	0.601	0.696	5.6e-05
Cript	3.61e-14	-0.132006	0.936	0.908	8.51e-10
Commd1	7.74e-10	-0.131971	0.831	0.855	1.82e-05
Cd320	1.69e-11	-0.13197	0.911	0.913	3.97e-07
Tomm7	1.15e-10	-0.131844	0.991	0.982	2.71e-06
Eef1akmt4	3.51e-15	-0.131835	0.509	0.648	8.27e-11
Rab2a	9.39e-12	-0.131768	0.988	0.968	2.21e-07
1110004E09Rik	6.09e-10	-0.131719	0.831	0.847	1.43e-05
Kpna3	3.21e-08	-0.131715	0.85	0.873	0.000756442
Cct8	3.8e-12	-0.131669	0.997	0.996	8.95e-08
Cenpj	1.19e-13	-0.131555	0.776	0.788	2.79e-09
Tfdp2	4.87e-10	-0.131546	0.957	0.943	1.15e-05
Tmem14c	1.73e-11	-0.131151	0.966	0.942	4.09e-07
Psmd2	1.39e-11	-0.131145	0.988	0.988	3.27e-07
Fdps	5.43e-08	-0.130908	0.972	0.962	0.00127822
Zcchc7	1.32e-12	-0.130833	0.92	0.898	3.11e-08
Wipi2	1.02e-14	-0.130703	0.905	0.888	2.39e-10
Dnajc8	1.15e-10	-0.130669	0.982	0.978	2.71e-06
Wdr45b	1.79e-11	-0.130387	0.96	0.937	4.22e-07
Dnajc19	4.21e-10	-0.130379	0.798	0.798	9.91e-06
Tuba4a	1.58e-15	-0.129843	0.365	0.538	3.73e-11
Psmb6	2.04e-11	-0.129828	0.994	0.989	4.79e-07
Dxo	3.98e-10	-0.129797	0.905	0.898	9.39e-06
Atp5f1	9.13e-08	-0.129787	0.991	0.985	0.00215045
Otulin	7.63e-14	-0.129632	0.856	0.845	1.8e-09
Zc3h14	1.33e-10	-0.129589	0.96	0.954	3.13e-06
Mrpl55	1.4e-09	-0.129163	0.948	0.914	3.3e-05
Scp2	1.15e-12	-0.129094	0.929	0.919	2.71e-08
Utp6	7.11e-15	-0.128981	0.706	0.75	1.68e-10
Sgo2a	2.08e-05	-0.128915	0.816	0.858	0.4896
Abhd17a	1.76e-09	-0.128859	0.92	0.925	4.14e-05
Brwd3	3.41e-08	-0.128827	0.856	0.862	0.000804022
Camsap1	1.48e-12	-0.128734	0.96	0.933	3.49e-08
Psmb4	1.65e-10	-0.128566	0.994	0.989	3.89e-06
Hormad1	2.55e-10	-0.128549	0.512	0.67	6.01e-06
Map1lc3a	5.25e-09	-0.128335	0.979	0.965	0.000123769
Fkbp4	2.97e-12	-0.128318	0.991	0.989	7e-08
Akap17b	4.24e-09	-0.128113	0.712	0.739	9.99e-05
Hax1	2.08e-11	-0.127714	0.877	0.873	4.9e-07
Ccdc91	7.36e-13	-0.127637	0.816	0.829	1.73e-08
Ndufa2	2.88e-11	-0.127504	0.994	0.985	6.79e-07
Cdkn1b	1.7e-09	-0.127333	0.423	0.548	4.01e-05
Ddb1	1.47e-11	-0.127111	0.939	0.928	3.47e-07
Cfdp1	9.37e-12	-0.127086	0.988	0.975	2.21e-07
Acot9	2.09e-13	-0.126736	0.831	0.832	4.92e-09
Adipor2	4.46e-09	-0.126491	0.831	0.85	0.000104954
Tsc22d4	1.64e-11	-0.126473	0.874	0.847	3.87e-07
Myo1b	1.2e-12	-0.126452	0.752	0.777	2.83e-08
Psat1	1.03e-09	-0.126389	0.745	0.81	2.43e-05
Pibf1	1.11e-14	-0.126355	0.69	0.738	2.62e-10
Enah	3.36e-08	-0.126278	0.979	0.964	0.000791629
Polb	2.72e-13	-0.126144	0.788	0.823	6.41e-09
Sqle	5.66e-08	-0.126084	0.696	0.738	0.00133289
Cnot4	5.51e-15	-0.125849	0.975	0.947	1.3e-10
Map4k4	1.79e-07	-0.125849	0.942	0.926	0.00422585
Eif5a	3.57e-18	-0.125834	1	0.995	8.41e-14
Llph	9.31e-10	-0.125653	0.979	0.973	2.19e-05
Rae1	2.35e-11	-0.125643	0.988	0.972	5.54e-07
Gcsh	1.2e-12	-0.125496	0.948	0.918	2.82e-08
Flywch1	1.09e-09	-0.125344	0.709	0.737	2.57e-05
Usp14	3.81e-08	-0.125269	0.96	0.971	0.000897792
Rtcb	1.93e-13	-0.125268	0.979	0.962	4.56e-09
Ttn	1.53e-05	-0.125253	0.693	0.697	0.36016
Fam220a	1.62e-12	-0.125188	0.831	0.838	3.82e-08
Anapc2	1.84e-13	-0.125173	0.899	0.885	4.34e-09
Dppa5a	1.4e-10	-0.124957	0.482	0.622	3.31e-06
Pak1	1.96e-12	-0.124783	0.672	0.726	4.63e-08
Tnrc6c	4.22e-08	-0.12466	0.985	0.984	0.000993156
Cenpw	9.18e-11	-0.124654	0.96	0.945	2.16e-06
Swap70	8.75e-13	-0.124509	0.702	0.712	2.06e-08
Sri	3.45e-14	-0.124448	0.356	0.501	8.14e-10
Ddx52	1.15e-09	-0.124429	0.911	0.899	2.72e-05
Asxl1	1.79e-14	-0.123772	0.948	0.901	4.22e-10
R3hdm1	4.56e-10	-0.123738	0.982	0.96	1.07e-05
Ccdc171	2.1e-12	-0.123569	0.669	0.659	4.95e-08
Dctn1	6.36e-14	-0.123549	0.84	0.807	1.5e-09
Faf1	7.28e-09	-0.1235	0.923	0.931	0.000171593
Mrps11	4.83e-10	-0.123428	0.893	0.888	1.14e-05
Cdk11b	6.04e-07	-0.123289	0.957	0.943	0.0142242
Shmt2	1.5e-09	-0.123087	0.822	0.836	3.52e-05
Wdr12	4.56e-13	-0.122948	0.963	0.93	1.08e-08
Tacc3	7.59e-07	-0.122913	0.84	0.873	0.0178705
Rps18	4.06e-06	-0.122888	1	1	0.0956904
Rpl35a	4.61e-23	-0.12287	1	1	1.09e-18
Mrpl51	6.99e-08	-0.12279	0.963	0.949	0.00164723
Rbm28	1.49e-08	-0.122774	0.896	0.885	0.000352098
Akirin2	2.38e-10	-0.122773	0.96	0.952	5.61e-06
2020-03-02	2.43e-10	-0.122716	0.601	0.669	5.71e-06
Ubn1	3.45e-09	-0.122714	0.963	0.952	8.12e-05
Podxl2	4.09e-12	-0.122541	0.718	0.748	9.64e-08
Slf2	7.06e-11	-0.122482	0.822	0.819	1.66e-06
Ddx49	8.5e-13	-0.122464	0.828	0.818	2e-08
Gtsf1	6.29e-08	-0.122387	0.975	0.966	0.00148287
Rp9	2.22e-09	-0.12234	0.804	0.824	5.22e-05
Nt5dc2	1.75e-11	-0.122214	0.663	0.732	4.11e-07
Gfer	4.23e-08	-0.122213	0.874	0.885	0.000995668
Usmg5	7.35e-09	-0.122192	0.988	0.981	0.00017321
Tmem218	3.78e-15	-0.122157	0.592	0.628	8.9e-11
Chmp7	7.8e-13	-0.122088	0.871	0.859	1.84e-08
Zw10	7.52e-15	-0.121895	0.537	0.632	1.77e-10
Tspan33	1.66e-14	-0.12176	0.574	0.668	3.92e-10
Mettl16	5.04e-10	-0.121337	0.966	0.958	1.19e-05
Tnks2	1.94e-09	-0.12117	0.957	0.941	4.57e-05
Ophn1	4.9e-12	-0.121163	0.38	0.497	1.15e-07
Rhox10	3.22e-08	-0.121073	0.613	0.675	0.0007574
Plekha5	8.08e-13	-0.121055	0.834	0.818	1.9e-08
Dgkz	1.86e-12	-0.120968	0.715	0.75	4.37e-08
Psmd9	3.19e-16	-0.120897	0.874	0.856	7.52e-12
Cib1	1.6e-08	-0.120875	0.963	0.941	0.000376559
Ctnnbl1	5.99e-15	-0.12076	0.893	0.857	1.41e-10
Hpf1	9.65e-10	-0.120758	0.905	0.886	2.27e-05
Nop56	7.94e-09	-0.120726	0.982	0.975	0.000187144
Ncaph2	2.38e-09	-0.120509	0.801	0.781	5.61e-05
Aqr	4.18e-11	-0.120467	0.905	0.882	9.86e-07
Ormdl2	1.42e-09	-0.120302	0.92	0.919	3.35e-05
Pank2	2.65e-12	-0.120237	0.755	0.781	6.25e-08
Cdkn3	5.36e-08	-0.120117	0.399	0.53	0.00126166
Gemin7	2.95e-13	-0.120088	0.883	0.857	6.96e-09
Atp5h	8.19e-07	-0.119977	0.994	0.987	0.0193049
Nup153	1.94e-11	-0.119801	0.813	0.801	4.57e-07
Wdr76	1.05e-09	-0.119603	0.715	0.745	2.47e-05
Scap	8.36e-13	-0.119582	0.871	0.827	1.97e-08
Nat10	9.7e-11	-0.11957	0.709	0.732	2.29e-06
Cenpn	1.76e-12	-0.119529	0.482	0.579	4.14e-08
Nol9	8.64e-12	-0.119523	0.871	0.859	2.04e-07
Sart1	1.15e-08	-0.119455	0.896	0.874	0.000272024
Nop58	8.24e-07	-0.119345	0.979	0.973	0.0194138
Polr3g	4.54e-10	-0.119264	0.874	0.873	1.07e-05
Tmem57	2.64e-08	-0.119034	0.988	0.975	0.000621739
Dnajc21	2.03e-06	-0.119033	0.908	0.936	0.0479387
Smc5	3.65e-09	-0.118662	0.908	0.899	8.59e-05
Npm1	4.94e-15	-0.11822	1	0.999	1.16e-10
Rbm38	2.41e-08	-0.118208	0.773	0.805	0.000567016
Ckap2	1.32e-09	-0.118144	0.724	0.783	3.12e-05
Uri1	3.09e-07	-0.117966	0.908	0.912	0.00728149
Sergef	7.97e-12	-0.117795	0.405	0.527	1.88e-07
Taf10	2.81e-07	-0.117765	0.991	0.982	0.00661943
Tbcb	1.08e-08	-0.117708	0.979	0.97	0.000254939
Pold3	3.64e-10	-0.117633	0.868	0.858	8.57e-06
Exo1	1.4e-08	-0.117624	0.745	0.784	0.000329654
Mrpl30	5.28e-07	-0.117386	0.963	0.967	0.0124476
Cnp	1.37e-12	-0.117229	0.632	0.675	3.22e-08
Kif20b	5e-07	-0.117194	0.874	0.855	0.011779
Zfp217	3.02e-13	-0.117167	0.742	0.745	7.12e-09
Map4k1	5.74e-17	-0.117159	0.307	0.49	1.35e-12
Snw1	8.21e-11	-0.117122	0.985	0.965	1.93e-06
Gtf3c6	1.05e-16	-0.117104	0.847	0.799	2.48e-12
Psma5	2.53e-08	-0.117001	0.982	0.985	0.00059506
Caml	2.39e-12	-0.116957	0.702	0.719	5.64e-08
Sh3yl1	4.99e-12	-0.116454	0.497	0.602	1.18e-07
Ctnnbip1	3.58e-11	-0.116353	0.816	0.819	8.44e-07
Ctnna1	4.41e-07	-0.116332	0.85	0.869	0.0103788
Nrd1	1.91e-05	-0.116311	0.923	0.909	0.449811
Pebp1	2.02e-09	-0.116284	0.994	0.995	4.75e-05
Ccdc124	1.14e-13	-0.116187	0.862	0.828	2.69e-09
Ccnb2	6.63e-05	-0.115899	0.623	0.72	1
Ola1	1.28e-07	-0.115588	0.969	0.967	0.00301565
Myh6	2.42e-11	-0.115584	0.442	0.562	5.7e-07
Hscb	6.41e-11	-0.115581	0.917	0.901	1.51e-06
Pmf1	7.52e-10	-0.115531	0.905	0.891	1.77e-05
Pdcd2l	1.36e-11	-0.115424	0.834	0.836	3.2e-07
Mrps22	2.35e-11	-0.115029	0.929	0.908	5.54e-07
Hdlbp	4.11e-07	-0.115014	0.979	0.971	0.00967901
Asap1	1.17e-08	-0.115007	0.966	0.941	0.000275241
Sf3b2	4.56e-09	-0.114924	0.991	0.989	0.000107338
Coprs	1.07e-07	-0.114749	0.988	0.977	0.00252097
Nufip1	2.09e-08	-0.114735	0.834	0.872	0.000492989
Cenpx	2.16e-11	-0.114639	0.77	0.793	5.08e-07
Helb	3.17e-14	-0.114425	0.304	0.512	7.47e-10
Bod1	8.31e-09	-0.114112	0.945	0.928	0.000195853
Ppm1d	3.35e-08	-0.114088	0.88	0.876	0.00078957
Arhgap11a	1.65e-07	-0.113955	0.448	0.512	0.00388228
Eftud2	2.38e-08	-0.113903	0.939	0.927	0.000560338
Ddrgk1	2.47e-08	-0.113836	0.945	0.921	0.000582325
Ccnl2	2.77e-10	-0.113713	0.963	0.939	6.53e-06
Mum1l1	2.11e-10	-0.113687	0.764	0.776	4.96e-06
Rsrc1	9.08e-14	-0.113622	0.831	0.811	2.14e-09
4932438A13Rik	9.85e-11	-0.11359	0.96	0.922	2.32e-06
Glrx5	3.31e-09	-0.113489	0.982	0.959	7.81e-05
Gmfb	1.46e-07	-0.113438	0.966	0.941	0.00343846
Sem1	1.67e-07	-0.113356	0.988	0.985	0.00393327
Ercc6l	5.49e-14	-0.112955	0.598	0.639	1.29e-09
Wdr3	1.46e-09	-0.112785	0.942	0.924	3.44e-05
Nudt19	2.08e-08	-0.112752	0.61	0.678	0.000489983
Farsa	1.93e-11	-0.112619	0.957	0.939	4.55e-07
Ssb	2e-08	-0.112578	0.991	0.992	0.000470669
Pias4	3.91e-11	-0.112519	0.856	0.844	9.22e-07
Wdhd1	6.65e-07	-0.112473	0.684	0.713	0.015655
Rpl41	1.7e-17	-0.112422	1	0.998	4.01e-13
Exosc7	7.75e-08	-0.112409	0.896	0.908	0.00182555
Tubb5	8.94e-07	-0.112384	0.997	0.995	0.0210646
Znhit1	4.58e-12	-0.112383	0.791	0.778	1.08e-07
Tcof1	7.34e-09	-0.112186	0.89	0.881	0.000172923
Slk	3.12e-07	-0.112117	0.969	0.95	0.00735626
9130401M01Rik	9.92e-08	-0.112001	0.972	0.972	0.00233761
Ndufaf8	1.69e-08	-0.111974	0.966	0.949	0.000397309
Unc13b	1.21e-08	-0.111888	0.724	0.725	0.000285308
Tex30	5.89e-07	-0.11178	0.975	0.975	0.013874
Gna11	8.38e-08	-0.111667	0.929	0.918	0.00197388
Nt5c2	7.18e-13	-0.11144	0.942	0.885	1.69e-08
Abhd14a	3.8e-11	-0.11143	0.316	0.469	8.96e-07
Rps17	4.9e-11	-0.111312	0.997	0.996	1.15e-06
Nusap1	0.000169195	-0.111129	0.448	0.544	1
Psma8	1.4e-07	-0.111117	0.54	0.647	0.00330527
Anapc13	1.12e-08	-0.111117	0.979	0.966	0.000264244
Chmp2a	2.19e-13	-0.111081	1	0.979	5.17e-09
Wdr46	1.08e-08	-0.110821	0.92	0.913	0.000255048
Emc6	5.88e-08	-0.110691	0.988	0.982	0.00138524
Dhx29	2.61e-09	-0.110689	0.715	0.776	6.15e-05
Taf1b	1.24e-13	-0.110644	0.592	0.625	2.92e-09
Cox6b1	1e-08	-0.110535	0.994	0.988	0.000235553
Ralgds	1.16e-09	-0.110317	0.644	0.687	2.73e-05
Uqcrb	5.94e-06	-0.110184	0.988	0.988	0.139849
Ehd4	9.86e-10	-0.11004	0.794	0.807	2.32e-05
Ilf2	4.4e-13	-0.110023	0.991	0.962	1.04e-08
Coq3	5.34e-11	-0.110021	0.488	0.582	1.26e-06
Irak1bp1	3.99e-11	-0.109984	0.583	0.632	9.4e-07
Dcaf4	2.04e-09	-0.109947	0.868	0.872	4.8e-05
Mdn1	3.15e-07	-0.109811	0.988	0.977	0.00740987
Pelp1	1.71e-12	-0.109729	0.948	0.91	4.04e-08
Pitpna	1.89e-09	-0.109698	0.936	0.922	4.46e-05
Epb41l3	5.49e-09	-0.109632	0.647	0.697	0.000129353
Prim1	3.93e-07	-0.109623	0.669	0.674	0.00926198
Cdpf1	1.63e-10	-0.109567	0.641	0.692	3.83e-06
Gm17018	1.27e-10	-0.109451	0.617	0.692	2.98e-06
Iah1	1.3e-09	-0.109447	0.972	0.939	3.06e-05
Rexo2	3.21e-12	-0.109386	0.997	0.973	7.55e-08
Cisd1	5.36e-08	-0.109276	0.933	0.918	0.0012618
Cd2bp2	2.31e-12	-0.108941	0.948	0.915	5.44e-08
Prpf40b	4.47e-10	-0.108863	0.638	0.703	1.05e-05
Ttc21b	3.61e-11	-0.108819	0.663	0.68	8.51e-07
Smim12	8.94e-12	-0.108754	0.81	0.785	2.11e-07
Trap1	2.74e-11	-0.108677	0.89	0.87	6.45e-07
Abt1	1.45e-12	-0.108646	0.794	0.775	3.42e-08
Plekha3	4.82e-11	-0.1086	0.644	0.653	1.14e-06
Rrp9	2.75e-07	-0.108483	0.92	0.919	0.00648086
Zdbf2	4.75e-08	-0.108473	0.635	0.681	0.00111932
Rpia	2.35e-08	-0.108427	0.764	0.798	0.00055474
Ebpl	7.44e-12	-0.108321	0.748	0.766	1.75e-07
Ube2e2	2.41e-15	-0.108315	0.607	0.642	5.68e-11
Bop1	1.31e-10	-0.108068	0.92	0.899	3.08e-06
Brca2	3.6e-06	-0.108064	0.948	0.939	0.0847917
Phf5a	3.08e-08	-0.107961	0.994	0.989	0.000725653
Psma3	3.37e-06	-0.107922	0.985	0.978	0.0793363
Zfp560	1.8e-13	-0.107901	0.521	0.604	4.23e-09
Amdhd2	4.65e-15	-0.10785	0.791	0.745	1.1e-10
Polr3a	2.7e-11	-0.107813	0.672	0.702	6.36e-07
Ddx54	9.25e-11	-0.107595	0.933	0.897	2.18e-06
Ibtk	9.96e-13	-0.107514	0.543	0.616	2.35e-08
Ggct	2.03e-06	-0.107463	0.822	0.845	0.0478522
Slc7a6os	4.71e-13	-0.107453	0.715	0.71	1.11e-08
Wasf1	1.2e-09	-0.1074	0.89	0.874	2.83e-05
Ralgps2	2.76e-11	-0.107393	0.985	0.955	6.51e-07
Rbm25	8.42e-07	-0.107343	0.979	0.979	0.0198262
Depdc7	9.37e-13	-0.107314	0.387	0.537	2.21e-08
Cep164	6e-07	-0.10729	0.816	0.83	0.0141269
Jak1	1.35e-07	-0.107141	0.982	0.961	0.00318922
Ppp2r3c	3.22e-12	-0.107136	0.632	0.674	7.59e-08
Rpl35	3.51e-12	-0.107065	1	0.999	8.27e-08
Akap12	1.66e-08	-0.107053	0.626	0.635	0.000390829
Ufc1	1.23e-09	-0.106901	0.966	0.941	2.91e-05
Med4	6.54e-10	-0.106877	0.985	0.961	1.54e-05
Nfe2l1	1.56e-07	-0.106841	0.936	0.932	0.00367816
Atp5g1	2.83e-10	-0.106829	1	0.992	6.67e-06
Kmt2b	2.23e-08	-0.106772	0.954	0.925	0.000525008
Ryr1	2.48e-12	-0.106719	0.377	0.488	5.84e-08
Nsun5	7.16e-11	-0.106674	0.764	0.766	1.69e-06
Atg14	2.74e-08	-0.106532	0.874	0.884	0.000644604
Desi1	5.95e-12	-0.106445	0.85	0.824	1.4e-07
Phb2	3.47e-08	-0.106413	0.988	0.982	0.000816886
Tln1	1.09e-10	-0.106373	0.905	0.886	2.56e-06
Psme3	7.5e-09	-0.106311	0.951	0.928	0.000176756
Ccdc22	4.14e-09	-0.106302	0.411	0.537	9.76e-05
Lancl1	4.66e-12	-0.106036	0.865	0.836	1.1e-07
Trib3	2.58e-11	-0.105908	0.248	0.451	6.08e-07
Tmem192	8.92e-12	-0.105873	0.454	0.552	2.1e-07
Morc3	2.49e-06	-0.105835	0.957	0.938	0.058659
Btbd7	3.38e-08	-0.105647	0.963	0.931	0.000796724
Snrnp48	2.3e-07	-0.105634	0.89	0.89	0.00542923
Rrp7a	1.56e-11	-0.105594	0.856	0.805	3.67e-07
Utp20	5.34e-10	-0.105554	0.957	0.928	1.26e-05
Inpp5f	1.87e-09	-0.105497	0.902	0.881	4.41e-05
Sec1	1.67e-09	-0.105467	0.466	0.559	3.95e-05
Ubap2	4.24e-08	-0.105466	0.963	0.948	0.00099773
Riok1	2.49e-11	-0.105335	0.773	0.759	5.88e-07
Ctdsp2	1.02e-08	-0.105333	0.933	0.915	0.000240355
Mrpl45	5.35e-09	-0.105259	0.942	0.912	0.000126099
Klhdc10	8.87e-12	-0.105211	0.847	0.833	2.09e-07
Polr2b	9.85e-08	-0.105124	0.963	0.947	0.00232138
Rcc1	2.08e-11	-0.105041	0.758	0.779	4.89e-07
Cox10	1.88e-09	-0.104977	0.758	0.782	4.42e-05
Ncoa3	1.16e-10	-0.104953	0.653	0.673	2.72e-06
Npm3	9.2e-11	-0.104903	0.994	0.973	2.17e-06
Mios	8.24e-10	-0.104875	0.702	0.733	1.94e-05
Alms1	2.76e-07	-0.104752	0.831	0.833	0.00649453
Ankle2	6.01e-10	-0.104578	0.782	0.785	1.41e-05
Anp32a	7.23e-06	-0.104532	0.669	0.753	0.170294
Lsm2	1.04e-05	-0.104518	0.991	0.989	0.244074
Ube2j2	1.39e-07	-0.104487	0.982	0.968	0.00328159
Zc3h18	3.45e-09	-0.104482	0.914	0.886	8.14e-05
Lpin2	6.07e-11	-0.104456	0.911	0.88	1.43e-06
Atad2b	1.15e-11	-0.104286	0.555	0.598	2.72e-07
Pi4ka	6.48e-13	-0.104176	0.727	0.714	1.53e-08
Mrpl24	5.69e-06	-0.10405	0.972	0.964	0.134024
Cby1	2.17e-08	-0.103978	0.727	0.758	0.000510121
Pi4k2a	1.21e-10	-0.103843	0.905	0.878	2.84e-06
Usp16	1.73e-11	-0.103763	0.914	0.865	4.08e-07
Scml2	6.89e-10	-0.103565	0.988	0.953	1.62e-05
Oaz1	2.02e-09	-0.103277	1	0.999	4.76e-05
Plekha8	1.34e-07	-0.103264	0.908	0.896	0.00314969
Klhl12	7.69e-10	-0.103263	0.874	0.87	1.81e-05
Fgfr1op	2.17e-09	-0.103229	0.929	0.913	5.12e-05
Mcrip1	2.56e-08	-0.103071	0.969	0.949	0.00060272
Ppp1r8	1.36e-07	-0.103068	0.923	0.91	0.00320305
Gnl1	1.05e-10	-0.102945	0.942	0.903	2.47e-06
Ncapg	8.69e-08	-0.102939	0.81	0.815	0.00204662
Metrn	1.87e-07	-0.102778	0.617	0.685	0.00440624
Sdhaf4	3.61e-08	-0.102715	0.678	0.715	0.00085067
Asb9	1.25e-07	-0.102662	0.761	0.778	0.00294556
Lrrc51	5.33e-13	-0.102645	0.337	0.462	1.26e-08
Gng5	6.82e-10	-0.102635	0.997	0.996	1.61e-05
Eif3j1	3.19e-07	-0.102618	0.982	0.966	0.00751885
Rtca	1.95e-09	-0.102603	0.782	0.796	4.59e-05
Umps	5.91e-12	-0.102453	0.877	0.856	1.39e-07
Ndufb5	6.19e-07	-0.102451	0.988	0.977	0.0145922
Psmc1	1.8e-05	-0.102422	0.972	0.976	0.423712
Mrps27	3.48e-11	-0.102405	0.653	0.679	8.19e-07
Pla2g1b	4e-15	-0.102274	0.221	0.406	9.41e-11
Nup50	6.4e-08	-0.102196	0.926	0.915	0.00150735
Stard3nl	5.78e-09	-0.102135	0.887	0.873	0.000136153
2020-03-05	1.09e-06	-0.102071	0.966	0.952	0.0257512
Nol6	2.41e-09	-0.102035	0.638	0.685	5.67e-05
Tcf25	0.000579049	-0.101926	0.988	0.979	1
Lsm12	1.61e-08	-0.101847	0.991	0.976	0.000379236
Drap1	1.43e-07	-0.101794	0.982	0.962	0.00336965
Samm50	1.2e-10	-0.10179	0.957	0.922	2.84e-06
Wdr36	2.39e-09	-0.101617	0.933	0.899	5.64e-05
Acat2	2.23e-09	-0.101579	0.66	0.684	5.25e-05
Gnat2	5.73e-11	-0.101504	0.304	0.463	1.35e-06
Arfrp1	7.03e-09	-0.101173	0.902	0.887	0.00016555
Dgcr6	2.45e-09	-0.101068	0.666	0.664	5.76e-05
Cggbp1	3.92e-06	-0.10076	0.945	0.931	0.0922834
Coq8a	4.6e-09	-0.100747	0.571	0.623	0.000108428
Rtf2	2.8e-07	-0.100684	0.948	0.933	0.00660432
N4bp2l2	4.22e-07	-0.100616	0.951	0.936	0.00993173
Ppme1	5.27e-09	-0.100528	0.84	0.819	0.000124241
P3h3	5.45e-05	-0.100502	0.414	0.372	1
Ube2a	8.42e-07	-0.10041	0.733	0.776	0.0198385
Phf13	4.24e-05	-0.100399	0.982	0.973	0.999628
Cyp51	1.69e-05	-0.100387	0.601	0.651	0.397813
Exosc8	3.15e-07	-0.100375	0.988	0.976	0.00741362
N4bp1	3.88e-06	-0.100353	0.862	0.87	0.0913065
Uaca	7.47e-11	-0.100249	0.592	0.592	1.76e-06
Prep	3.31e-09	-0.100183	0.798	0.778	7.79e-05
Pik3c3	4.5e-14	-0.100137	0.727	0.709	1.06e-09
Cul1	1.44e-06	-0.099991	0.966	0.952	0.0339263
Srrm1	1.89e-05	-0.0999639	0.988	0.988	0.444869
Rec114	1.25e-10	-0.0998903	0.871	0.84	2.93e-06
Strbp	1.38e-05	-0.0996864	0.969	0.955	0.324692
Ano10	4.74e-11	-0.0995929	0.528	0.596	1.12e-06
Mrps31	1.15e-13	-0.0995419	0.564	0.627	2.72e-09
Magoh	6.43e-06	-0.0994891	0.982	0.977	0.15151
Sin3a	1.17e-06	-0.0994393	0.963	0.942	0.0275686
Rpsa	2.07e-11	-0.0993545	1	1	4.88e-07
Eef2k	3.44e-07	-0.0992978	0.632	0.699	0.00810635
Cdk14	1.9e-10	-0.0992598	0.469	0.545	4.47e-06
Acin1	0.000207581	-0.0992423	0.982	0.978	1
Pdcd2	5.02e-09	-0.098958	0.96	0.938	0.000118274
Bicd2	2.03e-10	-0.0988703	0.776	0.755	4.79e-06
Acer2	3.92e-06	-0.0988694	0.518	0.584	0.0922802
Mien1	1.73e-05	-0.0987955	0.966	0.967	0.407968
Pnkp	3.86e-09	-0.0986771	0.623	0.659	9.1e-05
Zfp142	2.65e-10	-0.0986082	0.675	0.708	6.24e-06
Thap11	3.17e-09	-0.0986037	0.954	0.925	7.48e-05
Vps53	1.11e-08	-0.098571	0.739	0.721	0.000261339
Hmbs	2.44e-11	-0.09857	0.933	0.895	5.74e-07
Foxo1	2.31e-06	-0.0985666	0.963	0.948	0.0544599
Retreg2	3.4e-11	-0.098553	0.975	0.933	8.02e-07
Prkcq	6.51e-12	-0.0984959	0.313	0.421	1.53e-07
Rps19bp1	2.32e-12	-0.0984445	0.905	0.864	5.47e-08
Nsd2	7.22e-06	-0.09842	0.972	0.952	0.170113
Rfwd3	1.78e-10	-0.0983722	0.899	0.857	4.19e-06
Ppat	2.55e-08	-0.0982805	0.954	0.928	0.000599878
Taf4b	2.06e-09	-0.098268	0.828	0.817	4.86e-05
Rnf212	3.82e-08	-0.0981352	0.54	0.573	0.000900022
Lxn	2.3e-09	-0.0978657	0.497	0.57	5.41e-05
Stk39	8.39e-09	-0.0977374	0.543	0.629	0.00019773
Suv39h2	1.64e-06	-0.0977199	0.883	0.875	0.0386382
Hspd1	9.24e-06	-0.0976157	0.994	0.987	0.217592
Noc3l	2.03e-09	-0.0975965	0.862	0.835	4.78e-05
Msantd3	2.88e-11	-0.0975381	0.365	0.497	6.78e-07
Apc	0.00132506	-0.0975121	0.969	0.959	1
Ndufa11	8.63e-07	-0.0973263	1	0.995	0.0203348
Dopey1	1.15e-12	-0.0970868	0.494	0.562	2.71e-08
Ubr4	3.88e-06	-0.0970054	0.954	0.941	0.0914786
Ap1ar	1.1e-06	-0.0969029	0.89	0.879	0.025962
Rffl	2.64e-10	-0.0968929	0.653	0.688	6.22e-06
Dhx8	3.17e-08	-0.0968363	0.917	0.899	0.00074612
Mdm2	5.56e-08	-0.096806	0.887	0.875	0.00131064
Tm2d2	2.99e-08	-0.0967737	0.675	0.714	0.000705306
Ccna2	0.000946343	-0.0967429	0.693	0.775	1
Cinp	3.21e-09	-0.0967391	0.804	0.792	7.55e-05
Mrpl37	8.61e-07	-0.0967285	0.865	0.865	0.0202776
Specc1l	7.45e-06	-0.0966925	0.788	0.788	0.175461
Aplp2	9.13e-05	-0.096666	0.96	0.953	1
Las1l	1.74e-07	-0.0966643	0.819	0.802	0.00409417
Pafah1b3	1.03e-05	-0.096627	0.985	0.975	0.242136
Racgap1	2.14e-07	-0.0964662	0.804	0.808	0.00505132
Zfand5	4.08e-08	-0.0964352	0.991	0.967	0.000960932
Dtx2	4.25e-08	-0.0963636	0.896	0.876	0.00100148
Efcab10	7.82e-13	-0.0963327	0.31	0.406	1.84e-08
Lrrc59	4.06e-07	-0.0963105	0.966	0.942	0.00956663
Mtdh	2.91e-06	-0.0962635	0.963	0.952	0.0685852
Lyrm9	5.4e-12	-0.0960109	0.405	0.505	1.27e-07
Kiz	2.49e-10	-0.0959982	0.583	0.611	5.86e-06
Naca	1.3e-11	-0.0959614	1	0.996	3.07e-07
Ddx1	0.000336074	-0.0958205	0.966	0.958	1
Gmds	1.34e-09	-0.0957514	0.525	0.618	3.15e-05
Nae1	9.11e-07	-0.0956968	0.988	0.968	0.0214541
Mrps18c	2.8e-11	-0.095639	0.899	0.869	6.6e-07
Cmtm7	4.48e-09	-0.0956107	0.316	0.435	0.000105652
Dus1l	6.97e-08	-0.0955659	0.914	0.916	0.00164154
Trappc3	1.28e-10	-0.0955237	0.933	0.893	3e-06
Naxe	5.97e-10	-0.0955236	0.96	0.928	1.41e-05
Fam216a	8.72e-14	-0.095511	0.893	0.833	2.05e-09
Xab2	4.8e-08	-0.0954784	0.85	0.846	0.00113039
2010300C02Rik	7.57e-11	-0.0954456	0.509	0.57	1.78e-06
Vps36	3.08e-07	-0.0953692	0.663	0.68	0.0072673
Smpd2	3.28e-07	-0.0953059	0.687	0.727	0.00772089
Mrps33	4.66e-09	-0.0952856	0.982	0.952	0.000109743
Hcfc1r1	1.21e-11	-0.0951971	0.837	0.783	2.85e-07
Zmym5	1.38e-07	-0.0951626	0.966	0.941	0.00325726
Paxbp1	3.27e-10	-0.0950708	0.945	0.904	7.7e-06
Rrp12	3.14e-08	-0.0950059	0.807	0.8	0.000739065
H2afz	0.000101797	-0.0948798	1	0.988	1
Nudt4	1.83e-05	-0.0947356	0.923	0.919	0.430472
Cep85	1.26e-05	-0.0947061	0.929	0.915	0.297948
Zfp251	1e-10	-0.0947052	0.534	0.589	2.37e-06
Otud3	3.91e-08	-0.0946709	0.748	0.758	0.000922166
Radil	2.25e-09	-0.0945409	0.5	0.594	5.29e-05
Eef1akmt1	6.96e-08	-0.0943225	0.669	0.744	0.00163921
Tfb2m	4.87e-13	-0.0942739	0.693	0.695	1.15e-08
Fis1	1.64e-12	-0.0941137	0.975	0.962	3.85e-08
Tmem29	8.73e-10	-0.0940229	0.804	0.787	2.06e-05
Tmem11	2.29e-08	-0.093966	0.966	0.931	0.000540582
Psmb2	6.47e-06	-0.0939481	0.991	0.99	0.152364
Krtcap3	9.14e-08	-0.0939245	0.893	0.878	0.00215283
Lmbr1l	5.54e-10	-0.0939131	0.598	0.65	1.31e-05
Ttc19	3.76e-06	-0.0938549	0.979	0.961	0.0885618
Ift46	9.56e-07	-0.0937502	0.865	0.856	0.0225116
Rbbp8	5.33e-08	-0.0937344	0.816	0.782	0.0012565
Stag1	6.79e-05	-0.0935643	0.985	0.966	1
Txnl1	3.99e-06	-0.0935066	0.994	0.988	0.093885
Upp1	5.16e-06	-0.0934786	0.736	0.853	0.121669
Taf7	2.38e-06	-0.0934143	0.991	0.983	0.0561121
Mrpl42	2.61e-05	-0.0933898	0.982	0.972	0.615352
Ralbp1	1.4e-05	-0.0932495	0.985	0.976	0.328665
Lonrf3	9.16e-05	-0.0932009	0.834	0.857	1
Gins4	6.55e-09	-0.0931433	0.966	0.928	0.000154225
Cox6c	6.26e-06	-0.0931272	0.997	0.99	0.147532
Tbl3	3.87e-08	-0.0930537	0.89	0.857	0.000911404
2010107E04Rik	2.43e-06	-0.0928126	0.994	0.988	0.057259
Nme6	2.81e-09	-0.0927883	0.641	0.65	6.63e-05
Tmtc4	1.49e-07	-0.0926581	0.844	0.833	0.00351522
Kars	2.08e-11	-0.0925354	0.896	0.855	4.89e-07
Mrps14	2.63e-08	-0.09242	0.994	0.977	0.000618486
Nup43	5.71e-06	-0.092403	0.874	0.89	0.134611
Txnrd3	1.16e-08	-0.0922288	0.896	0.838	0.000272988
Gm16286	1.29e-06	-0.0921475	0.929	0.914	0.0303323
Man2b1	1.67e-11	-0.0921403	0.291	0.467	3.93e-07
Uchl1	6.62e-08	-0.0920881	1	0.993	0.00155903
Cyc1	0.00029318	-0.0920734	0.979	0.985	1
Plrg1	1.46e-06	-0.0918421	0.761	0.759	0.0344473
Ipo4	6.55e-10	-0.091823	0.933	0.896	1.54e-05
Lyst	4.46e-06	-0.091801	0.549	0.564	0.105134
Pdk3	1.17e-09	-0.0917595	0.868	0.844	2.76e-05
Swi5	7.33e-07	-0.091654	0.994	0.985	0.0172685
Ifitm1	4.83e-10	-0.0915295	0.267	0.348	1.14e-05
Mob2	1.29e-08	-0.0915196	0.84	0.818	0.000303361
Nsf	4.03e-07	-0.0914345	0.742	0.759	0.00949629
Mrpl41	2.53e-07	-0.0914313	0.933	0.908	0.00595879
Xrcc5	1.66e-08	-0.0914186	0.752	0.787	0.000390316
Xrcc1	1.45e-09	-0.0914117	0.776	0.75	3.42e-05
Eed	2.61e-06	-0.0913287	0.908	0.89	0.0614299
Skiv2l2	9.51e-09	-0.09132	0.936	0.901	0.000223927
Wdr26	2.98e-08	-0.0911625	0.979	0.944	0.000702444
Polr2h	1.98e-06	-0.0910503	0.975	0.956	0.0466327
Znrd1	7.58e-11	-0.0909869	0.917	0.859	1.79e-06
Tcf7	1.25e-05	-0.0909805	0.871	0.852	0.295415
Kctd10	1.14e-05	-0.0907305	0.902	0.897	0.267581
Tut1	1.97e-11	-0.0907156	0.586	0.588	4.64e-07
Rgs10	5.85e-09	-0.0906303	0.206	0.348	0.000137705
Ubtd1	5.73e-10	-0.090531	0.38	0.475	1.35e-05
Map4	7.48e-06	-0.0905077	0.963	0.943	0.176173
Fmnl2	2.6e-10	-0.090351	0.537	0.578	6.12e-06
Ripk4	1.73e-09	-0.090299	0.491	0.576	4.08e-05
Srp72	3.96e-06	-0.090223	0.942	0.921	0.0933462
Espl1	2.65e-06	-0.0901757	0.65	0.709	0.0623482
Snrnp40	1.08e-05	-0.0900925	0.957	0.95	0.254873
Gosr2	2.47e-07	-0.0899848	0.807	0.798	0.00582446
Asna1	3.83e-07	-0.0899276	0.975	0.953	0.00903376
Larp7	0.000227902	-0.089915	0.942	0.939	1
H2afy	1.99e-07	-0.0897201	0.988	0.97	0.00469705
Idi1	0.000285265	-0.0896967	0.739	0.755	1
Rps27	7e-06	-0.0896875	1	0.999	0.164792
Grsf1	9.37e-08	-0.0895934	0.942	0.907	0.00220676
Tcp11l1	4.63e-11	-0.0893705	0.248	0.393	1.09e-06
Prmt9	3.21e-10	-0.0893695	0.537	0.598	7.57e-06
Fsd1	1.6e-06	-0.0891538	0.899	0.875	0.0377746
R3hcc1l	7.01e-11	-0.0890617	0.436	0.509	1.65e-06
Pigx	5.68e-06	-0.0890382	0.948	0.922	0.133797
Zmym4	5.34e-08	-0.0888718	0.972	0.933	0.00125907
Wdr55	1.39e-08	-0.0888488	0.828	0.81	0.000327713
Hist1h1b	0.0016801	-0.0888414	0.485	0.408	1
Ccdc181	3.96e-09	-0.0888384	0.402	0.503	9.34e-05
Kif18a	2.34e-05	-0.0888047	0.586	0.635	0.552249
Prkcsh	6.12e-08	-0.0887108	0.933	0.912	0.00144122
Arhgap10	1.63e-07	-0.0885734	0.81	0.81	0.00384405
Ints4	4.77e-12	-0.0885681	0.629	0.641	1.12e-07
Ndufb10	2.39e-06	-0.0885489	0.991	0.973	0.0562178
Rras	3.45e-06	-0.0884561	0.945	0.92	0.0812253
Ddx4	0.00014639	-0.0884281	0.985	0.981	1
Pik3r2	1.27e-07	-0.0884195	0.853	0.829	0.00299811
Armcx5	7.07e-11	-0.0883592	0.638	0.664	1.67e-06
Eif2b4	6.85e-08	-0.0883562	0.874	0.858	0.00161477
Ndufaf7	8.15e-09	-0.0882751	0.537	0.642	0.000192025
Lig3	1.27e-07	-0.0881154	0.81	0.812	0.00300106
Acadl	7.28e-11	-0.0881097	0.764	0.736	1.72e-06
Cuta	0.000408637	-0.0880953	0.954	0.956	1
Cntrl	4.57e-05	-0.0880699	0.88	0.875	1
Aven	1.76e-10	-0.0880566	0.555	0.578	4.16e-06
Bckdha	2.33e-09	-0.0879922	0.813	0.782	5.5e-05
Rnf10	4.2e-05	-0.0879051	0.89	0.87	0.990023
Gm2000	1.91e-09	-0.0878935	0.54	0.581	4.51e-05
Ckap2l	8.59e-06	-0.0878011	0.334	0.457	0.202274
Uimc1	1.54e-08	-0.0878001	0.752	0.755	0.000361849
Glyr1	9.52e-08	-0.0876778	0.963	0.932	0.00224207
Jtb	2.86e-07	-0.087621	0.89	0.874	0.00673622
Tonsl	9.47e-09	-0.0876184	0.356	0.462	0.000223066
Rpa2	3.19e-05	-0.0876124	0.975	0.959	0.751125
Polr1b	6.06e-09	-0.0876003	0.672	0.664	0.000142832
Wdr60	2.5e-08	-0.0874999	0.706	0.679	0.000588816
Sfswap	9.16e-07	-0.0874641	0.883	0.878	0.0215674
Tbc1d20	1.65e-09	-0.0874107	0.896	0.868	3.9e-05
Mettl13	8.53e-10	-0.0873908	0.794	0.767	2.01e-05
Syce1l	1.51e-11	-0.0873643	0.245	0.385	3.55e-07
Naa35	1.8e-06	-0.087318	0.985	0.965	0.0423426
Anp32b	0.000389398	-0.087209	0.997	0.996	1
Rpusd4	1.1e-07	-0.0870784	0.693	0.716	0.00259489
Mrps17	1.1e-08	-0.0870602	0.972	0.941	0.000259856
Csnk2a2	1.4e-06	-0.0870476	0.988	0.968	0.0330133
Atg101	4.33e-11	-0.0870133	0.957	0.912	1.02e-06
Cops4	2.08e-09	-0.0869229	0.96	0.919	4.89e-05
Dixdc1	3.57e-13	-0.0867052	0.144	0.307	8.4e-09
Uhrf1	0.00412666	-0.0866029	0.813	0.852	1
Birc5	0.00204821	-0.086594	0.758	0.764	1
Stau1	1.77e-08	-0.0865897	0.969	0.937	0.000417775
Ethe1	4.12e-14	-0.0865421	0.178	0.352	9.71e-10
Pom121	5.89e-10	-0.086514	0.825	0.765	1.39e-05
Acsl1	1.81e-08	-0.0864838	0.552	0.604	0.000425237
Mcm3ap	6.8e-10	-0.0864509	0.847	0.812	1.6e-05
Hsd17b10	3.89e-08	-0.0864043	0.77	0.765	0.000917069
Nup214	7.51e-09	-0.0863198	0.89	0.867	0.000177022
Ccdc71	1.01e-11	-0.0861342	0.736	0.71	2.38e-07
Rnf40	2.34e-09	-0.0860953	0.727	0.725	5.51e-05
Gatad2a	5.38e-07	-0.0860126	0.982	0.964	0.0126816
Wdr83	2e-08	-0.0860089	0.558	0.612	0.000470092
Rapgef6	1.63e-08	-0.0860075	0.954	0.91	0.000384136
Gm16222	3.61e-10	-0.0859729	0.42	0.327	8.5e-06
Lonp1	3.03e-09	-0.0859531	0.868	0.833	7.13e-05
Tfam	5.41e-10	-0.0859179	0.837	0.787	1.28e-05
Nipa1	2.53e-10	-0.0858951	0.365	0.48	5.96e-06
Metap1d	3.7e-10	-0.0857551	0.313	0.436	8.73e-06
Bard1	1.95e-09	-0.0857241	0.387	0.472	4.6e-05
Aldoc	3.07e-08	-0.0856348	0.549	0.595	0.000724327
Rnf214	2.3e-12	-0.0854528	0.883	0.808	5.42e-08
Mrps30	2.51e-08	-0.0853555	0.865	0.84	0.000592129
Mcm10	3.47e-06	-0.0853054	0.525	0.583	0.0818515
Lars	3.92e-08	-0.085211	0.948	0.91	0.000924489
Acot7	8.64e-15	-0.0849906	0.66	0.605	2.04e-10
Aamdc	4.48e-10	-0.0848848	0.506	0.583	1.06e-05
Zpr1	8.72e-07	-0.0847875	0.942	0.918	0.0205539
Spast	1.5e-05	-0.0847568	0.914	0.887	0.353815
Adarb1	1.28e-06	-0.0844864	0.598	0.64	0.0300868
Cdc20	1.43e-05	-0.0844341	0.945	0.902	0.337314
Scaf8	6.06e-08	-0.0843866	0.819	0.817	0.00142687
Dctn3	1.29e-09	-0.0843789	0.85	0.806	3.03e-05
Ppil4	3.41e-05	-0.0843733	0.975	0.952	0.80356
Orc2	5.17e-07	-0.0843532	0.914	0.896	0.0121764
Csde1	2.9e-05	-0.0843291	0.988	0.982	0.684052
BC030867	9.84e-09	-0.0843236	0.497	0.56	0.00023187
Orc6	4.99e-09	-0.0842457	0.951	0.907	0.000117634
Ets1	4.73e-10	-0.0842328	0.635	0.664	1.11e-05
Prim2	4.05e-05	-0.084189	0.712	0.703	0.953843
Ube2j1	2.81e-05	-0.0841692	0.782	0.801	0.66224
Cdh15	1.09e-08	-0.0841081	0.706	0.695	0.00025569
Xrcc6	2.36e-07	-0.0841065	0.923	0.891	0.00556576
Azi2	1.92e-07	-0.0840723	0.73	0.727	0.00452112
Rad17	0.00029588	-0.0840379	0.905	0.899	1
Pbk	1.28e-05	-0.0840365	0.663	0.673	0.300578
Kin	4.61e-06	-0.084001	0.773	0.765	0.108635
Virma	4.42e-07	-0.0839781	0.822	0.81	0.010423
Rasa3	2.14e-08	-0.0839396	0.577	0.628	0.000503509
Ckap5	2.59e-05	-0.0838971	0.96	0.945	0.609564
Mrpl1	2.64e-06	-0.083881	0.853	0.836	0.0620767
Xpr1	3.22e-09	-0.0838786	0.669	0.67	7.59e-05
Spr	1.21e-06	-0.083847	0.555	0.606	0.0285108
Srpk2	0.000117444	-0.083812	0.979	0.971	1
Mrps9	9.62e-07	-0.0837902	0.933	0.907	0.0226697
Napg	6.37e-06	-0.0836779	0.936	0.918	0.150169
Arrb2	3.44e-08	-0.0835532	0.883	0.845	0.000809659
Fbxw7	6.05e-07	-0.0835228	0.84	0.839	0.0142425
Gemin5	3.09e-06	-0.0834899	0.942	0.925	0.0727657
Nsrp1	7.73e-05	-0.0833488	0.979	0.966	1
Dnaja1	1.74e-05	-0.0833353	0.997	0.995	0.410001
1700037H04Rik	1.27e-07	-0.083321	0.767	0.742	0.00299775
Fgd5	3.83e-09	-0.0833053	0.163	0.284	9.01e-05
Ercc3	6.53e-07	-0.0832882	0.715	0.718	0.0153822
Zfyve9	0.000530206	-0.0832815	0.834	0.823	1
Aurka	0.00077986	-0.0832485	0.482	0.56	1
Stam2	1.12e-10	-0.0832295	0.877	0.824	2.64e-06
Eif3m	6.06e-05	-0.083199	0.985	0.971	1
Nop53	4.23e-07	-0.0831763	0.963	0.933	0.00996061
Snrnp70	4.89e-05	-0.0831656	0.988	0.97	1
Pygb	2.6e-07	-0.0831348	0.65	0.68	0.00613047
Qars	6.49e-06	-0.0830672	0.926	0.915	0.152943
Sgk3	1.11e-06	-0.0830443	0.936	0.904	0.0262648
Zcchc10	6.88e-09	-0.0829655	0.702	0.685	0.000162126
Ptges2	5.33e-10	-0.0827785	0.675	0.652	1.26e-05
Lamtor5	2.14e-08	-0.0827689	0.923	0.878	0.000503221
Kif20a	0.000180878	-0.0827677	0.623	0.726	1
Rrp8	1.68e-10	-0.0827293	0.791	0.759	3.96e-06
Klhl11	1.57e-09	-0.0826444	0.773	0.75	3.69e-05
4930453N24Rik	1.2e-09	-0.0825026	0.837	0.802	2.82e-05
Pemt	4.43e-10	-0.0824688	0.445	0.512	1.04e-05
Dnajc15	4.72e-07	-0.0824046	0.89	0.869	0.0111299
4833420G17Rik	1.87e-09	-0.0823141	0.908	0.851	4.39e-05
Micu1	2.34e-09	-0.082194	0.472	0.536	5.52e-05
Hexa	2.46e-07	-0.0821091	0.865	0.85	0.00579614
Lin28a	0.000338806	-0.0820287	0.828	0.838	1
Ptbp1	8.12e-05	-0.0820032	0.966	0.949	1
Dapk2	2.08e-05	-0.0819396	0.549	0.619	0.488832
Polr3d	4.06e-05	-0.0819195	0.954	0.944	0.956061
Flii	4.81e-09	-0.0819129	0.66	0.663	0.00011327
Cenps	3.03e-07	-0.08187	0.767	0.772	0.00712825
Cdk5rap2	4.15e-07	-0.0816922	0.837	0.811	0.00977973
Gabarapl2	1.11e-05	-0.0816799	0.957	0.944	0.260502
Nxt1	4.26e-08	-0.0816434	0.896	0.833	0.00100392
Suclg1	2.49e-05	-0.0816068	0.972	0.965	0.586043
Fgfr1	4.79e-07	-0.0815597	0.531	0.593	0.0112841
Ppih	4.26e-05	-0.0813962	0.975	0.959	1
Phf11d	4.43e-05	-0.0813739	0.561	0.598	1
Atad3a	3.72e-09	-0.0813659	0.945	0.905	8.76e-05
Cisd3	4.2e-07	-0.0813425	0.466	0.512	0.00990309
Usp19	2.05e-06	-0.0813172	0.939	0.913	0.0482246
Cks2	8.05e-05	-0.0812163	0.979	0.97	1
Qrsl1	4.65e-10	-0.0811854	0.549	0.601	1.1e-05
Abraxas1	1.21e-09	-0.0810764	0.58	0.61	2.86e-05
Ift74	4.31e-06	-0.0809229	0.963	0.927	0.101517
Ddx43	1.21e-07	-0.0809055	0.515	0.581	0.00286132
Lrrfip2	3.33e-08	-0.0807781	0.825	0.798	0.000785378
Psmd3	6.22e-07	-0.0807693	0.908	0.882	0.014659
Zmynd8	1.34e-06	-0.0807276	0.752	0.737	0.0314892
Gm340	6.68e-06	-0.0807116	0.632	0.675	0.15742
1700020I14Rik	2.41e-06	-0.0806849	0.948	0.905	0.0568518
Ndufb6	7.33e-05	-0.08066	0.969	0.959	1
Zswim1	7.06e-07	-0.0805635	0.577	0.583	0.0166422
Cops9	1.13e-05	-0.0805028	0.972	0.95	0.265575
Pfdn5	4.08e-06	-0.0804328	1	0.992	0.0960847
Nop2	1.23e-08	-0.0802948	0.822	0.787	0.000288774
Wdr48	1.49e-07	-0.0802572	0.939	0.914	0.00351991
Mpdz	4.24e-08	-0.0802351	0.537	0.575	0.000997964
Dync1li1	2.6e-06	-0.0801855	0.871	0.841	0.0612538
Gkap1	8.62e-05	-0.0801564	0.972	0.959	1
Mesd	4.83e-09	-0.0801517	0.905	0.851	0.000113855
Snx9	1.44e-06	-0.0801056	0.752	0.762	0.0340349
Poc5	5.33e-12	-0.0800492	0.316	0.423	1.25e-07
Plk1	0.000358664	-0.0799162	0.411	0.445	1
Plekhf2	3.22e-05	-0.0798614	0.871	0.868	0.757873
Aamp	7.19e-06	-0.0798543	0.991	0.979	0.169439
Fam90a1b	5.93e-07	-0.0797659	0.359	0.467	0.0139653
Tlk2	0.00167773	-0.0796822	0.945	0.933	1
Ints8	3.36e-11	-0.079628	0.709	0.684	7.92e-07
Ip6k1	6.87e-07	-0.079622	0.89	0.875	0.0161913
Borcs5	4.53e-08	-0.0796203	0.38	0.463	0.0010668
Ero1l	5.72e-06	-0.0795301	0.911	0.886	0.134783
Crybg3	1.19e-06	-0.0793297	0.288	0.376	0.0279768
Cep95	4.56e-08	-0.0791775	0.656	0.647	0.00107318
1700016K19Rik	1.8e-11	-0.0790903	0.16	0.321	4.23e-07
Vps26b	2.91e-10	-0.0790764	0.712	0.718	6.86e-06
Dnajb6	0.00092896	-0.079036	0.982	0.981	1
Mbtps1	9.64e-09	-0.0789635	0.908	0.861	0.000227171
Eloc	2.78e-07	-0.078904	0.969	0.93	0.00653869
Rad21	0.000359744	-0.0788583	0.969	0.95	1
Dtd2	2.95e-08	-0.0787716	0.509	0.565	0.000695905
Eif4a3	7.07e-06	-0.078767	0.991	0.981	0.166619
Cbll1	6.46e-08	-0.0787448	0.825	0.796	0.00152179
Sf3b1	1.32e-06	-0.0785122	0.997	0.979	0.0310758
Siva1	0.00013808	-0.0784491	0.997	0.99	1
Dock11	1.23e-07	-0.0784423	0.574	0.606	0.00290054
Plcl2	1.23e-09	-0.0784257	0.242	0.378	2.9e-05
Xpc	0.000161189	-0.0784064	0.92	0.887	1
Usp2	6.92e-05	-0.0783417	0.567	0.635	1
Mrpl16	2.98e-12	-0.0783274	0.902	0.839	7.02e-08
Wee1	1.06e-06	-0.0783018	0.724	0.719	0.0250075
Ppp1r16a	3.05e-10	-0.0782928	0.445	0.458	7.19e-06
Zfp407	6.04e-07	-0.0782529	0.819	0.773	0.0142195
Cnot1	0.000183479	-0.07807	0.963	0.948	1
Fam222b	1.88e-06	-0.0780219	0.834	0.811	0.0443611
Shq1	3.01e-11	-0.0779805	0.868	0.822	7.08e-07
Brms1	1.15e-11	-0.0779367	0.724	0.682	2.7e-07
Nubp1	4.36e-06	-0.0779115	0.954	0.931	0.102626
Tmem5	0.000118935	-0.0778996	0.822	0.833	1
Fbxo28	2.34e-08	-0.0778941	0.788	0.756	0.000551656
4931406P16Rik	7.07e-06	-0.0776507	0.905	0.868	0.16657
Smchd1	6.71e-05	-0.0775262	0.988	0.984	1
Csnk1d	2.77e-08	-0.0775237	0.975	0.933	0.000651574
Crtam	5.65e-13	-0.0775084	0.144	0.312	1.33e-08
Zbed5	8.3e-06	-0.077501	0.844	0.845	0.195469
Dph3	1.26e-06	-0.0774337	0.988	0.97	0.0296264
Ddx56	3.7e-11	-0.0774172	0.791	0.753	8.72e-07
Arrdc4	9.43e-07	-0.0773916	0.638	0.638	0.0222227
Otud4	1.41e-07	-0.0772622	0.963	0.918	0.00331382
Dnm2	1.74e-10	-0.0772287	0.755	0.715	4.09e-06
Top1mt	1.64e-08	-0.0771351	0.433	0.488	0.000387148
Mcm5	0.00037588	-0.0770182	0.902	0.882	1
Sfmbt2	5.98e-06	-0.0768368	0.748	0.737	0.14098
Wdfy1	5.38e-05	-0.0767943	0.899	0.879	1
Mrpl34	0.000946239	-0.0767557	0.954	0.949	1
Setd3	2.11e-05	-0.0767457	0.933	0.909	0.497186
Dcp2	1.61e-06	-0.076556	0.804	0.796	0.038029
Riok3	1.39e-08	-0.0765113	0.914	0.869	0.0003283
Tdh	2.45e-08	-0.076381	0.199	0.322	0.000577571
Usp15	9.65e-06	-0.0763667	0.81	0.807	0.227317
Mea1	0.000277596	-0.0762917	0.985	0.976	1
Znrd1as	5.76e-11	-0.0762696	0.294	0.382	1.36e-06
Ilf3	4.79e-05	-0.0762003	0.982	0.956	1
Elp4	6.72e-10	-0.0761515	0.531	0.536	1.58e-05
Prps1	1.22e-08	-0.0761197	0.521	0.501	0.00028623
Ift88	1.2e-08	-0.0760907	0.549	0.583	0.000281679
Stag3	2.07e-05	-0.0760678	0.908	0.892	0.487248
Rpa1	8.26e-07	-0.0760319	0.773	0.776	0.0194681
Lamtor1	9.96e-05	-0.0759495	0.985	0.968	1
Arhgdig	1.09e-06	-0.075927	0.779	0.773	0.0257528
Crot	4.74e-07	-0.0759172	0.712	0.701	0.011164
Topors	0.00012345	-0.0758709	0.972	0.947	1
Exosc4	3.26e-05	-0.0758661	0.893	0.862	0.767997
Dazap1	5.77e-05	-0.0758362	0.975	0.96	1
Myo10	1.98e-08	-0.075794	0.706	0.661	0.000465587
Cd274	7.36e-07	-0.0757038	0.371	0.451	0.0173286
Prmt1	0.000901022	-0.0756396	0.997	0.993	1
Rtkn2	4.03e-07	-0.0755268	0.288	0.399	0.00949386
Elp5	8.31e-05	-0.0754909	0.902	0.892	1
Tpd52l2	1.63e-07	-0.0754243	0.954	0.912	0.00384202
Smap1	0.000232859	-0.0750327	0.966	0.949	1
C1qtnf12	9.81e-09	-0.0750186	0.423	0.459	0.000231025
Lsm7	0.000837542	-0.0749794	0.985	0.983	1
Brd7	5.9e-05	-0.0749695	0.972	0.952	1
Anxa7	3.13e-06	-0.0749537	0.933	0.909	0.0736405
Fam117b	2.14e-06	-0.0749524	0.822	0.792	0.0504728
Fbxo22	1.16e-06	-0.0749468	0.84	0.8	0.0273192
Atp6v1f	0.000145896	-0.0749366	0.994	0.982	1
Rhno1	2e-07	-0.0749055	0.81	0.79	0.004702
Snap29	4.09e-10	-0.0748853	0.721	0.699	9.63e-06
Mprip	0.00032816	-0.0747809	0.975	0.954	1
Prpf3	1.15e-07	-0.0747495	0.883	0.85	0.00269854
Map7d2	4.38e-05	-0.0746756	0.939	0.908	1
Fam210b	6.43e-07	-0.074643	0.439	0.487	0.0151584
Casc3	0.000210843	-0.0744853	0.957	0.938	1
Prpf6	3.97e-07	-0.0743613	0.926	0.895	0.00935005
Cd47	3.48e-09	-0.0743189	0.807	0.758	8.19e-05
Fam3c	6.6e-06	-0.0742827	0.66	0.659	0.155589
Cdc34	5.12e-05	-0.0742739	0.957	0.932	1
Dkc1	4.94e-05	-0.0742447	0.911	0.902	1
Gnai2	0.00336786	-0.0742317	0.982	0.977	1
Nectin3	6e-08	-0.074187	0.5	0.543	0.0014137
Znhit3	2.6e-07	-0.0741798	0.807	0.766	0.00611864
Htatip2	1.16e-07	-0.0741629	0.414	0.495	0.00272654
Xrn1	5.39e-07	-0.0741421	0.877	0.853	0.0127013
Suclg2	5.49e-07	-0.0740801	0.623	0.646	0.0129389
Mrnip	5.8e-09	-0.0740288	0.485	0.51	0.000136677
Fmnl3	1.13e-07	-0.0739517	0.65	0.661	0.00266219
Thoc7	4.9e-06	-0.0739338	0.779	0.747	0.115438
Fam192a	0.000126317	-0.0738192	0.939	0.915	1
Hsf2	2.35e-06	-0.0738126	0.804	0.793	0.0553783
Brk1	8.45e-05	-0.0735733	0.988	0.978	1
Snrnp27	1.53e-08	-0.0735373	0.939	0.903	0.00035948
Rfc1	0.00746376	-0.0735195	0.982	0.981	1
Ifrd2	3.58e-06	-0.0734876	0.816	0.808	0.0843056
Rpain	5.48e-07	-0.0734723	0.798	0.783	0.0129085
Zcchc8	3.38e-07	-0.0734273	0.641	0.619	0.00797379
Spc25	0.00124723	-0.0733388	0.834	0.833	1
Zbtb8os	3.97e-06	-0.0732617	0.89	0.856	0.0935526
Ttc27	4.64e-10	-0.073246	0.712	0.692	1.09e-05
Nsmce1	7.28e-07	-0.0731813	0.926	0.885	0.0171391
Prune1	8.81e-09	-0.073088	0.804	0.766	0.000207521
Rbm6	0.00164407	-0.0730561	0.969	0.959	1
Pofut2	8.88e-08	-0.073031	0.825	0.784	0.002092
Fdxacb1	1.16e-10	-0.0730085	0.592	0.583	2.74e-06
Gpr137b	6.97e-08	-0.072973	0.325	0.422	0.00164133
Tmem53	2.68e-10	-0.0729572	0.239	0.343	6.31e-06
Frmd6	4.33e-06	-0.0729443	0.733	0.731	0.101929
Tex264	4.13e-07	-0.0729227	0.834	0.812	0.00973757
Hsp90aa1	0.000270596	-0.0729016	1	1	1
Crybg2	1.54e-07	-0.0728722	0.402	0.464	0.00363786
Yif1b	1.74e-06	-0.0727909	0.899	0.862	0.0410978
Mical3	2.79e-07	-0.072757	0.816	0.789	0.00657771
Rps6kb1	2.96e-07	-0.0725875	0.739	0.686	0.00697509
Wdtc1	7.62e-08	-0.0725027	0.767	0.738	0.00179464
Mvk	6.56e-06	-0.0724894	0.525	0.582	0.154558
Sdccag3	7.69e-07	-0.0724443	0.837	0.792	0.0181243
Dnajc9	3.35e-05	-0.0724107	0.813	0.777	0.790224
Map2k4	3.65e-06	-0.0723963	0.58	0.577	0.0859781
Tex14	3.1e-06	-0.0723307	0.948	0.91	0.073075
Nphp1	1.15e-08	-0.0723091	0.313	0.411	0.000271598
Rnf26	4.4e-05	-0.0722893	0.62	0.625	1
Ccser2	2.79e-07	-0.0722492	0.5	0.508	0.00657537
Foxm1	7.98e-08	-0.0722338	0.429	0.464	0.00188097
Slc25a33	4.48e-05	-0.0722221	0.822	0.811	1
Gss	4.35e-12	-0.0722176	0.663	0.642	1.02e-07
Tsacc	3.71e-07	-0.07214	0.604	0.635	0.00875003
Spats2	3.18e-05	-0.0720723	0.939	0.919	0.74822
Hspbap1	2.52e-06	-0.0719862	0.887	0.853	0.05947
Spout1	3.97e-06	-0.0719314	0.702	0.707	0.0935053
Vcl	1.06e-06	-0.0719075	0.512	0.553	0.0249692
Acaa1a	1.08e-06	-0.0719067	0.426	0.503	0.0255079
Stk3	9.73e-10	-0.0718879	0.494	0.535	2.29e-05
B9d1	7.38e-07	-0.0718794	0.607	0.622	0.0173824
Sf3a1	2.82e-06	-0.0718001	0.942	0.908	0.0663301
Ap1s1	3.19e-05	-0.0715952	0.791	0.789	0.751029
Hltf	8.45e-06	-0.0715832	0.577	0.611	0.199052
Homer2	4.33e-07	-0.0715806	0.515	0.515	0.0102093
Sde2	0.000126651	-0.0715672	0.933	0.913	1
Phactr4	8.11e-05	-0.0715435	0.816	0.76	1
Hspa9	3.81e-05	-0.0715006	0.985	0.97	0.898471
Rgl1	9.73e-09	-0.0714846	0.472	0.518	0.000229312
Atmin	3.98e-05	-0.0713893	0.408	0.47	0.938781
Gpr180	8.28e-07	-0.0713827	0.399	0.456	0.019496
Zfp87	4.66e-09	-0.0713147	0.377	0.444	0.000109721
Phb	0.000266765	-0.0712826	0.969	0.955	1
Szrd1	4.19e-08	-0.0712767	0.724	0.69	0.000986694
Mki67	2.18e-09	-0.0712403	0.837	0.708	5.15e-05
Prkcz	4.32e-06	-0.0712228	0.844	0.815	0.101854
Trpc4ap	7.74e-06	-0.0712139	0.761	0.758	0.182277
Pnrc1	0.000108353	-0.0711958	0.951	0.932	1
Abhd5	0.000686952	-0.071148	0.798	0.806	1
Ing2	1.74e-05	-0.0711392	0.893	0.872	0.410979
2810004N23Rik	0.0023274	-0.0711163	0.982	0.97	1
Mrpl17	2.33e-07	-0.0710754	0.994	0.966	0.00549756
Ube2h	8.91e-06	-0.0710507	0.945	0.899	0.209823
Txnrd2	1.55e-09	-0.0709746	0.429	0.48	3.65e-05
Cdr2	1.43e-07	-0.0709325	0.613	0.646	0.00337052
Nutm1	6.73e-06	-0.0709208	0.365	0.459	0.158503
Taf12	6.01e-06	-0.0709186	0.567	0.596	0.141628
Cpt2	3.48e-06	-0.0708705	0.497	0.562	0.0819184
Armc1	3.87e-06	-0.0708012	0.883	0.869	0.0911931
Nuf2	0.000502117	-0.0706331	0.426	0.505	1
Raly	0.000274184	-0.0705784	0.994	0.983	1
Cpsf1	1.5e-07	-0.0705415	0.752	0.709	0.00354063
Lsm14b	2.46e-05	-0.0705066	0.954	0.914	0.578432
9530077C05Rik	3.63e-07	-0.0704551	0.561	0.604	0.00854
Sfr1	0.00144603	-0.0704515	0.994	0.992	1
Etaa1	3.67e-06	-0.0704007	0.929	0.895	0.0864785
Zer1	4.21e-09	-0.070358	0.626	0.604	9.91e-05
Osbpl9	6.3e-09	-0.0703475	0.736	0.708	0.000148483
Fkbp9	1.22e-06	-0.0702754	0.724	0.687	0.0286457
Cfap20	9.21e-06	-0.0701958	0.899	0.878	0.217047
Ncbp1	0.00255762	-0.0700973	0.926	0.916	1
Gatd1	9.22e-07	-0.0699746	0.604	0.634	0.0217301
Ndufc2	0.00666074	-0.0699236	0.982	0.981	1
Lias	2.34e-06	-0.0699183	0.807	0.787	0.0551348
Dennd2c	1.52e-10	-0.0698413	0.411	0.457	3.58e-06
B230118H07Rik	7.48e-11	-0.0698011	0.248	0.349	1.76e-06
Vdac2	0.00318196	-0.0696794	0.957	0.935	1
Cdk6	0.00112337	-0.0696712	0.518	0.606	1
Myo1e	1.41e-10	-0.0695628	0.138	0.291	3.32e-06
Tyw1	3.58e-08	-0.0695583	0.816	0.762	0.0008438
Nxn	7.11e-06	-0.069447	0.712	0.721	0.167581
Gpat4	7.21e-11	-0.0694446	0.598	0.606	1.7e-06
Smg8	2.79e-08	-0.069437	0.512	0.554	0.00065758
Pip5k1c	2.34e-07	-0.0693123	0.699	0.684	0.00551376
Ngdn	6.55e-06	-0.069308	0.678	0.687	0.154301
Suds3	0.00293175	-0.0692885	0.979	0.967	1
Kif26a	3.16e-06	-0.0692502	0.73	0.719	0.0744401
Ndufs4	5.24e-06	-0.0692088	0.991	0.966	0.123416
Tars	2.06e-08	-0.0692076	0.92	0.855	0.000485614
Dnm1l	4.91e-07	-0.0691691	0.755	0.732	0.0115571
Txndc17	0.000149816	-0.0690519	0.969	0.956	1
Gdpd1	0.0048255	-0.0689829	0.871	0.876	1
Prtg	0.00123433	-0.068965	0.638	0.692	1
Chchd7	1.71e-06	-0.0689451	0.954	0.913	0.0402424
Mtf1	3.34e-06	-0.068892	0.834	0.804	0.0786041
Dock5	0.000199033	-0.0688751	0.482	0.524	1
Lrpprc	0.000202253	-0.0688489	0.89	0.885	1
Uchl3	0.000258225	-0.0688434	0.942	0.914	1
Sgo1	0.00112935	-0.0687841	0.531	0.572	1
Aimp2	7.39e-05	-0.0687629	0.951	0.924	1
Dync1h1	0.00896383	-0.0686673	0.969	0.965	1
Mirt1	0.287929	-0.0686331	0.083	0.108	1
Ntan1	9.41e-06	-0.0685312	0.926	0.896	0.221699
Psme1	0.00652924	-0.0685017	0.979	0.976	1
Itgb3bp	5.8e-09	-0.0684475	0.426	0.478	0.000136591
Pin4	1.75e-06	-0.0684276	0.905	0.872	0.04123
Rgs16	1.33e-08	-0.0684191	0.138	0.261	0.000313995
Gpat2	0.00076499	-0.068354	0.917	0.89	1
Tmem147	2.7e-05	-0.0683214	0.969	0.944	0.635293
Rpl4	1.94e-06	-0.0682891	1	0.998	0.0456328
Vrk3	7.52e-09	-0.0682677	0.788	0.745	0.000177076
Pnma5	7.55e-05	-0.0682109	0.736	0.728	1
Tbpl1	1.74e-06	-0.0681621	0.883	0.844	0.0408919
Nr5a2	2.49e-06	-0.0681356	0.135	0.233	0.0586272
Spdl1	3.7e-06	-0.0681256	0.721	0.705	0.0872214
Tma16	4.26e-07	-0.0680907	0.926	0.893	0.010031
Rnf217	6.44e-06	-0.0680576	0.322	0.387	0.151749
Gemin8	2.38e-08	-0.0679874	0.454	0.496	0.000561785
Tsc1	7.66e-07	-0.0679848	0.491	0.535	0.0180512
Snx8	1.67e-07	-0.0677585	0.785	0.762	0.00393081
Eif1b	0.00476294	-0.0677144	0.994	0.983	1
Rims3	4.47e-05	-0.0677003	0.328	0.4	1
Wwp2	6.47e-10	-0.0674285	0.758	0.704	1.53e-05
Mtch1	0.0175241	-0.0673719	0.948	0.943	1
Psmg2	6.88e-08	-0.0673718	0.957	0.92	0.00162186
Ttk	1e-06	-0.0673024	0.647	0.653	0.0236
Rmdn3	3.14e-06	-0.0672264	0.359	0.413	0.0739458
Nipsnap1	1.06e-07	-0.0672262	0.258	0.347	0.00250012
Fam114a2	0.00164135	-0.0671313	0.917	0.904	1
Kif5c	5.57e-07	-0.0670867	0.911	0.856	0.0131139
Cnih4	0.000158588	-0.0670847	0.979	0.955	1
Brca1	0.0553436	-0.067075	0.748	0.771	1
Ubap2l	9.11e-06	-0.0670702	0.994	0.978	0.214518
Prkrip1	1.53e-06	-0.0669375	0.804	0.771	0.0359997
Gm884	3.24e-05	-0.0669319	0.601	0.625	0.763655
Bnc2	0.000630315	-0.0668716	0.883	0.875	1
Cops6	0.00201369	-0.0668664	0.985	0.978	1
Abtb1	6.09e-07	-0.0668643	0.678	0.656	0.0143489
Rnf219	2.2e-09	-0.0668185	0.69	0.65	5.18e-05
Ar	0.000245768	-0.0668044	0.417	0.503	1
Xpo5	3.57e-08	-0.0667962	0.494	0.536	0.000840668
Mrpl38	4.66e-05	-0.0666959	0.972	0.955	1
Galnt1	2.92e-07	-0.0666923	0.92	0.856	0.00688395
Yipf1	6.01e-08	-0.0666888	0.604	0.612	0.00141669
Pde6d	3.85e-06	-0.0665132	0.54	0.56	0.090813
Spint1	3.46e-05	-0.0663964	0.767	0.789	0.814508
H2afv	0.000270553	-0.0663577	0.997	0.994	1
Rab9	5.66e-09	-0.0663374	0.81	0.75	0.000133288
Eif2b1	2.74e-08	-0.0662871	0.733	0.712	0.00064547
Acss2	8.23e-06	-0.0662685	0.399	0.51	0.193796
Polr2a	0.00159045	-0.0661614	0.975	0.96	1
Acad9	6.77e-10	-0.0661552	0.457	0.488	1.59e-05
Aldh7a1	0.000112933	-0.0661225	0.834	0.821	1
BC055324	1.39e-06	-0.0660872	0.721	0.71	0.0327317
Cdca5	0.0128029	-0.0659514	0.706	0.745	1
Ddx51	3.06e-09	-0.0659345	0.617	0.611	7.2e-05
Zfp707	3.44e-07	-0.0658869	0.518	0.536	0.00810154
Miip	3.77e-08	-0.0658693	0.497	0.521	0.000887032
Mtmr14	1.3e-08	-0.0658598	0.822	0.756	0.000307136
Phf7	2.91e-06	-0.0658595	0.844	0.783	0.0685782
Rai14	1.33e-06	-0.0657712	0.752	0.713	0.0313491
Phka2	6.61e-09	-0.0657333	0.561	0.566	0.000155683
Anapc10	1.34e-07	-0.0656742	0.712	0.662	0.00316522
Noc4l	6.9e-08	-0.0656623	0.868	0.815	0.00162637
Rnf126	2.84e-05	-0.0656358	0.957	0.925	0.668587
Rabl2	2.13e-07	-0.0656133	0.368	0.447	0.00500767
Snrpb	0.00069854	-0.0655775	0.997	0.992	1
Phlpp2	1.8e-06	-0.0655719	0.334	0.425	0.0424808
Pgd	0.000254397	-0.0655584	0.954	0.926	1
Smurf1	0.00101315	-0.0655509	0.595	0.604	1
Pdcd6	0.00128905	-0.0653366	0.933	0.919	1
Sdf4	0.00071219	-0.0652896	0.966	0.953	1
Nmi	3.5e-09	-0.0652149	0.175	0.309	8.25e-05
Immp1l	3.61e-07	-0.0651649	0.469	0.491	0.00850174
Tmem256	0.0031839	-0.0651617	0.929	0.912	1
Fscn1	0.000701293	-0.0651058	0.755	0.753	1
Agpat5	8.96e-07	-0.0650119	0.994	0.964	0.0211167
Ctps	3.4e-06	-0.0648705	0.982	0.959	0.0802099
Rab8a	8.06e-06	-0.064791	0.687	0.664	0.189925
Trip10	1.88e-08	-0.0646879	0.518	0.521	0.000443778
Atg3	1.08e-08	-0.0646678	0.709	0.663	0.000255195
Rnf157	1.14e-08	-0.0646626	0.712	0.668	0.00026776
Ubc	0.0964357	-0.0646539	0.991	0.992	1
Kif13b	8.59e-06	-0.0646376	0.702	0.707	0.202309
Ikbkap	0.000126424	-0.0645746	0.939	0.91	1
Mtmr2	2.28e-08	-0.0645344	0.635	0.633	0.000538175
Rbm43	6.44e-09	-0.0645058	0.144	0.261	0.000151628
Cdc45	1.05e-05	-0.0644888	0.687	0.667	0.247074
Ccdc77	1.18e-06	-0.064458	0.58	0.587	0.0277081
Gadd45b	0.000555179	-0.0644342	0.294	0.355	1
Mpp5	3.14e-09	-0.0644163	0.865	0.787	7.41e-05
Urm1	2.11e-06	-0.0643659	0.871	0.839	0.0495952
Fam69a	1.97e-06	-0.0643353	0.635	0.64	0.0463116
Smu1	1.22e-05	-0.0643081	0.834	0.805	0.286692
Morc1	2.23e-07	-0.0642856	0.926	0.873	0.00524619
Ptpa	1.53e-06	-0.0641984	0.883	0.851	0.0360617
Dock1	6.49e-10	-0.0640285	0.577	0.536	1.53e-05
Ogfod1	1.37e-09	-0.0640059	0.35	0.407	3.23e-05
Ccnf	0.000102885	-0.0639913	0.727	0.727	1
Rnf121	7.24e-06	-0.0638664	0.794	0.782	0.170653
D230025D16Rik	5.39e-08	-0.0637326	0.555	0.554	0.00126951
Kctd20	3.12e-07	-0.0637286	0.933	0.878	0.00734818
Gm9112	3.49e-05	-0.0637015	0.242	0.314	0.821556
Sash1	3.83e-06	-0.0636732	0.469	0.504	0.0901857
Ttll7	2.49e-05	-0.0635719	0.482	0.51	0.587546
Usp1	0.0114648	-0.0635682	0.905	0.882	1
Rnf19a	4.73e-06	-0.0635237	0.469	0.462	0.111497
Galnt6	5.6e-07	-0.0634762	0.399	0.411	0.0131945
Ap1g1	0.00391235	-0.0634429	0.844	0.833	1
Capg	0.00011467	-0.0634205	0.537	0.481	1
Tarbp2	0.00373229	-0.0634185	0.911	0.902	1
Ddx47	5.48e-07	-0.06328	0.801	0.775	0.0129138
Tmem41a	1.19e-07	-0.0632471	0.433	0.485	0.0028103
Mier1	0.0193272	-0.0631439	0.982	0.984	1
Htatsf1	0.0137252	-0.063077	0.945	0.936	1
Vps13c	7.68e-05	-0.0630601	0.856	0.805	1
Nudt9	8.88e-07	-0.063011	0.647	0.622	0.0209079
Recql4	1.1e-07	-0.0629187	0.402	0.445	0.0025911
Rftn1	1.73e-05	-0.0628977	0.491	0.552	0.407575
Hdgfl3	0.0132392	-0.0628255	0.979	0.964	1
Eif2ak4	3.59e-08	-0.0628115	0.433	0.472	0.000845131
Nbea	1.56e-06	-0.0627888	0.764	0.716	0.0367556
Smn1	0.000313855	-0.0627289	0.902	0.882	1
Bnip3	0.00440443	-0.0626199	0.785	0.79	1
Zc3h3	2.26e-09	-0.0626185	0.512	0.503	5.33e-05
Npat	3.63e-08	-0.0626118	0.862	0.799	0.000854411
Ripk3	2.93e-13	-0.0625793	0.074	0.229	6.9e-09
Wrn	1.34e-06	-0.0625603	0.38	0.436	0.0315801
Mrpl43	1.59e-05	-0.0624859	0.982	0.96	0.374964
Zbtb38	0.000237271	-0.0624622	0.626	0.604	1
Utp11	3.4e-06	-0.0624587	0.939	0.898	0.0801904
Timm8b	0.00439463	-0.062446	0.991	0.985	1
Med28	2.04e-05	-0.0624335	0.969	0.939	0.481233
Wnk1	3.66e-05	-0.0623912	0.979	0.952	0.862364
Brd4	0.0063058	-0.0623665	0.982	0.967	1
Chchd4	0.000456309	-0.062308	0.914	0.913	1
Pabpc1	0.0256561	-0.0622946	0.994	0.995	1
Tbc1d10a	3.75e-05	-0.062247	0.724	0.744	0.882698
Elf4	7.67e-06	-0.0622091	0.368	0.421	0.180694
Tango2	2.51e-05	-0.0622084	0.414	0.488	0.592044
Uqcrq	0.00320872	-0.0622034	0.994	0.983	1
Brdt	0.0031657	-0.0621264	0.779	0.793	1
Brip1	0.000957054	-0.0620999	0.528	0.57	1
Endog	2.31e-06	-0.0620878	0.739	0.737	0.0543738
Rcc2	0.000584499	-0.0620743	1	0.994	1
Dlgap5	0.000175962	-0.0620097	0.62	0.635	1
Prdx5	0.00423137	-0.0619687	0.985	0.972	1
Adcy10	1.06e-06	-0.0619348	0.264	0.39	0.0249564
Kdm1b	1.95e-08	-0.0619291	0.546	0.53	0.000458594
Bloc1s5	3.52e-09	-0.0619182	0.451	0.496	8.3e-05
Asz1	1.44e-09	-0.0618328	0.963	0.904	3.4e-05
Klc4	4.56e-07	-0.0616643	0.601	0.599	0.0107337
Phf24	2.98e-11	-0.0615953	0.064	0.212	7.01e-07
Ssh2	1.17e-07	-0.0615705	0.653	0.629	0.00276522
Pot1a	7.09e-06	-0.0615334	0.672	0.668	0.166941
Acads	0.0001232	-0.061492	0.727	0.726	1
Mrpl18	0.000110935	-0.0614799	0.972	0.949	1
Stradb	1.74e-09	-0.0614571	0.252	0.352	4.11e-05
Pak2	3.09e-06	-0.061445	0.914	0.864	0.0727426
Clk3	4.06e-05	-0.0614146	0.785	0.752	0.956129
Parp14	4.96e-09	-0.0613652	0.141	0.267	0.000116822
Atg7	6.88e-05	-0.0612976	0.258	0.32	1
Plec	7.26e-07	-0.0611729	0.755	0.705	0.0171088
Il18	6.59e-06	-0.0611428	0.147	0.247	0.155184
Srfbp1	2.02e-08	-0.0611412	0.819	0.75	0.000474905
Prpf4	2.4e-05	-0.0611398	0.865	0.839	0.565301
Plekha4	9.51e-09	-0.0611268	0.451	0.469	0.000224046
Fancm	3.62e-06	-0.0610742	0.666	0.647	0.0853334
Mllt3	2.59e-06	-0.0610179	0.436	0.497	0.0611278
Gosr1	1.12e-07	-0.0609958	0.666	0.648	0.00264877
Mettl9	0.00095105	-0.0609956	0.88	0.862	1
Pacsin1	0.00512018	-0.0609569	0.509	0.558	1
Tbrg4	0.00176476	-0.0609261	0.804	0.792	1
Zfp1	2.84e-09	-0.060887	0.785	0.738	6.68e-05
Aurkb	0.0391406	-0.0608705	0.617	0.662	1
Scnm1	2.82e-10	-0.0608059	0.752	0.707	6.65e-06
Gtf3c3	7.75e-06	-0.0606726	0.592	0.606	0.182616
Ubl7	4.43e-08	-0.0606681	0.66	0.612	0.00104275
Malt1	7.1e-07	-0.0606362	0.368	0.41	0.0167215
Copb2	0.00174917	-0.0604797	0.988	0.981	1
Cables2	2.61e-06	-0.0604739	0.34	0.408	0.0614891
Brcc3	2.37e-09	-0.0604632	0.58	0.547	5.59e-05
Actr6	7.88e-07	-0.0603835	0.794	0.755	0.0185674
Stmn1	0.000339869	-0.0603621	1	0.992	1
Spidr	4.46e-07	-0.0603131	0.347	0.428	0.01051
Parg	0.000553784	-0.0602756	0.948	0.919	1
Pex16	1.92e-08	-0.0602711	0.88	0.811	0.000452382
Mrpl54	0.0101675	-0.0602642	0.985	0.968	1
Dtnb	4.58e-08	-0.0602633	0.853	0.795	0.00107858
Ap2a1	6.04e-07	-0.060242	0.929	0.872	0.0142355
Dym	2.46e-09	-0.0602043	0.77	0.714	5.8e-05
Clybl	6.1e-06	-0.0601494	0.34	0.4	0.143803
Erap1	1.95e-07	-0.0601248	0.752	0.709	0.00459114
B4galt3	1.11e-09	-0.06011	0.405	0.44	2.62e-05
Gxylt1	4.92e-06	-0.0600925	0.574	0.578	0.115957
Katna1	3.01e-06	-0.0600518	0.917	0.874	0.0710163
Cox8c	1.1e-06	-0.060011	0.221	0.33	0.0258248
Lmbr1	2.93e-07	-0.0600019	0.454	0.472	0.00689452
Sugp1	1.55e-05	-0.0599647	0.794	0.768	0.365752
Tpr	0.0264492	-0.0599558	0.988	0.989	1
Pomp	0.00956676	-0.0598727	0.994	0.983	1
Gabarapl1	0.000391036	-0.0598586	0.828	0.829	1
Rrs1	2.34e-05	-0.0597967	0.905	0.868	0.550223
Cdt1	2.6e-07	-0.0597567	0.825	0.76	0.00611962
Psmd10	6.53e-08	-0.0597511	0.736	0.698	0.0015393
Hsf1	3.21e-08	-0.0597303	0.681	0.661	0.000755879
Ccdc92	0.000212562	-0.0596827	0.623	0.632	1
Slc39a6	1.32e-05	-0.0595896	0.899	0.855	0.310468
Atp6v0d1	0.0004959	-0.0595621	0.874	0.853	1
Mlec	2.15e-06	-0.0594162	0.923	0.867	0.0505706
Nudt1	2.09e-06	-0.0593456	0.718	0.703	0.0492923
Jade3	4.86e-08	-0.0593257	0.678	0.616	0.00114444
Epb41l4a	0.00538221	-0.0592646	0.678	0.692	1
Thap7	1.03e-05	-0.0592124	0.939	0.884	0.241791
Atl3	1.01e-05	-0.0592084	0.368	0.402	0.237322
Ypel2	2.42e-08	-0.0592074	0.233	0.328	0.000569721
Vgll4	1.04e-07	-0.0591468	0.733	0.688	0.00244424
Ubxn6	0.0339511	-0.0590763	0.969	0.958	1
Npc2	0.000431183	-0.0590497	0.969	0.933	1
Ppa2	4.79e-05	-0.0589713	0.399	0.457	1
Sfmbt1	5.94e-05	-0.0589306	0.816	0.792	1
Hmgcs1	0.00198457	-0.0589196	0.834	0.81	1
Ppp1r12c	1.27e-05	-0.0589006	0.742	0.726	0.300048
Eri3	9.31e-06	-0.0588304	0.945	0.899	0.219214
Bex1	0.00250685	-0.0587996	0.767	0.747	1
Dhcr24	0.000201515	-0.0587713	0.807	0.782	1
Trim25	3.98e-07	-0.0587364	0.623	0.617	0.00938313
Hmgxb3	3.83e-06	-0.0586527	0.512	0.502	0.0901959
Nedd4l	1.03e-09	-0.058615	0.482	0.472	2.43e-05
Dmtf1	1.26e-06	-0.0585774	0.709	0.682	0.0296903
Mtmr7	2.08e-11	-0.0585489	0.629	0.596	4.91e-07
Cdc27	1.09e-07	-0.0585034	0.666	0.639	0.00256885
Cgn	7.16e-06	-0.0584263	0.267	0.344	0.168686
Camk4	2.6e-07	-0.0583565	0.172	0.275	0.00611353
Odf2	3.2e-05	-0.0582948	0.684	0.679	0.754976
N4bp3	3.27e-07	-0.0582856	0.221	0.286	0.0077136
Ryk	0.00372182	-0.0582502	0.966	0.932	1
Fam208b	0.00123287	-0.0581355	0.985	0.96	1
Ptpra	9e-05	-0.0581304	0.914	0.875	1
Senp2	6.08e-09	-0.0580907	0.724	0.669	0.000143183
Siah1b	0.0148406	-0.0580208	0.761	0.802	1
Mrpl11	1.15e-06	-0.0580091	0.96	0.909	0.0270194
Ank3	3.08e-05	-0.0579579	0.347	0.425	0.726121
Sapcd2	0.000161916	-0.0579011	0.742	0.738	1
Ercc2	2.57e-06	-0.0578908	0.347	0.408	0.060644
Nif3l1	0.000102635	-0.0578058	0.543	0.587	1
Nelfb	5.52e-05	-0.0577149	0.911	0.872	1
Ccdc113	2.74e-05	-0.0576713	0.184	0.295	0.644837
Chid1	0.000114504	-0.0575875	0.586	0.59	1
Cog4	2.18e-07	-0.0575864	0.85	0.79	0.00513913
Sema6d	2.81e-08	-0.057373	0.604	0.568	0.000661585
Aste1	9.78e-08	-0.0573645	0.331	0.395	0.00230515
Nfat5	0.00353283	-0.0573437	0.837	0.832	1
Pgm2	5.7e-05	-0.0573056	0.917	0.88	1
Smarcd3	1.65e-09	-0.0573005	0.353	0.377	3.89e-05
Cenpc1	8.31e-06	-0.0572957	0.684	0.673	0.195682
Ykt6	3.92e-07	-0.0572582	0.782	0.714	0.00922531
Sub1	0.00100357	-0.0572553	1	0.993	1
Rps12-ps3	1.03e-06	-0.0571995	0.408	0.432	0.0242609
Zfx	2.42e-06	-0.0571961	0.647	0.627	0.0569939
Atp11c	5.02e-08	-0.0571811	0.451	0.464	0.00118275
Ttl	0.000458472	-0.057167	0.417	0.434	1
Rrp1	6.56e-05	-0.0571615	0.963	0.924	1
Cdyl	5.59e-07	-0.0571341	0.896	0.844	0.0131611
Proser2	0.000677592	-0.0570638	0.635	0.658	1
Leng1	1.08e-06	-0.0570617	0.196	0.31	0.0254698
Mark2	0.000229782	-0.057046	0.936	0.895	1
Vcpip1	0.001122	-0.0570232	0.801	0.792	1
Hsd17b4	5.48e-05	-0.0569766	0.764	0.736	1
Ighm	0.00366004	-0.0568726	0.313	0.388	1
1700011M02Rik	0.00017203	-0.0568408	0.227	0.307	1
Msh3	0.00179481	-0.0568335	0.644	0.634	1
Tor1a	1e-06	-0.0568259	0.742	0.684	0.0236199
Acp5	0.00128228	-0.056694	0.365	0.45	1
Jmjd1c	9.62e-06	-0.0566868	0.991	0.958	0.226736
Heatr5b	0.000175107	-0.0566827	0.466	0.459	1
Mdm4	0.000844595	-0.0566584	0.877	0.853	1
Map4k3	8.3e-08	-0.0566497	0.515	0.509	0.00195643
Tle1	0.000134381	-0.0565323	0.899	0.858	1
Akap8l	1.56e-06	-0.056476	0.914	0.857	0.0366854
Plod1	1.83e-05	-0.0564721	0.54	0.508	0.430481
Clip1	2.62e-05	-0.0563411	0.675	0.633	0.616275
Stim1	1.11e-07	-0.0562361	0.672	0.613	0.00260646
Tmem131l	3.88e-08	-0.0561874	0.865	0.8	0.000914332
Orc1	6.75e-05	-0.0561828	0.46	0.488	1
Rfc2	4.83e-05	-0.0561324	0.828	0.8	1
Asnsd1	1.09e-06	-0.0561121	0.862	0.806	0.0257204
Ccnb1ip1	3.36e-06	-0.0560743	0.405	0.415	0.0791261
Trnau1ap	4.71e-05	-0.0560681	0.758	0.756	1
Sf1	0.000169377	-0.056039	0.893	0.864	1
Dpp3	9.55e-06	-0.0559907	0.942	0.901	0.224892
Mark3	0.00224517	-0.0559027	0.951	0.931	1
Exoc1	6.95e-08	-0.0557555	0.724	0.684	0.00163835
Zfp106	0.000190712	-0.0557536	0.96	0.919	1
Polr3k	6.32e-07	-0.0556987	0.644	0.63	0.0148841
Zswim3	2.32e-09	-0.0556978	0.436	0.455	5.48e-05
Ndufb8	0.0133397	-0.0556817	0.991	0.981	1
Nsmce2	3.89e-05	-0.0555074	0.942	0.904	0.916378
Washc2	0.00439797	-0.0554419	0.942	0.921	1
Tanc1	4.35e-07	-0.0553902	0.494	0.488	0.0102396
Tdrd9	0.000132616	-0.0553307	0.727	0.709	1
Katnal2	3.95e-09	-0.0553077	0.242	0.316	9.3e-05
Fez2	3.05e-06	-0.055263	0.319	0.344	0.0718872
Dnajc17	9.65e-07	-0.0552296	0.436	0.47	0.0227353
Henmt1	1.67e-06	-0.0551455	0.613	0.617	0.0394479
Rel	8.78e-05	-0.0551368	0.31	0.39	1
Rpl36	0.00154766	-0.0551052	1	1	1
Ddx42	0.000651832	-0.0550767	0.979	0.954	1
Aip	8.34e-08	-0.0550719	0.794	0.75	0.0019657
Smarca4	0.0637125	-0.0549729	0.991	0.984	1
Fbln1	0.000571059	-0.0549643	0.767	0.755	1
Zwilch	2.62e-05	-0.0548328	0.684	0.673	0.61608
Fra10ac1	0.00538587	-0.0548151	0.782	0.772	1
Nup133	0.00182007	-0.0547863	0.899	0.876	1
Esco1	0.00507845	-0.054765	0.874	0.84	1
Med9	1.5e-05	-0.0547633	0.807	0.788	0.35221
Mrpl40	0.00305237	-0.0547063	0.929	0.91	1
Tigar	2.43e-08	-0.0546385	0.709	0.667	0.000572772
Ufm1	1.02e-07	-0.0546244	0.752	0.697	0.00240398
Sf3b5	0.00650405	-0.0546228	0.982	0.971	1
Fam178b	6.94e-06	-0.0545296	0.745	0.714	0.163403
Crtc3	9.03e-05	-0.0544983	0.601	0.617	1
Pcyt2	1.94e-11	-0.0544734	0.653	0.567	4.58e-07
Twf2	4.01e-06	-0.0544661	0.709	0.69	0.0943504
Mad2l2	4.69e-07	-0.0544339	0.233	0.302	0.0110394
Gsto2	2.01e-08	-0.0544127	0.273	0.338	0.000472616
Stk4	0.00127743	-0.0543989	0.954	0.93	1
Ndufa5	4.1e-06	-0.0542336	0.982	0.937	0.096609
Npffr1	1.06e-07	-0.0541618	0.411	0.392	0.00249613
Bnip3l	0.00256515	-0.0541323	0.994	0.981	1
Iqcb1	0.000297107	-0.0541275	0.733	0.705	1
Mrpl21	0.0815402	-0.0540874	0.954	0.953	1
Atic	8.93e-05	-0.05408	0.975	0.939	1
AI661453	8.08e-08	-0.0540359	0.117	0.244	0.00190275
Pabpc4	1.89e-05	-0.0540073	0.718	0.686	0.444259
Osbpl2	5.91e-08	-0.0539858	0.451	0.455	0.0013926
Reep6	7.97e-06	-0.0539436	0.27	0.32	0.187867
Dusp9	5.7e-06	-0.0539194	0.724	0.676	0.134238
Tnip1	0.000131622	-0.0539063	0.709	0.691	1
Cacnb3	8.32e-08	-0.0539041	0.38	0.402	0.00195998
Podxl	9.15e-07	-0.0538817	0.153	0.253	0.0215619
Wsb2	1.4e-05	-0.0538785	0.929	0.884	0.330452
Hmg20a	9.26e-06	-0.0538404	0.62	0.585	0.21807
Cyhr1	0.00297352	-0.0538277	0.933	0.899	1
Eif1a	4.44e-05	-0.0537383	0.957	0.932	1
Tfpt	1.16e-07	-0.0537276	0.745	0.707	0.0027343
Wdr81	1.63e-08	-0.0536884	0.288	0.322	0.000384763
Triobp	9.37e-06	-0.0535904	0.66	0.61	0.220689
Edem2	7.66e-07	-0.0535719	0.681	0.632	0.018057
Mast2	0.00020626	-0.0535662	0.84	0.805	1
Wtap	3.62e-05	-0.0535115	0.81	0.745	0.853554
C1qbp	0.0391423	-0.0534877	0.982	0.982	1
Zfp101	1.35e-05	-0.0534722	0.242	0.304	0.319094
Dynlrb1	0.021461	-0.0534402	0.966	0.958	1
Sfpq	0.0151934	-0.0534306	0.991	0.983	1
Galt	1.12e-07	-0.0534237	0.454	0.45	0.00262846
Vill	1.45e-08	-0.0534019	0.092	0.198	0.000340885
Rims1	0.00556932	-0.0533561	0.169	0.221	1
Nt5dc1	6.84e-09	-0.0532978	0.488	0.479	0.000161253
Urod	4.52e-06	-0.0532742	0.693	0.672	0.106579
Polr3b	8.49e-06	-0.053251	0.742	0.701	0.200055
Sgsm3	1.6e-06	-0.0532254	0.712	0.682	0.0375953
M1ap	0.000155574	-0.0530097	0.534	0.545	1
Osgepl1	3.95e-07	-0.0529111	0.451	0.462	0.00930408
Vipas39	3.28e-06	-0.0528242	0.669	0.635	0.0773024
Diaph3	7.78e-07	-0.0527613	0.475	0.462	0.0183351
Ppp1cc	0.106206	-0.052741	0.985	0.985	1
Tfip11	1.13e-06	-0.0527344	0.709	0.686	0.0265456
Utf1	0.00315819	-0.0527178	0.466	0.554	1
Hspa1a	0.000398118	-0.052702	0.451	0.478	1
Atp5g2	0.0291347	-0.0526481	0.994	0.99	1
Cul4b	7.57e-07	-0.0525981	0.966	0.919	0.0178345
Tiprl	0.000117599	-0.0525903	0.822	0.782	1
Pik3cd	5.22e-05	-0.0525759	0.396	0.442	1
Tnfaip8	8.6e-05	-0.0524768	0.199	0.293	1
Chchd3	0.000705493	-0.0524651	0.883	0.856	1
Brd8	3.14e-05	-0.0523195	0.945	0.897	0.738833
Ska1	1.19e-05	-0.0522568	0.528	0.518	0.280376
Zfp622	0.00222107	-0.05223	0.96	0.941	1
Smc4	0.160056	-0.0521701	0.951	0.935	1
Uvrag	2.95e-05	-0.0521333	0.466	0.458	0.695863
Dhx16	7.57e-08	-0.0521117	0.801	0.738	0.00178239
Tsta3	8.25e-07	-0.0520848	0.822	0.776	0.0194251
Tbc1d31	0.000124772	-0.0520657	0.491	0.49	1
Mapk8ip1	4.16e-10	-0.0520605	0.534	0.497	9.8e-06
Trappc10	1.89e-08	-0.0520503	0.613	0.588	0.000445225
Cdk5rap3	0.000667483	-0.0520087	0.948	0.927	1
Smyd3	0.000109296	-0.0518835	0.816	0.79	1
Ccdc138	0.00101311	-0.0518034	0.607	0.618	1
Cep192	0.000268338	-0.051787	0.804	0.787	1
Med8	0.00289289	-0.0517826	0.951	0.927	1
Mapk10	2.16e-09	-0.0517635	0.807	0.733	5.09e-05
Eif3a	0.0921697	-0.0517015	0.985	0.989	1
Nudt15	6.2e-06	-0.0517009	0.313	0.321	0.146071
Arhgef3	0.000213287	-0.0516925	0.298	0.394	1
1700086P04Rik	2.97e-06	-0.0516506	0.304	0.339	0.0700262
Nedd1	7.88e-08	-0.0516268	0.61	0.583	0.0018561
Bap1	6.62e-05	-0.0516175	0.699	0.685	1
Gpank1	2e-08	-0.0515763	0.782	0.716	0.000471881
Nle1	2.82e-07	-0.0514984	0.35	0.41	0.00663173
Trp53bp1	1.39e-09	-0.0514612	0.865	0.782	3.27e-05
Ufsp2	3.92e-09	-0.0514361	0.761	0.687	9.24e-05
Supt20	5.94e-05	-0.0513785	0.929	0.895	1
Fbxo21	5.5e-06	-0.0513155	0.853	0.813	0.129502
Gmpr2	3.73e-06	-0.0512975	0.448	0.446	0.0878442
Ttc1	2.19e-07	-0.0512912	0.908	0.838	0.00516298
Impdh1	1.32e-05	-0.0512909	0.574	0.564	0.310497
Paip2	0.00273771	-0.0512464	0.994	0.989	1
Acadvl	4.81e-05	-0.0512397	0.647	0.642	1
Clpb	5.2e-05	-0.0512305	0.948	0.903	1
Fbxo9	0.00531194	-0.0511687	0.871	0.85	1
Rab11fip4	0.0103138	-0.0510468	0.819	0.813	1
Wrap53	1.16e-05	-0.0509667	0.696	0.657	0.273037
Dnph1	1.67e-05	-0.0509242	0.822	0.779	0.393621
Ccdc86	3.03e-06	-0.0509229	0.887	0.834	0.0713556
Usp43	5.2e-10	-0.0508567	0.077	0.202	1.22e-05
Mapkap1	0.00820192	-0.0508047	0.917	0.897	1
3110002H16Rik	0.000157883	-0.0508009	0.38	0.408	1
Polr3e	9.47e-05	-0.0507872	0.831	0.8	1
Trmt10b	8.42e-06	-0.0507309	0.439	0.446	0.19827
Hmces	2.01e-05	-0.0506631	0.672	0.659	0.474351
Ccp110	0.000777877	-0.0506124	0.54	0.548	1
Aspm	0.0409954	-0.0506094	0.693	0.721	1
Ddx18	0.00225501	-0.0506048	0.982	0.962	1
Tmem87b	2.21e-08	-0.0505535	0.893	0.817	0.000520208
Ubap1	3.79e-06	-0.0504662	0.81	0.754	0.089276
Mcm7	0.00401282	-0.0503999	0.988	0.965	1
Wwtr1	3.65e-05	-0.0503928	0.273	0.296	0.86091
Cryl1	1.52e-05	-0.0503312	0.377	0.43	0.357809
Stk11	2.63e-05	-0.0503287	0.951	0.904	0.620302
Gm28050	7.81e-05	-0.050291	0.356	0.423	1
Cenpq	0.00209912	-0.0501488	0.73	0.718	1
Zfp335	3.46e-08	-0.0501286	0.469	0.479	0.000815133
Inpp1	4.45e-06	-0.0500914	0.184	0.258	0.104926
Utp15	0.000153571	-0.0500855	0.706	0.681	1
Pmpcb	0.000663036	-0.0500582	0.816	0.773	1
[truncated: 9,688 more rows]

## Sheet: DEGs in SPG3
Gene_name	p_val	avg_logFC	pct.1	pct.2	p_val_adj
mt-Nd1	4.53e-116	-0.929846	0.546	1	1.07e-111
mt-Co2	2.81e-95	-0.690288	0.779	1	6.62e-91
mt-Co1	6.42e-92	-0.665386	0.836	1	1.51e-87
mt-Co3	6.95e-90	-0.639763	0.893	1	1.64e-85
Rpl29	1.32e-87	-0.633247	0.546	1	3.12e-83
mt-Nd4	2.87e-81	-0.630862	0.59	1	6.77e-77
mt-Atp6	2.14e-86	-0.619937	0.868	1	5.04e-82
mt-Nd5	9.63e-107	-0.594215	0.401	0.998	2.27e-102
mt-Nd2	4.01e-75	-0.588521	0.58	1	9.44e-71
mt-Cytb	9.97e-75	-0.575064	0.65	1	2.35e-70
mt-Nd3	6.34e-119	-0.572869	0.372	0.998	1.49e-114
Zcwpw1	1.35e-113	-0.564435	0.35	0.993	3.17e-109
Lmo1	9.96e-110	-0.551922	0.183	0.903	2.35e-105
Mycbp2	2.06e-107	-0.510345	0.379	0.996	4.84e-103
Ankrd26	8.65e-103	-0.503756	0.284	0.952	2.04e-98
Rpl22l1	1.38e-82	-0.500589	0.524	1	3.24e-78
Mns1	2.71e-105	-0.489096	0.303	0.964	6.38e-101
Nudcd3	4.71e-109	-0.476399	0.315	0.975	1.11e-104
Mov10l1	3.49e-99	-0.473678	0.432	1	8.22e-95
Glg1	7.81e-115	-0.458636	0.372	1	1.84e-110
Gm10260	2.97e-135	-0.457479	0.29	1	6.99e-131
Rrbp1	4.01e-113	-0.455247	0.379	0.998	9.46e-109
Srrm2	3.77e-80	-0.453268	0.514	0.998	8.87e-76
Ndufv3	7.43e-109	-0.440271	0.331	0.984	1.75e-104
Taf1d	8.7e-104	-0.435683	0.397	0.996	2.05e-99
Ranbp2	6.86e-109	-0.427161	0.372	0.996	1.62e-104
mt-Nd4l	6.99e-127	-0.41696	0.363	0.998	1.65e-122
Stra8	2.58e-89	-0.408551	0.467	0.998	6.07e-85
Tex15	1.07e-103	-0.406934	0.426	0.998	2.52e-99
Gm1673	1.38e-100	-0.401603	0.426	1	3.25e-96
Brca2	1.03e-105	-0.401062	0.347	0.984	2.42e-101
Pdcd11	2.04e-110	-0.400549	0.385	1	4.8e-106
Ddah1	8.97e-108	-0.400095	0.256	0.95	2.11e-103
Anln	5.74e-82	-0.393469	0.284	0.908	1.35e-77
Syce3	2.42e-122	-0.392828	0.211	0.955	5.7e-118
Abcf2	2.04e-109	-0.391737	0.394	1	4.81e-105
Calr	2.39e-88	-0.391609	0.483	0.998	5.64e-84
Heatr1	3.15e-105	-0.389819	0.366	0.991	7.41e-101
Ddx41	1.05e-106	-0.389153	0.353	0.989	2.47e-102
4932438A13Rik	3.53e-103	-0.383388	0.347	0.982	8.33e-99
Wdr18	2.87e-109	-0.375976	0.388	1	6.75e-105
Ndufb9	3.2e-62	-0.373367	0.615	1	7.53e-58
Igfbp2	6.51e-110	-0.368427	0.36	0.993	1.53e-105
Hspa5	1.68e-96	-0.36731	0.467	1	3.96e-92
1110008P14Rik	2.02e-108	-0.365509	0.385	0.998	4.77e-104
Dst	6.15e-91	-0.361611	0.331	0.955	1.45e-86
Gna11	3.36e-102	-0.361469	0.372	0.989	7.91e-98
Kit	7.53e-81	-0.358584	0.262	0.89	1.77e-76
Gm11361	1.66e-126	-0.358375	0.11	0.898	3.9e-122
Ctsd	6.78e-117	-0.357706	0.366	1	1.6e-112
Tmem57	1.66e-106	-0.357481	0.388	0.996	3.92e-102
Cenpf	1.75e-89	-0.356472	0.489	1	4.11e-85
Bms1	1.3e-101	-0.35306	0.397	0.995	3.06e-97
Mrps16	3.16e-84	-0.352008	0.502	1	7.44e-80
Retreg2	1.55e-110	-0.351192	0.315	0.982	3.66e-106
Brd4	5.51e-112	-0.350528	0.372	0.998	1.3e-107
Mki67	3.55e-86	-0.34985	0.353	0.948	8.36e-82
Pigx	3.27e-99	-0.34869	0.347	0.977	7.71e-95
Dis3	2.33e-122	-0.344897	0.189	0.939	5.49e-118
Golgb1	5.82e-114	-0.344786	0.388	0.998	1.37e-109
Gpx4	2.96e-78	-0.341951	0.521	0.998	6.97e-74
Il11	3.74e-63	-0.341722	0.202	0.779	8.8e-59
Ehmt2	1.21e-97	-0.341068	0.413	0.995	2.86e-93
Zdbf2	7.94e-83	-0.340584	0.233	0.876	1.87e-78
Siva1	1.61e-73	-0.339414	0.555	1	3.8e-69
Vps13a	1.71e-101	-0.33444	0.356	0.982	4.03e-97
Eif2b3	2.33e-108	-0.329867	0.36	0.993	5.49e-104
P4hb	1.31e-107	-0.326319	0.401	0.998	3.09e-103
Gtf2f1	4.92e-107	-0.32612	0.397	1	1.16e-102
Mrps24	2.71e-101	-0.325947	0.423	1	6.38e-97
Chd3os	6.37e-106	-0.323325	0.401	0.998	1.5e-101
Scaf11	2.91e-98	-0.322202	0.461	1	6.85e-94
Dmwd	2.15e-92	-0.322157	0.259	0.916	5.06e-88
Chd4	1.09e-94	-0.321724	0.489	1	2.56e-90
Ankrd11	9.19e-109	-0.318899	0.426	0.996	2.16e-104
Ndufs8	3.94e-96	-0.317729	0.448	1	9.28e-92
Rbp1	2.6e-83	-0.317415	0.293	0.917	6.13e-79
Taf1	1.12e-100	-0.315858	0.397	0.993	2.64e-96
Sdhb	2.46e-102	-0.313322	0.41	0.998	5.79e-98
Brd3	1.3e-107	-0.308208	0.416	0.998	3.06e-103
Tmem131l	7.68e-76	-0.307637	0.274	0.883	1.81e-71
Ddost	2.32e-106	-0.30735	0.435	1	5.46e-102
Rpl18a	9.54e-52	-0.306709	0.896	1	2.25e-47
Tsn	1.87e-79	-0.306102	0.53	1	4.41e-75
Rapgef6	1.96e-100	-0.304796	0.341	0.975	4.61e-96
Scaper	1.08e-107	-0.30309	0.366	0.993	2.54e-103
Rbfa	5.25e-101	-0.301276	0.397	0.995	1.24e-96
2610507B11Rik	2.55e-109	-0.30012	0.366	0.991	6.01e-105
Phf13	7.53e-101	-0.300052	0.401	0.995	1.77e-96
Nfe2l1	1.49e-106	-0.299034	0.338	0.984	3.51e-102
Camsap1	1.36e-97	-0.298521	0.366	0.98	3.21e-93
Spen	1.81e-106	-0.298153	0.347	0.978	4.26e-102
Polr2f	3.34e-62	-0.296424	0.615	1	7.86e-58
Sacs	4.43e-78	-0.293433	0.284	0.894	1.04e-73
Tgoln1	3.27e-111	-0.292815	0.338	0.984	7.71e-107
Ddx25	6.1e-90	-0.292091	0.303	0.939	1.44e-85
Aimp1	1.86e-106	-0.291802	0.423	0.998	4.39e-102
Taf3	7.81e-89	-0.291796	0.325	0.946	1.84e-84
Rpl18	5.44e-44	-0.28905	0.886	1	1.28e-39
Crebbp	6.13e-107	-0.289012	0.416	0.998	1.44e-102
Ttn	3.08e-53	-0.288301	0.211	0.743	7.27e-49
Dcun1d5	2.25e-108	-0.28787	0.375	0.995	5.3e-104
Snrpd2	3.36e-59	-0.287338	0.631	1	7.92e-55
Emc10	8.55e-109	-0.286401	0.363	0.993	2.01e-104
Banp	4.3e-85	-0.285512	0.303	0.923	1.01e-80
Zrsr2	1.62e-94	-0.285454	0.473	1	3.82e-90
Piwil2	2.87e-111	-0.283766	0.363	0.991	6.76e-107
Btbd1	1.55e-114	-0.283227	0.274	0.971	3.65e-110
Hscb	3.1e-94	-0.283012	0.325	0.959	7.31e-90
Prkcz	2.03e-85	-0.282831	0.284	0.917	4.79e-81
Ipo4	7.63e-99	-0.282307	0.338	0.971	1.8e-94
Gnb4	1.48e-75	-0.282139	0.322	0.914	3.49e-71
Cirbp	4.17e-80	-0.282123	0.524	1	9.82e-76
Tubg1	2.11e-95	-0.281902	0.356	0.971	4.97e-91
Ssx2ip	2.41e-81	-0.281733	0.338	0.937	5.68e-77
Sall4	2.18e-92	-0.281153	0.347	0.957	5.14e-88
Sod1	9.71e-91	-0.281059	0.479	1	2.29e-86
Coprs	1.09e-106	-0.280989	0.397	0.998	2.57e-102
Sptan1	4.31e-107	-0.279213	0.382	0.993	1.01e-102
Pdia4	1.01e-89	-0.278834	0.338	0.955	2.37e-85
Vars	1.84e-104	-0.277957	0.413	1	4.33e-100
1110008F13Rik	4.33e-104	-0.275838	0.404	0.998	1.02e-99
Dynll2	3.48e-79	-0.275351	0.527	1	8.2e-75
Zcchc17	2.67e-95	-0.274753	0.341	0.968	6.3e-91
Ilf3	2.13e-110	-0.274726	0.363	0.991	5.01e-106
Sohlh1	1.83e-89	-0.273325	0.47	0.998	4.31e-85
Nktr	2.84e-126	-0.272971	0.394	1	6.69e-122
Eif4g1	1.47e-112	-0.27247	0.379	0.986	3.47e-108
Capn15	2.93e-75	-0.272223	0.297	0.898	6.9e-71
Dhx40	1.83e-103	-0.271407	0.36	0.986	4.32e-99
Glrx5	8.58e-98	-0.271074	0.413	0.993	2.02e-93
Cnot10	2.28e-105	-0.269883	0.338	0.982	5.38e-101
Mvd	7.92e-74	-0.269005	0.259	0.867	1.87e-69
Rps16	2.76e-52	-0.267292	0.962	1	6.51e-48
Aldoc	8.19e-72	-0.267231	0.199	0.803	1.93e-67
Setx	2.18e-101	-0.266508	0.369	0.984	5.13e-97
Pom121	3.92e-81	-0.266438	0.293	0.912	9.23e-77
Herc1	1.21e-115	-0.266235	0.379	0.993	2.86e-111
Zfp318	1.14e-123	-0.265896	0.379	1	2.7e-119
Brd7	1.44e-102	-0.265296	0.41	0.995	3.39e-98
Psme1	2.54e-105	-0.265149	0.423	1	5.98e-101
Rpl14	1.61e-41	-0.265127	0.874	1	3.79e-37
Slc25a1	3.07e-60	-0.264393	0.249	0.81	7.24e-56
Slc39a6	2.81e-86	-0.263559	0.315	0.937	6.63e-82
Lgals2	1.93e-62	-0.26344	0.18	0.743	4.54e-58
Rps20	2.37e-40	-0.262786	0.921	1	5.58e-36
Tdrd1	1.49e-91	-0.262406	0.328	0.955	3.51e-87
Zc3h13	1.47e-110	-0.262379	0.391	0.995	3.45e-106
Uqcc2	1.62e-78	-0.262298	0.533	1	3.81e-74
Polr2i	1.71e-102	-0.262223	0.42	1	4.02e-98
Nefh	6.34e-69	-0.26222	0.281	0.867	1.49e-64
Pprc1	2.34e-98	-0.262084	0.331	0.964	5.51e-94
Ints1	1.24e-87	-0.261838	0.338	0.952	2.93e-83
Rps5	5.87e-50	-0.261501	0.95	1	1.38e-45
Exosc1	1.76e-111	-0.261208	0.366	0.996	4.15e-107
Prrc2a	9.07e-107	-0.260741	0.356	0.986	2.14e-102
Bclaf1	1.93e-110	-0.260492	0.432	1	4.55e-106
Tmem147	6.76e-102	-0.26043	0.369	0.987	1.59e-97
Zfyve9	4.21e-93	-0.259754	0.312	0.944	9.92e-89
Crxos	2.33e-54	-0.258904	0.104	0.612	5.49e-50
Ccdc88c	1.23e-97	-0.25844	0.379	0.984	2.9e-93
Clock	1.27e-61	-0.258378	0.265	0.826	2.98e-57
Zfp428	9.07e-107	-0.258199	0.366	0.993	2.14e-102
Naxe	7.06e-110	-0.258056	0.356	0.991	1.66e-105
Map4k4	1.98e-97	-0.257618	0.328	0.962	4.66e-93
Snf8	1.5e-95	-0.256946	0.457	1	3.54e-91
Snrpa1	6.98e-100	-0.256725	0.423	0.998	1.65e-95
Srrm1	2.26e-111	-0.256527	0.442	1	5.33e-107
Rhox10	3.12e-69	-0.256339	0.243	0.838	7.35e-65
Topaz1	2.49e-84	-0.256325	0.334	0.941	5.86e-80
Ppdpf	1.66e-105	-0.25547	0.369	0.991	3.9e-101
Mrpl28	1.21e-95	-0.255209	0.454	1	2.85e-91
Auts2	2.51e-112	-0.254819	0.404	0.996	5.91e-108
Surf6	2.89e-82	-0.254126	0.274	0.903	6.81e-78
Wdr12	3.28e-109	-0.253824	0.356	0.989	7.74e-105
Ankrd12	7.69e-121	-0.252457	0.382	0.996	1.81e-116
Gsto1	8.04e-64	-0.251835	0.262	0.831	1.89e-59
Polr2a	9.46e-111	-0.251337	0.385	0.996	2.23e-106
Pold1	5.28e-99	-0.251118	0.306	0.959	1.24e-94
Hsp90b1	2.22e-96	-0.250591	0.514	0.998	5.22e-92
Mrps26	2.9e-106	-0.249394	0.334	0.982	6.84e-102
Fam169a	6.6e-94	-0.249237	0.29	0.939	1.55e-89
Mical3	1.91e-77	-0.249025	0.29	0.898	4.49e-73
Atp5d	3.57e-68	-0.248423	0.587	1	8.41e-64
Lima1	3.43e-93	-0.248343	0.29	0.932	8.08e-89
Scap	8.66e-93	-0.248252	0.281	0.934	2.04e-88
Mrpl37	3.54e-100	-0.247932	0.334	0.973	8.35e-96
Tcerg1	6.55e-111	-0.24785	0.356	0.991	1.54e-106
Abcb6	3.18e-60	-0.247349	0.262	0.82	7.5e-56
Rnf6	9.02e-106	-0.247194	0.382	0.991	2.12e-101
Cdc25a	1.22e-93	-0.247037	0.306	0.948	2.88e-89
Zmym4	1.13e-113	-0.24682	0.35	0.991	2.66e-109
Rps15	7.9e-38	-0.246165	0.877	1	1.86e-33
Ccnl2	2.29e-104	-0.245876	0.372	0.989	5.39e-100
Cep89	6.84e-67	-0.245601	0.233	0.822	1.61e-62
Ski	9.05e-97	-0.245324	0.334	0.961	2.13e-92
Tbc1d20	5.22e-96	-0.245219	0.341	0.968	1.23e-91
Rasa2	2.7e-102	-0.244644	0.369	0.987	6.36e-98
Dtnb	1.73e-65	-0.244476	0.278	0.853	4.07e-61
Ep400	4.63e-108	-0.244014	0.385	0.993	1.09e-103
Jarid2	1.42e-102	-0.243506	0.363	0.984	3.35e-98
Msmo1	7.34e-59	-0.243502	0.265	0.815	1.73e-54
Pih1d1	6.34e-86	-0.243425	0.3	0.926	1.49e-81
Stk31	5.64e-107	-0.243414	0.41	1	1.33e-102
Eif5b	2.21e-94	-0.243103	0.508	1	5.21e-90
Nln	5.76e-80	-0.242873	0.319	0.923	1.36e-75
Srebf2	9.38e-86	-0.242766	0.328	0.937	2.21e-81
Ftsj3	7.99e-93	-0.24163	0.423	0.989	1.88e-88
Ddx4	4.81e-98	-0.241202	0.476	1	1.13e-93
Eif3a	2.1e-102	-0.240952	0.492	1	4.95e-98
Otud7b	3.71e-66	-0.240741	0.237	0.822	8.74e-62
H2afy	1.48e-103	-0.240114	0.394	0.995	3.49e-99
Gjc1	1.23e-103	-0.240024	0.344	0.98	2.91e-99
Slk	6.07e-105	-0.239551	0.404	0.996	1.43e-100
Eif1ad	7.15e-109	-0.239531	0.391	0.998	1.68e-104
Prpf40a	5.26e-115	-0.239156	0.397	0.998	1.24e-110
Usp2	9.16e-56	-0.238986	0.208	0.745	2.16e-51
Ankrd17	1.37e-119	-0.238392	0.397	0.998	3.23e-115
Polr3g	1.2e-103	-0.237925	0.344	0.98	2.82e-99
Rps9	2.01e-35	-0.23779	0.82	1	4.73e-31
Psme2	1.35e-104	-0.23741	0.429	0.998	3.17e-100
Mrpl14	2.35e-99	-0.237403	0.356	0.98	5.53e-95
Fdft1	2.97e-88	-0.23692	0.35	0.955	7e-84
Ascc3	3.45e-93	-0.23687	0.325	0.948	8.12e-89
Rad18	1.21e-92	-0.236528	0.353	0.966	2.86e-88
Gstm5	9.73e-99	-0.235752	0.442	1	2.29e-94
Ibtk	1.72e-58	-0.235203	0.24	0.792	4.05e-54
Prpf40b	1.14e-51	-0.234118	0.243	0.761	2.69e-47
Angel2	1.84e-94	-0.233529	0.35	0.968	4.34e-90
Cdca2	6.29e-67	-0.2328	0.281	0.86	1.48e-62
Specc1	1.38e-76	-0.232491	0.309	0.908	3.25e-72
Snrnp48	1.29e-84	-0.232287	0.331	0.941	3.05e-80
Aurkaip1	4.74e-107	-0.232276	0.401	0.998	1.12e-102
Txnl4a	1.08e-88	-0.232171	0.489	1	2.56e-84
Cad	2.1e-97	-0.232067	0.341	0.969	4.94e-93
Ptprs	1.22e-87	-0.231376	0.306	0.935	2.88e-83
mt-Atp8	7.15e-105	-0.230887	0.334	0.971	1.68e-100
Fam220a	3.64e-90	-0.23076	0.331	0.953	8.58e-86
Rala	3.74e-103	-0.230566	0.394	0.995	8.81e-99
Top2a	4.24e-87	-0.230492	0.461	0.989	9.98e-83
Kif26a	1.06e-65	-0.229804	0.202	0.788	2.51e-61
Rps27a	1.5e-36	-0.229685	0.943	1	3.53e-32
Apip	1.17e-100	-0.22917	0.341	0.975	2.75e-96
Tprkb	3.01e-65	-0.22816	0.256	0.835	7.09e-61
Dag1	1.01e-104	-0.227905	0.328	0.975	2.39e-100
Tcf20	1.86e-54	-0.227598	0.218	0.756	4.37e-50
Me2	5.38e-106	-0.227429	0.388	0.996	1.27e-101
Itgb1	2.99e-111	-0.227333	0.379	0.991	7.05e-107
Mien1	3.12e-109	-0.227199	0.404	1	7.34e-105
Gm340	9.25e-64	-0.227067	0.24	0.813	2.18e-59
Por	5.89e-64	-0.227028	0.287	0.855	1.39e-59
Dppa5a	1.35e-63	-0.226835	0.202	0.781	3.19e-59
Fam162a	4.4e-103	-0.226158	0.407	0.998	1.04e-98
Mrpl34	7.78e-104	-0.226019	0.36	0.984	1.83e-99
Mrps12	1.51e-103	-0.226008	0.385	0.993	3.55e-99
Cd2bp2	4.48e-104	-0.225358	0.338	0.978	1.05e-99
Rad50	4.06e-106	-0.225262	0.445	1	9.57e-102
Arl4a	2.89e-91	-0.224728	0.322	0.952	6.8e-87
Tomm40	6.84e-102	-0.224656	0.397	0.991	1.61e-97
Gtsf1	8.71e-106	-0.223798	0.416	1	2.05e-101
Psmd13	1.54e-96	-0.223688	0.464	1	3.62e-92
Azi2	2.59e-74	-0.223514	0.287	0.889	6.1e-70
D16Ertd472e	4.7e-67	-0.222651	0.268	0.851	1.11e-62
Mdn1	2.46e-108	-0.222564	0.442	1	5.8e-104
Mthfd2	4.48e-106	-0.222375	0.356	0.987	1.05e-101
Thop1	1.94e-109	-0.222373	0.388	0.998	4.56e-105
Nlrp4c	6.9e-82	-0.222225	0.29	0.912	1.62e-77
Hdac6	2.79e-93	-0.222065	0.372	0.975	6.57e-89
Tmem97	5.02e-96	-0.221587	0.366	0.977	1.18e-91
Ift43	4.56e-86	-0.221583	0.328	0.943	1.07e-81
Ubr4	1.76e-94	-0.221306	0.338	0.959	4.15e-90
Smg7	2.83e-77	-0.220947	0.303	0.899	6.66e-73
Dcaf13	2.77e-100	-0.220894	0.375	0.986	6.53e-96
Tex12	2.54e-84	-0.22041	0.35	0.95	5.99e-80
Vps26b	6.94e-68	-0.220226	0.233	0.826	1.63e-63
Aprt	4.23e-96	-0.220087	0.451	1	9.97e-92
Ppan	9.21e-96	-0.219987	0.448	0.996	2.17e-91
Galnt12	1.97e-75	-0.21981	0.262	0.874	4.63e-71
Mrpl49	3.04e-103	-0.219593	0.379	0.989	7.17e-99
Hspe1	1.07e-35	-0.219518	0.767	0.998	2.51e-31
Chd1l	6.79e-93	-0.219349	0.328	0.955	1.6e-88
Polr3f	1.89e-69	-0.219059	0.271	0.862	4.45e-65
Cox4i1	8.07e-33	-0.218955	0.83	1	1.9e-28
Supt5	6.71e-113	-0.218721	0.382	0.996	1.58e-108
Psmb6	6.66e-72	-0.218533	0.596	1	1.57e-67
Npat	2.21e-90	-0.218281	0.309	0.943	5.2e-86
Nol9	2.79e-74	-0.218138	0.328	0.91	6.58e-70
Tubgcp4	1.79e-69	-0.217767	0.274	0.864	4.22e-65
Enpp4	9.69e-53	-0.217178	0.24	0.768	2.28e-48
Acp5	2.18e-60	-0.216996	0.202	0.767	5.14e-56
Cep164	2.81e-97	-0.216863	0.274	0.939	6.63e-93
Galk1	2.22e-106	-0.216763	0.397	0.998	5.23e-102
Acsl1	3.82e-55	-0.216706	0.243	0.783	9e-51
Ddb1	1.98e-102	-0.216401	0.36	0.982	4.66e-98
Zmym1	3.14e-95	-0.215839	0.328	0.961	7.39e-91
Entpd6	4.1e-66	-0.215535	0.268	0.847	9.65e-62
Tpst2	8.92e-60	-0.215485	0.243	0.803	2.1e-55
Anapc2	6.71e-88	-0.21547	0.328	0.946	1.58e-83
Nop14	2.04e-105	-0.215226	0.442	1	4.8e-101
Cspp1	2.3e-74	-0.214634	0.315	0.903	5.42e-70
Hspa4l	2.66e-81	-0.214565	0.334	0.934	6.27e-77
Ppid	1.46e-103	-0.214455	0.42	0.998	3.44e-99
Grpel1	2.1e-111	-0.214181	0.388	0.996	4.94e-107
Lig1	6.85e-99	-0.214177	0.438	1	1.61e-94
Apc	2.98e-107	-0.214132	0.356	0.984	7.02e-103
Surf4	1.48e-100	-0.213865	0.36	0.98	3.49e-96
Fam241b	3.09e-78	-0.213738	0.249	0.871	7.27e-74
Gmps	7.89e-102	-0.213669	0.426	0.998	1.86e-97
Otud4	6.41e-108	-0.213184	0.372	0.989	1.51e-103
Dnajc1	2.35e-92	-0.213106	0.334	0.955	5.53e-88
Dhcr7	4.41e-68	-0.212884	0.293	0.871	1.04e-63
Pitpna	5.78e-105	-0.212597	0.388	0.993	1.36e-100
Eif3b	4.21e-97	-0.211175	0.479	1	9.92e-93
Bicd2	1.38e-46	-0.211113	0.233	0.732	3.25e-42
Lman1	8.91e-119	-0.210955	0.379	0.998	2.1e-114
Nol8	4.1e-106	-0.21089	0.379	0.989	9.66e-102
Pmm1	2.27e-106	-0.210772	0.369	0.991	5.34e-102
1700037H04Rik	1.4e-82	-0.210591	0.3	0.919	3.3e-78
Cabin1	1.22e-115	-0.210426	0.372	0.993	2.87e-111
Cox11	1.56e-90	-0.210374	0.331	0.952	3.68e-86
Uchl5	1.54e-74	-0.209373	0.278	0.882	3.62e-70
Foxo1	1.23e-102	-0.209209	0.344	0.973	2.89e-98
Metap2	1.58e-96	-0.2092	0.483	1	3.73e-92
Klc3	1.81e-66	-0.209011	0.12	0.698	4.27e-62
Nfat5	8.77e-63	-0.208895	0.293	0.853	2.07e-58
Chtf18	1.97e-86	-0.208842	0.309	0.934	4.65e-82
Rangap1	1.32e-105	-0.208512	0.344	0.975	3.12e-101
Arfgef1	4.07e-91	-0.208333	0.353	0.959	9.6e-87
Lyrm9	1.95e-56	-0.208306	0.221	0.767	4.6e-52
Ggnbp2	5.98e-113	-0.208228	0.407	0.998	1.41e-108
Pelp1	5.15e-97	-0.208118	0.36	0.975	1.21e-92
Hspb11	4.77e-100	-0.207306	0.334	0.973	1.12e-95
Sf3a2	2.52e-75	-0.207258	0.303	0.901	5.93e-71
Kif13b	5.04e-66	-0.20705	0.268	0.846	1.19e-61
Nthl1	3.04e-66	-0.206658	0.256	0.838	7.15e-62
Cnot4	4.77e-105	-0.206551	0.375	0.989	1.12e-100
Wasf3	3.52e-51	-0.206115	0.224	0.745	8.3e-47
Nup214	2.45e-90	-0.205912	0.325	0.948	5.77e-86
Rpl15	1.8e-30	-0.205873	0.927	1	4.24e-26
Zfp1	2.49e-65	-0.205381	0.284	0.856	5.86e-61
Cfap36	3.29e-73	-0.205293	0.271	0.874	7.75e-69
Ddrgk1	7.96e-93	-0.205245	0.36	0.968	1.88e-88
Cnnm3	5.13e-54	-0.20513	0.281	0.81	1.21e-49
Fdps	1.35e-102	-0.205087	0.432	0.998	3.19e-98
Vps13c	6.03e-78	-0.204973	0.328	0.917	1.42e-73
Baz2a	6.05e-109	-0.204816	0.334	0.978	1.42e-104
Cdc14b	1.19e-56	-0.204764	0.246	0.792	2.81e-52
Ttf2	1.07e-54	-0.204647	0.237	0.774	2.52e-50
Rpn1	3.02e-108	-0.204406	0.397	0.993	7.1e-104
Dpp3	1.59e-92	-0.204256	0.353	0.964	3.74e-88
Bcas3	1.38e-54	-0.203851	0.274	0.808	3.26e-50
Gpi1	8.03e-86	-0.203764	0.505	0.998	1.89e-81
Pdzd8	4.22e-62	-0.203731	0.284	0.844	9.93e-58
Mpg	7.98e-93	-0.203667	0.334	0.957	1.88e-88
Dgcr2	6.53e-68	-0.20283	0.262	0.849	1.54e-63
Dhx30	1.74e-83	-0.202817	0.312	0.923	4.1e-79
Rere	6.32e-95	-0.202503	0.328	0.952	1.49e-90
Mrps22	1.32e-93	-0.201896	0.382	0.978	3.12e-89
Cpxm1	1.25e-62	-0.201873	0.284	0.847	2.94e-58
Fam193a	1.73e-100	-0.201704	0.356	0.968	4.09e-96
Ipo5	4.03e-82	-0.201491	0.319	0.928	9.5e-78
Stim1	1.78e-62	-0.201159	0.281	0.844	4.2e-58
Utp20	9.08e-109	-0.200414	0.366	0.987	2.14e-104
Nup188	3.34e-63	-0.199925	0.312	0.869	7.87e-59
Aplp2	2.72e-115	-0.199869	0.385	0.996	6.41e-111
Uap1l1	1.48e-69	-0.199611	0.268	0.858	3.48e-65
Zfp407	1.18e-62	-0.19873	0.287	0.844	2.78e-58
Lin28a	5.15e-65	-0.198509	0.284	0.855	1.21e-60
Akap17b	6.34e-81	-0.198423	0.284	0.905	1.49e-76
Epb41l3	2.14e-61	-0.198382	0.265	0.828	5.03e-57
Atxn2l	2.39e-82	-0.198257	0.334	0.923	5.62e-78
Slc5a3	1.61e-58	-0.198242	0.237	0.792	3.8e-54
Mul1	6.69e-75	-0.197972	0.287	0.89	1.58e-70
Egfl7	1.18e-62	-0.197674	0.218	0.792	2.78e-58
Dnmt3b	8.65e-107	-0.197501	0.338	0.984	2.04e-102
2700049A03Rik	8.62e-45	-0.19737	0.233	0.715	2.03e-40
Nol6	2.53e-56	-0.197055	0.256	0.799	5.95e-52
Foxp1	7.58e-101	-0.197036	0.35	0.969	1.78e-96
Gnat2	6.46e-54	-0.196521	0.136	0.661	1.52e-49
Ube4a	3.56e-42	-0.196392	0.268	0.74	8.39e-38
Osgep	3.98e-104	-0.19624	0.375	0.991	9.37e-100
Dcp2	4.11e-93	-0.195762	0.322	0.953	9.68e-89
Nr6a1	5.92e-65	-0.195363	0.246	0.826	1.4e-60
Prrc2c	1.55e-91	-0.194682	0.536	1	3.65e-87
Ttc3	3.89e-128	-0.194563	0.413	0.998	9.15e-124
Pinx1	1.27e-75	-0.1945	0.3	0.899	2.99e-71
Desi2	1.46e-92	-0.194462	0.363	0.966	3.44e-88
Mrpl4	2.68e-109	-0.194423	0.356	0.991	6.32e-105
Dxo	1.11e-87	-0.194348	0.353	0.955	2.61e-83
E130308A19Rik	4e-70	-0.194283	0.274	0.86	9.42e-66
Gspt1	1.93e-96	-0.193937	0.476	1	4.56e-92
Ttll7	4.34e-48	-0.193897	0.243	0.747	1.02e-43
Mga	3.97e-121	-0.193864	0.382	0.998	9.36e-117
Lpcat3	1.25e-64	-0.193577	0.259	0.835	2.95e-60
Parp12	8.7e-57	-0.193401	0.256	0.801	2.05e-52
Wdhd1	5.09e-79	-0.192936	0.325	0.923	1.2e-74
Fra10ac1	4.28e-68	-0.192635	0.312	0.885	1.01e-63
Lyar	1.65e-89	-0.191545	0.505	1	3.88e-85
Rpl8	9.54e-31	-0.191511	0.937	1	2.25e-26
Ubap2	1.23e-100	-0.191366	0.372	0.982	2.91e-96
Pdap1	1.39e-74	-0.191346	0.584	1	3.27e-70
Chaf1a	2.47e-100	-0.19119	0.338	0.961	5.82e-96
1700021F05Rik	1.11e-60	-0.191082	0.297	0.849	2.6e-56
Cdk6	4.73e-58	-0.191024	0.202	0.752	1.11e-53
Nolc1	2.15e-111	-0.190969	0.397	1	5.06e-107
Trappc5	9.6e-80	-0.190601	0.341	0.934	2.26e-75
Taf4b	3.73e-84	-0.190568	0.309	0.921	8.8e-80
Ten1	1.84e-85	-0.19014	0.338	0.937	4.34e-81
Tmem55b	3.46e-71	-0.189448	0.29	0.876	8.14e-67
Paf1	1.06e-78	-0.189034	0.287	0.899	2.51e-74
Wee1	1.35e-87	-0.188847	0.315	0.934	3.19e-83
Fdx1	7.11e-100	-0.188767	0.391	0.989	1.68e-95
Tanc2	6.2e-70	-0.188263	0.287	0.864	1.46e-65
Nt5c2	4.11e-93	-0.187895	0.322	0.953	9.68e-89
Mios	6.66e-72	-0.187887	0.297	0.887	1.57e-67
Alms1	6.82e-62	-0.187721	0.306	0.855	1.61e-57
Uspl1	1.53e-63	-0.187716	0.262	0.833	3.61e-59
Cpne5	1.16e-73	-0.187677	0.274	0.878	2.74e-69
Zfp568	5.06e-49	-0.187489	0.215	0.725	1.19e-44
BC031181	3.65e-78	-0.187006	0.322	0.919	8.6e-74
Gle1	1.84e-99	-0.187004	0.341	0.966	4.33e-95
Kdm2a	9.38e-99	-0.186931	0.35	0.966	2.21e-94
Rplp1	1.04e-30	-0.186823	0.959	1	2.45e-26
Ezh1	3.66e-54	-0.18681	0.274	0.806	8.62e-50
Cnot1	2.89e-105	-0.186804	0.369	0.982	6.8e-101
Plod2	2.93e-80	-0.186787	0.303	0.912	6.91e-76
Rps15a	1.19e-29	-0.186655	0.927	1	2.8e-25
Psmg4	8.14e-104	-0.186612	0.375	0.987	1.92e-99
Cln3	4.37e-72	-0.186541	0.284	0.878	1.03e-67
Ino80e	4.71e-84	-0.186299	0.319	0.932	1.11e-79
Pop5	9.5e-100	-0.185834	0.42	0.996	2.24e-95
N4bp2	4.02e-90	-0.185753	0.353	0.955	9.47e-86
Tigar	5.96e-65	-0.185135	0.227	0.81	1.4e-60
Nav2	3.16e-48	-0.185072	0.23	0.736	7.45e-44
Trp53bp1	3.66e-78	-0.185034	0.303	0.901	8.62e-74
Ttc19	3.59e-107	-0.184712	0.379	0.989	8.46e-103
Xrcc1	5.3e-76	-0.184601	0.262	0.876	1.25e-71
Bend4	1.62e-69	-0.184499	0.3	0.88	3.82e-65
Prmt7	1.7e-113	-0.184435	0.388	1	4.01e-109
Erlin2	7.04e-59	-0.184363	0.278	0.828	1.66e-54
Ropn1l	3.34e-47	-0.184344	0.227	0.729	7.86e-43
Eif2b5	1.45e-101	-0.184098	0.353	0.98	3.42e-97
Cox6a1	2.58e-83	-0.183642	0.524	1	6.07e-79
Esd	4.36e-87	-0.183565	0.505	1	1.03e-82
Snap47	1.45e-96	-0.183482	0.366	0.973	3.42e-92
Tex10	1.22e-96	-0.183464	0.388	0.982	2.88e-92
Ap2s1	2.09e-97	-0.183416	0.382	0.986	4.92e-93
Clpp	9.01e-102	-0.183156	0.391	0.991	2.12e-97
Macrod2	1.82e-63	-0.183131	0.262	0.833	4.28e-59
Mapk10	6.09e-64	-0.182963	0.278	0.847	1.43e-59
Flywch1	6.94e-70	-0.182786	0.278	0.867	1.63e-65
Sipa1l1	8.56e-117	-0.182773	0.385	0.995	2.02e-112
Tcf15	7.68e-63	-0.182704	0.249	0.819	1.81e-58
Mov10	2.87e-66	-0.182607	0.274	0.851	6.77e-62
Pgap1	8.14e-43	-0.181883	0.233	0.713	1.92e-38
Acly	1.57e-108	-0.181836	0.36	0.984	3.69e-104
Zbtb38	1.44e-54	-0.181421	0.208	0.747	3.38e-50
Idi1	3.45e-79	-0.180917	0.331	0.925	8.13e-75
Eif3k	2.15e-68	-0.180852	0.59	1	5.06e-64
Phrf1	2.02e-96	-0.180794	0.347	0.968	4.76e-92
Cenpv	5.98e-110	-0.18078	0.36	0.993	1.41e-105
Tufm	9.38e-96	-0.180779	0.363	0.975	2.21e-91
Adipor1	2.12e-58	-0.180581	0.309	0.849	4.98e-54
Insig1	8.29e-86	-0.18038	0.325	0.932	1.95e-81
Hsf1	7.7e-50	-0.180291	0.262	0.776	1.81e-45
Ccnf	3.96e-73	-0.18019	0.303	0.882	9.32e-69
Fam222b	2.3e-68	-0.180012	0.293	0.873	5.42e-64
Tex16	2.16e-37	-0.179871	0.218	0.662	5.1e-33
Eef1b2	1.12e-54	-0.179845	0.666	1	2.64e-50
Nfatc2ip	1.17e-70	-0.179837	0.243	0.844	2.75e-66
Pde6d	1.87e-56	-0.179427	0.259	0.803	4.42e-52
Gnai2	1.56e-100	-0.179327	0.445	1	3.66e-96
Sin3a	2.64e-91	-0.179283	0.356	0.962	6.21e-87
Wac	9.12e-103	-0.179113	0.344	0.971	2.15e-98
Prpf38b	4.3e-118	-0.178926	0.369	0.993	1.01e-113
Epn1	8.79e-66	-0.178799	0.256	0.835	2.07e-61
Immt	4.13e-110	-0.178425	0.404	0.998	9.74e-106
Polr2b	1.42e-106	-0.178409	0.413	0.998	3.34e-102
Zfp598	8.06e-56	-0.178274	0.265	0.801	1.9e-51
Afp	8.28e-99	-0.178246	0.407	0.991	1.95e-94
Gm884	1.32e-46	-0.178062	0.202	0.7	3.11e-42
Emsy	8.95e-75	-0.177926	0.322	0.907	2.11e-70
Rexo1	2.53e-100	-0.177814	0.344	0.971	5.96e-96
Uso1	4.45e-79	-0.17774	0.322	0.916	1.05e-74
Brap	1.53e-66	-0.177736	0.265	0.844	3.59e-62
Hormad1	1.42e-77	-0.177663	0.281	0.892	3.35e-73
Ormdl3	9.17e-96	-0.177557	0.356	0.966	2.16e-91
Mrps5	1.03e-98	-0.177502	0.461	1	2.42e-94
Prim2	1.79e-73	-0.177233	0.278	0.878	4.21e-69
Tm9sf4	3.35e-81	-0.177063	0.297	0.907	7.89e-77
Napg	6.91e-84	-0.176941	0.331	0.934	1.63e-79
Gcn1l1	1.64e-80	-0.176921	0.312	0.917	3.87e-76
Tacc3	1.28e-94	-0.176414	0.347	0.964	3.03e-90
Nploc4	4.22e-55	-0.17627	0.303	0.831	9.94e-51
Trim44	2.08e-105	-0.176225	0.338	0.968	4.9e-101
Clspn	8.53e-91	-0.176186	0.426	0.987	2.01e-86
Slc7a6os	5.11e-59	-0.176179	0.315	0.855	1.2e-54
L3mbtl2	3.26e-73	-0.176178	0.297	0.889	7.67e-69
Ints11	2.99e-95	-0.175894	0.328	0.959	7.04e-91
Pgls	2.14e-94	-0.175894	0.438	0.996	5.04e-90
Scoc	1.22e-44	-0.175747	0.24	0.729	2.88e-40
Cyb5r3	6.99e-92	-0.175731	0.331	0.957	1.65e-87
Igsf3	8.19e-77	-0.175628	0.309	0.901	1.93e-72
Tnrc6c	4.35e-110	-0.175606	0.432	1	1.02e-105
3110043O21Rik	5.67e-41	-0.175578	0.18	0.636	1.34e-36
Tpr	5.24e-88	-0.175488	0.565	1	1.23e-83
Chchd4	2.25e-97	-0.175049	0.363	0.973	5.3e-93
Sumf2	7.81e-45	-0.175035	0.139	0.612	1.84e-40
Rpl19	7.5e-28	-0.174828	0.909	1	1.77e-23
Ppp6r3	6.9e-52	-0.174664	0.293	0.804	1.62e-47
Mtdh	3.39e-109	-0.174501	0.36	0.986	7.98e-105
Tonsl	2.57e-70	-0.174482	0.205	0.808	6.05e-66
Slf2	5.53e-85	-0.174249	0.309	0.928	1.3e-80
Kmt2a	1.49e-122	-0.174248	0.372	0.993	3.51e-118
AI837181	1.9e-43	-0.174239	0.262	0.743	4.48e-39
Zfyve26	3.71e-39	-0.17409	0.23	0.684	8.73e-35
Rplp2	1.15e-28	-0.174035	0.918	1	2.72e-24
Coq7	3.83e-103	-0.174023	0.451	1	9.01e-99
Selenoi	1.14e-37	-0.173983	0.196	0.637	2.68e-33
Egln1	1.27e-107	-0.17397	0.334	0.971	2.98e-103
Kmt2b	9.45e-111	-0.173968	0.36	0.991	2.23e-106
Rictor	1.36e-93	-0.17392	0.338	0.95	3.21e-89
Man2b1	1.22e-57	-0.173799	0.145	0.693	2.86e-53
Ccdc136	2.69e-87	-0.173772	0.328	0.943	6.34e-83
Ggct	1.37e-90	-0.173661	0.341	0.957	3.24e-86
Ccnk	8.04e-72	-0.173438	0.281	0.874	1.89e-67
Htt	1.92e-60	-0.173421	0.3	0.851	4.52e-56
Eif3i	2.03e-65	-0.173406	0.612	1	4.78e-61
Fn1	2.9e-73	-0.173276	0.297	0.89	6.82e-69
Tuba4a	1.23e-53	-0.173248	0.174	0.706	2.89e-49
Msrb1	5.5e-71	-0.173099	0.259	0.855	1.29e-66
Esrp1	1.11e-63	-0.173021	0.271	0.835	2.61e-59
Rab11fip4	2.46e-95	-0.173014	0.325	0.955	5.79e-91
Lsm1	4.21e-107	-0.172682	0.41	1	9.92e-103
Elac2	8.68e-77	-0.172627	0.312	0.908	2.05e-72
Rps14	3.54e-28	-0.172612	0.94	1	8.34e-24
Exo1	4.77e-74	-0.172508	0.331	0.912	1.12e-69
1700016K19Rik	3.42e-53	-0.172084	0.139	0.662	8.06e-49
Malt1	3.64e-37	-0.171862	0.186	0.627	8.57e-33
Fbxw7	3.1e-84	-0.171832	0.331	0.939	7.31e-80
Zmynd8	3.12e-74	-0.171692	0.265	0.871	7.34e-70
Nr1d2	1.16e-37	-0.171425	0.256	0.706	2.73e-33
Wrb	2.14e-53	-0.171291	0.29	0.811	5.05e-49
Tctex1d2	2.01e-75	-0.171217	0.297	0.896	4.74e-71
Guk1	1.63e-103	-0.17095	0.404	0.996	3.83e-99
Ssna1	5.54e-108	-0.170923	0.407	0.998	1.3e-103
Ncoa3	1.64e-52	-0.170792	0.284	0.806	3.86e-48
Dhcr24	3.4e-55	-0.170601	0.29	0.822	8e-51
Ylpm1	8.47e-96	-0.170566	0.356	0.966	1.99e-91
Cuta	1.83e-103	-0.170542	0.394	0.993	4.3e-99
Aimp2	2.74e-98	-0.170257	0.363	0.978	6.46e-94
Sec61a1	4.32e-111	-0.170251	0.353	0.989	1.02e-106
Depdc5	8.02e-46	-0.170204	0.278	0.77	1.89e-41
M1ap	1.48e-69	-0.170171	0.224	0.824	3.49e-65
Fam126b	3.03e-41	-0.169971	0.17	0.63	7.15e-37
Ddx52	3.78e-87	-0.169917	0.344	0.946	8.91e-83
Agpat5	3.42e-98	-0.169867	0.353	0.971	8.06e-94
Tmem39b	1.31e-56	-0.169721	0.271	0.813	3.09e-52
Nhp2	1e-87	-0.169321	0.517	1	2.36e-83
Eif2b4	1.54e-100	-0.169254	0.325	0.968	3.62e-96
Calm3	5.11e-94	-0.169109	0.461	1	1.2e-89
Mtor	5.21e-89	-0.169088	0.341	0.953	1.23e-84
Prpf8	3.97e-100	-0.168918	0.36	0.977	9.36e-96
Cox7a2l	1.21e-87	-0.168871	0.495	1	2.85e-83
Gpatch2	5.69e-50	-0.168698	0.249	0.765	1.34e-45
Adarb1	6.5e-64	-0.168661	0.256	0.829	1.53e-59
Nsa2	6.73e-91	-0.168655	0.489	1	1.58e-86
Wdr48	4.36e-99	-0.168533	0.347	0.971	1.03e-94
Washc5	5.94e-43	-0.168396	0.262	0.741	1.4e-38
Mpdz	1.73e-53	-0.168284	0.246	0.777	4.07e-49
Nfrkb	1.65e-77	-0.168271	0.309	0.89	3.89e-73
Mtx1	1.82e-103	-0.168196	0.379	0.991	4.28e-99
Srp72	1.85e-105	-0.168172	0.347	0.978	4.37e-101
Dnajb11	1.72e-103	-0.167994	0.382	0.982	4.06e-99
Atp2b1	2.69e-118	-0.167938	0.372	0.993	6.34e-114
Orc2	1.45e-93	-0.16782	0.369	0.966	3.42e-89
Sigmar1	2.53e-38	-0.167465	0.192	0.632	5.95e-34
Tex101	1.62e-101	-0.1674	0.42	0.995	3.82e-97
Usp28	7.19e-73	-0.167153	0.309	0.894	1.69e-68
Ptdss2	8.5e-84	-0.167042	0.328	0.932	2e-79
Ptbp3	1.03e-90	-0.166722	0.312	0.932	2.42e-86
Polr3k	3.56e-51	-0.166616	0.268	0.786	8.38e-47
Mia2	7.39e-90	-0.166512	0.366	0.959	1.74e-85
Asphd2	2.43e-67	-0.166475	0.246	0.835	5.73e-63
Usp48	7.4e-99	-0.166427	0.344	0.962	1.74e-94
Stt3b	1.53e-63	-0.166348	0.293	0.851	3.6e-59
Aspm	4.08e-64	-0.166	0.293	0.84	9.62e-60
Cep162	2.46e-68	-0.165972	0.268	0.853	5.79e-64
Cript	1.85e-103	-0.165946	0.341	0.977	4.37e-99
Nsd2	5.2e-115	-0.16581	0.391	0.996	1.22e-110
Chd6	1.35e-115	-0.165658	0.363	0.986	3.17e-111
Tecr	2.77e-106	-0.165547	0.41	0.996	6.52e-102
Pycard	1.36e-53	-0.165523	0.177	0.709	3.2e-49
Nisch	1.31e-103	-0.165451	0.369	0.977	3.08e-99
Med9	2.89e-73	-0.165388	0.309	0.894	6.82e-69
Fmr1	1.2e-103	-0.16538	0.382	0.982	2.83e-99
Tex14	1.26e-99	-0.165189	0.372	0.978	2.98e-95
Taf2	3.08e-91	-0.165088	0.341	0.957	7.25e-87
Dlgap5	7.57e-48	-0.165055	0.256	0.758	1.78e-43
Tnks2	1.53e-95	-0.165046	0.347	0.964	3.61e-91
Tcf24	9.55e-48	-0.164767	0.18	0.682	2.25e-43
Psma8	6.48e-58	-0.16455	0.23	0.783	1.53e-53
Tmem126a	1.05e-78	-0.164444	0.331	0.926	2.48e-74
Ap3d1	3.11e-71	-0.164207	0.315	0.894	7.33e-67
Crnkl1	1.18e-94	-0.1642	0.338	0.961	2.79e-90
Arid3a	5.04e-35	-0.163709	0.202	0.632	1.19e-30
Dgcr6	1.14e-72	-0.163671	0.265	0.865	2.69e-68
Kdf1	8.31e-40	-0.163532	0.218	0.679	1.96e-35
Nsd1	4.22e-121	-0.163426	0.413	0.998	9.94e-117
Kif23	1.59e-86	-0.163245	0.319	0.93	3.75e-82
Chfr	1.44e-54	-0.163207	0.293	0.817	3.4e-50
Akr7a5	8.08e-101	-0.163086	0.388	0.991	1.9e-96
Rpl10a	3.58e-26	-0.162927	0.839	1	8.44e-22
Fsd1	2.74e-91	-0.162844	0.347	0.959	6.45e-87
Rims3	3.49e-50	-0.162784	0.189	0.706	8.21e-46
Mink1	7.32e-55	-0.162362	0.243	0.777	1.73e-50
Gpr137b	1.81e-41	-0.162312	0.132	0.578	4.27e-37
Ninj1	1.5e-70	-0.162299	0.221	0.822	3.53e-66
Fam216a	1.13e-88	-0.161936	0.309	0.935	2.66e-84
Lpin1	1.42e-40	-0.161922	0.211	0.677	3.34e-36
Noc4l	3.42e-89	-0.161731	0.312	0.935	8.05e-85
Ccdc66	2.72e-44	-0.161668	0.205	0.691	6.42e-40
Spata33	4.92e-69	-0.161569	0.293	0.874	1.16e-64
Eif5a2	1.35e-80	-0.161569	0.297	0.901	3.18e-76
Rnf157	6.95e-40	-0.161473	0.23	0.693	1.64e-35
Trim37	5.37e-105	-0.16131	0.391	0.993	1.27e-100
Ubtd2	2.22e-50	-0.161203	0.249	0.767	5.23e-46
Wdr89	1.12e-95	-0.161058	0.344	0.966	2.65e-91
Anapc15	2.06e-108	-0.160893	0.404	0.995	4.85e-104
Vma21	4.4e-58	-0.16068	0.284	0.826	1.04e-53
Nradd	2.46e-34	-0.160667	0.177	0.598	5.8e-30
Plod1	1.25e-49	-0.160564	0.218	0.732	2.95e-45
Lsm2	3.44e-93	-0.160312	0.508	1	8.11e-89
Nudt19	1.31e-83	-0.160234	0.243	0.883	3.09e-79
Heatr5b	7.61e-39	-0.160097	0.218	0.673	1.79e-34
Stau1	1.54e-90	-0.160083	0.344	0.952	3.63e-86
Zfx	5.93e-62	-0.159762	0.268	0.828	1.4e-57
Uggt1	4.72e-53	-0.159744	0.271	0.795	1.11e-48
Ppp1r12c	2.73e-66	-0.159607	0.237	0.822	6.42e-62
Letm1	2.63e-71	-0.159568	0.325	0.887	6.19e-67
Hddc2	4.23e-80	-0.159544	0.334	0.928	9.97e-76
Tln2	1.36e-67	-0.159543	0.224	0.813	3.19e-63
Kif5c	6.32e-63	-0.159502	0.303	0.86	1.49e-58
Ppp1r15a	3.3e-31	-0.159261	0.246	0.655	7.76e-27
Mast3	8.44e-47	-0.158902	0.189	0.688	1.99e-42
Mnd1	2.87e-78	-0.158831	0.123	0.758	6.76e-74
Tmod2	3.34e-51	-0.158769	0.208	0.731	7.87e-47
Ncapg	5.22e-83	-0.158483	0.344	0.937	1.23e-78
Scrib	6.71e-77	-0.158367	0.322	0.91	1.58e-72
Tdrd9	1.37e-61	-0.158356	0.237	0.804	3.22e-57
Syt14	1.76e-49	-0.158162	0.284	0.79	4.15e-45
Clptm1	7.25e-62	-0.158131	0.303	0.853	1.71e-57
Rpl32	3.27e-24	-0.158077	0.953	1	7.69e-20
Setd2	1.73e-87	-0.157899	0.322	0.925	4.08e-83
Smarcd3	6.14e-44	-0.157895	0.129	0.596	1.45e-39
Mak16	1.53e-110	-0.157807	0.388	0.989	3.61e-106
Fuca1	5.08e-56	-0.157803	0.246	0.788	1.2e-51
Telo2	9e-73	-0.157784	0.319	0.898	2.12e-68
2410089E03Rik	4.2e-82	-0.157767	0.309	0.912	9.89e-78
Rpl34	3.18e-25	-0.157605	0.871	1	7.49e-21
Tnks1bp1	2.75e-37	-0.15742	0.189	0.632	6.47e-33
Ddx10	6.73e-104	-0.157247	0.448	1	1.59e-99
Mrps25	1.2e-99	-0.157049	0.375	0.984	2.82e-95
Sf3b3	2.31e-117	-0.156871	0.379	0.989	5.44e-113
Tmem160	4.03e-99	-0.156588	0.375	0.982	9.5e-95
Eif6	1.73e-88	-0.156519	0.495	0.998	4.07e-84
Acsl3	1.94e-107	-0.156349	0.356	0.987	4.57e-103
Incenp	2.44e-100	-0.156051	0.372	0.982	5.75e-96
Ppp2r3c	3.53e-58	-0.156045	0.252	0.804	8.32e-54
Pou2f2	2.29e-27	-0.156021	0.161	0.528	5.39e-23
Znfx1	4.67e-66	-0.1559	0.237	0.82	1.1e-61
Mis12	8.24e-69	-0.155828	0.312	0.885	1.94e-64
Ezh2	5.33e-94	-0.155826	0.344	0.962	1.26e-89
Ube2j1	4.05e-57	-0.155709	0.268	0.811	9.55e-53
Vps37a	2.73e-75	-0.155697	0.322	0.908	6.44e-71
Bcap31	5.39e-113	-0.15568	0.379	0.991	1.27e-108
Rnf17	5.99e-100	-0.155634	0.432	0.996	1.41e-95
Eef1d	3.69e-58	-0.155566	0.64	1	8.7e-54
Rai14	9.89e-57	-0.155545	0.287	0.822	2.33e-52
Jade2	4.69e-50	-0.155501	0.24	0.741	1.1e-45
Med15	9.53e-54	-0.155419	0.249	0.777	2.24e-49
Pik3r4	1.01e-31	-0.15536	0.227	0.636	2.38e-27
Myo9a	3.32e-91	-0.155355	0.338	0.946	7.82e-87
Hsd17b7	1.22e-40	-0.155329	0.24	0.706	2.87e-36
Rb1	2.91e-38	-0.155279	0.215	0.666	6.85e-34
Numa1	1.47e-106	-0.155158	0.372	0.989	3.46e-102
Limk1	4.04e-53	-0.155152	0.265	0.794	9.51e-49
Hmgcr	2.25e-102	-0.155129	0.347	0.969	5.31e-98
Pdia3	9.16e-89	-0.155083	0.536	1	2.16e-84
Reln	2.81e-49	-0.154996	0.218	0.729	6.62e-45
Noc2l	1.78e-111	-0.154969	0.397	0.998	4.19e-107
Acaa1b	1.12e-48	-0.15454	0.221	0.725	2.65e-44
Rptor	3.85e-41	-0.15427	0.243	0.713	9.06e-37
Nelfcd	4.3e-88	-0.154211	0.334	0.941	1.01e-83
Erc1	2.78e-99	-0.154038	0.344	0.973	6.55e-95
Lars	3.89e-102	-0.154002	0.391	0.991	9.18e-98
Bard1	9.78e-51	-0.153996	0.249	0.768	2.3e-46
Foxm1	1.69e-47	-0.153809	0.218	0.718	3.98e-43
Lgmn	1.5e-46	-0.153795	0.259	0.756	3.54e-42
Dhx38	1.45e-80	-0.153787	0.3	0.912	3.41e-76
Rbm48	7.71e-46	-0.153714	0.278	0.768	1.82e-41
Fmnl3	1.93e-38	-0.153676	0.208	0.661	4.55e-34
Tspan14	3.78e-36	-0.153528	0.177	0.596	8.91e-32
Magi3	4.97e-63	-0.153109	0.252	0.82	1.17e-58
Rad54l	1.93e-51	-0.152918	0.268	0.783	4.55e-47
Fh1	1.77e-80	-0.152629	0.331	0.928	4.16e-76
Pstk	2.61e-83	-0.152603	0.319	0.928	6.15e-79
BC030867	1.77e-47	-0.152596	0.174	0.673	4.18e-43
Git2	5.53e-51	-0.152532	0.303	0.808	1.3e-46
Gm18336	2.89e-57	-0.152527	0.221	0.765	6.82e-53
Plekha8	7.38e-98	-0.152308	0.347	0.971	1.74e-93
H2-K1	1.3e-43	-0.152153	0.202	0.684	3.06e-39
Vps13b	2.16e-42	-0.152053	0.252	0.729	5.08e-38
Etnk1	9.8e-84	-0.151908	0.309	0.926	2.31e-79
Phkg2	1.65e-47	-0.151816	0.249	0.752	3.89e-43
Zpr1	2.52e-98	-0.151716	0.366	0.973	5.95e-94
Atp6v0b	3.82e-104	-0.151701	0.423	0.993	9.01e-100
Crispld2	3.68e-38	-0.151678	0.104	0.512	8.68e-34
Helb	5.88e-41	-0.151614	0.145	0.6	1.38e-36
Exosc7	3.74e-103	-0.151351	0.344	0.977	8.82e-99
Cox8c	1.45e-56	-0.151334	0.174	0.72	3.4e-52
Tcp1	5.08e-65	-0.151289	0.618	1	1.2e-60
Irf8	1.59e-35	-0.151275	0.145	0.562	3.74e-31
Taok2	6.08e-50	-0.151186	0.224	0.74	1.43e-45
B9d1	1.74e-50	-0.151169	0.186	0.704	4.1e-46
Blm	4.92e-77	-0.151168	0.281	0.89	1.16e-72
Cic	5.88e-80	-0.151163	0.309	0.91	1.39e-75
Rpl13	2.79e-24	-0.150913	0.965	1	6.58e-20
Tmem192	2.2e-41	-0.150858	0.192	0.661	5.19e-37
Dnajc2	2.73e-92	-0.150686	0.511	1	6.43e-88
Bub1	1.18e-75	-0.150624	0.344	0.925	2.78e-71
Dctpp1	9.54e-87	-0.150623	0.511	1	2.25e-82
Rsbn1l	1.69e-92	-0.150607	0.35	0.95	3.98e-88
Rfwd3	8.86e-95	-0.150594	0.347	0.962	2.09e-90
Ift81	8.33e-58	-0.150584	0.233	0.783	1.96e-53
Cdc42bpa	5.49e-68	-0.150407	0.331	0.89	1.29e-63
Coa5	2.12e-69	-0.150334	0.274	0.862	4.99e-65
Mtss1	4.2e-67	-0.150304	0.303	0.876	9.89e-63
Asap1	4.39e-109	-0.150201	0.388	0.995	1.03e-104
Casc3	2.21e-100	-0.15013	0.375	0.982	5.21e-96
Pan3	1.11e-50	-0.150119	0.265	0.776	2.61e-46
Rpl31	2.47e-52	-0.150112	0.681	1	5.82e-48
Hcfc1	1.62e-87	-0.149679	0.331	0.939	3.82e-83
Slc38a9	5.88e-40	-0.149545	0.237	0.698	1.38e-35
Mvb12a	1.77e-83	-0.14945	0.306	0.923	4.17e-79
Epb41l5	1.83e-88	-0.148985	0.328	0.935	4.32e-84
Thoc3	3.27e-103	-0.148958	0.429	0.995	7.71e-99
Dnpep	1.48e-82	-0.148955	0.284	0.907	3.49e-78
Slc16a1	8.51e-64	-0.148886	0.297	0.856	2.01e-59
Syce2	4.24e-84	-0.148756	0.498	0.996	9.98e-80
Xrcc6	3.89e-89	-0.148272	0.356	0.957	9.16e-85
Zfp711	4.52e-40	-0.147996	0.189	0.648	1.06e-35
Cmip	1.38e-58	-0.147971	0.243	0.794	3.25e-54
Cers6	1.82e-44	-0.147809	0.237	0.722	4.3e-40
Chek1	1.44e-55	-0.14774	0.278	0.808	3.39e-51
Brd9	6.41e-72	-0.147732	0.306	0.894	1.51e-67
Rras2	2.33e-56	-0.147528	0.278	0.808	5.5e-52
Pms1	4.12e-52	-0.147449	0.224	0.749	9.71e-48
Ptpra	2.33e-86	-0.147261	0.344	0.946	5.5e-82
Plagl2	8.35e-45	-0.14722	0.23	0.716	1.97e-40
Skp2	2.52e-69	-0.147183	0.29	0.874	5.94e-65
Zfp516	6.45e-34	-0.147027	0.196	0.618	1.52e-29
Rasd2	8.23e-68	-0.14701	0.3	0.867	1.94e-63
Atp6v0d1	6.31e-86	-0.146992	0.338	0.943	1.49e-81
Eif2ak4	4.49e-42	-0.146992	0.177	0.646	1.06e-37
Slc7a1	6.64e-36	-0.146887	0.202	0.637	1.56e-31
Fbln1	1.15e-65	-0.14688	0.3	0.867	2.71e-61
Acbd6	4.15e-96	-0.14665	0.401	0.984	9.78e-92
Srsf11	7.67e-121	-0.146634	0.41	1	1.81e-116
Eftud2	6.57e-106	-0.14654	0.388	0.987	1.55e-101
Enah	5.75e-112	-0.14638	0.391	0.993	1.36e-107
Tmem41a	3.77e-57	-0.146376	0.18	0.729	8.88e-53
Pou5f1	1.9e-53	-0.146022	0.205	0.732	4.49e-49
Rabgap1	4.85e-72	-0.145755	0.325	0.887	1.14e-67
Mdc1	5.71e-47	-0.145621	0.243	0.741	1.34e-42
Ndufa2	3.12e-86	-0.145609	0.53	1	7.34e-82
Plekha4	2.71e-36	-0.145595	0.104	0.513	6.38e-32
Mybbp1a	7.77e-96	-0.145524	0.423	0.989	1.83e-91
Cebpz	7.62e-106	-0.145415	0.448	1	1.79e-101
Phka2	8.1e-35	-0.145401	0.227	0.659	1.91e-30
Fam69b	6.17e-74	-0.145302	0.259	0.864	1.45e-69
Als2	1.95e-37	-0.145087	0.211	0.657	4.6e-33
Kcnt1	8.12e-30	-0.144946	0.148	0.517	1.91e-25
Aifm3	3.78e-45	-0.144798	0.246	0.732	8.91e-41
Fgd1	5.31e-40	-0.14471	0.202	0.662	1.25e-35
Dnmt1	3.26e-105	-0.144639	0.426	0.995	7.68e-101
Sec1	2.1e-54	-0.144437	0.088	0.6	4.96e-50
Aldh16a1	1.32e-45	-0.144365	0.262	0.754	3.1e-41
Pdia6	8.54e-107	-0.144201	0.432	0.993	2.01e-102
Mrps31	3.16e-56	-0.144187	0.224	0.767	7.45e-52
Elof1	5.25e-106	-0.144055	0.388	0.996	1.24e-101
Asna1	2.41e-106	-0.144028	0.413	0.995	5.67e-102
Samd4b	2.21e-86	-0.143944	0.338	0.941	5.21e-82
Prr14l	5.78e-92	-0.143784	0.325	0.948	1.36e-87
Sbf1	4.01e-49	-0.143716	0.281	0.786	9.44e-45
Avpi1	2.3e-77	-0.143704	0.249	0.871	5.41e-73
Nedd8	1.09e-81	-0.143625	0.543	1	2.57e-77
Mrpl2	1.57e-102	-0.143618	0.41	0.996	3.7e-98
Pi4k2a	2.86e-88	-0.143582	0.341	0.952	6.73e-84
Ndufaf7	1.17e-55	-0.143567	0.227	0.77	2.75e-51
Epb41	1.27e-65	-0.143495	0.293	0.862	2.99e-61
Mrps11	5.22e-96	-0.143476	0.375	0.978	1.23e-91
Amdhd2	1.45e-56	-0.143325	0.265	0.808	3.41e-52
Ssrp1	2.68e-112	-0.143173	0.454	0.998	6.32e-108
Vps16	1.03e-72	-0.142949	0.297	0.887	2.43e-68
Zdhhc23	4.43e-45	-0.142781	0.259	0.74	1.04e-40
Rwdd1	1.31e-101	-0.14264	0.426	0.996	3.1e-97
Mcph1	3.26e-57	-0.14257	0.29	0.822	7.68e-53
Lpin2	8.24e-90	-0.142515	0.334	0.948	1.94e-85
Afg3l2	8.8e-90	-0.142498	0.322	0.943	2.07e-85
Blvrb	4.07e-42	-0.142461	0.224	0.698	9.58e-38
Lrrc59	1.04e-97	-0.142395	0.385	0.98	2.46e-93
Phf20	3.93e-106	-0.14228	0.401	0.993	9.27e-102
Phtf2	5.2e-58	-0.14205	0.303	0.838	1.23e-53
Nup155	1.58e-59	-0.142044	0.278	0.82	3.73e-55
Emc8	2.22e-92	-0.141948	0.483	1	5.24e-88
Ilk	4.91e-70	-0.14191	0.29	0.876	1.16e-65
Paxbp1	2.66e-87	-0.141592	0.353	0.953	6.28e-83
Gga2	8.56e-98	-0.141553	0.35	0.968	2.02e-93
Deaf1	1.71e-48	-0.141506	0.246	0.754	4.02e-44
Cyfip1	3.28e-65	-0.141371	0.29	0.86	7.72e-61
Osgin2	1.2e-39	-0.141312	0.208	0.668	2.82e-35
Cox8a	9.37e-61	-0.141311	0.656	1	2.21e-56
Jmjd1c	5.74e-111	-0.141168	0.372	0.987	1.35e-106
Zcchc7	2.36e-81	-0.141089	0.328	0.926	5.55e-77
Nubp2	3.81e-79	-0.141067	0.303	0.898	8.97e-75
Smarca4	7.26e-108	-0.140992	0.445	1	1.71e-103
Lonp1	3.79e-91	-0.140966	0.325	0.943	8.92e-87
Zranb1	2.06e-110	-0.140801	0.375	0.987	4.84e-106
Lap3	1.7e-97	-0.140691	0.407	0.987	4e-93
Ccdc34	2.22e-103	-0.140689	0.382	0.986	5.23e-99
Zfp142	1.8e-62	-0.140686	0.256	0.824	4.24e-58
R3hdm1	9.56e-108	-0.140666	0.404	0.995	2.25e-103
Tet3	2.55e-79	-0.140645	0.319	0.907	6.01e-75
Pias4	4.73e-76	-0.140605	0.322	0.908	1.12e-71
Gpr107	1.07e-55	-0.140551	0.274	0.803	2.53e-51
Epb41l4a	1.84e-33	-0.140496	0.151	0.56	4.33e-29
Poldip3	1.95e-94	-0.140478	0.353	0.957	4.59e-90
Phf20l1	1.66e-68	-0.140365	0.319	0.88	3.92e-64
Tm2d3	9.08e-92	-0.14008	0.338	0.955	2.14e-87
Phf14	6.09e-99	-0.13998	0.356	0.971	1.43e-94
Ext1	1.08e-37	-0.139946	0.221	0.666	2.55e-33
Prep	1.03e-75	-0.139824	0.328	0.907	2.42e-71
Map1lc3b	1.14e-75	-0.139805	0.571	1	2.69e-71
Rpl30	2.58e-23	-0.139755	0.883	1	6.09e-19
Eif2b2	2.29e-80	-0.13952	0.281	0.896	5.39e-76
Pogz	5.05e-73	-0.139497	0.306	0.89	1.19e-68
Gtpbp6	4.41e-76	-0.139445	0.287	0.892	1.04e-71
Acaca	1.99e-77	-0.139433	0.312	0.903	4.68e-73
Elp6	3.37e-58	-0.139425	0.278	0.817	7.94e-54
Tkt	3.75e-71	-0.139097	0.297	0.876	8.83e-67
Mgll	2.9e-69	-0.139026	0.262	0.851	6.82e-65
Pdcd4	3.08e-100	-0.13888	0.382	0.986	7.25e-96
Tdrkh	2e-96	-0.138551	0.372	0.98	4.72e-92
Tsacc	2.29e-46	-0.138521	0.218	0.715	5.41e-42
Angptl6	1.63e-51	-0.138412	0.158	0.677	3.84e-47
Glrx3	3.43e-94	-0.138408	0.508	1	8.09e-90
Slc20a1	1.15e-71	-0.138343	0.271	0.86	2.72e-67
Arl14ep	1.47e-39	-0.13833	0.243	0.697	3.45e-35
Aqr	5.1e-93	-0.138208	0.356	0.962	1.2e-88
Trim71	1.95e-103	-0.138108	0.363	0.978	4.59e-99
Rpl26	1.36e-20	-0.138098	0.918	1	3.21e-16
Brf1	4.99e-66	-0.138097	0.281	0.849	1.18e-61
Ccnb1ip1	1.85e-36	-0.138046	0.164	0.596	4.36e-32
Mrpl35	6.16e-100	-0.138022	0.413	0.995	1.45e-95
Wdr26	1.61e-111	-0.138004	0.366	0.995	3.8e-107
Aggf1	2.87e-100	-0.137954	0.413	0.995	6.76e-96
Mpp6	4.67e-107	-0.137788	0.404	0.996	1.1e-102
Lats2	3.22e-45	-0.137708	0.24	0.729	7.58e-41
Baz1b	5.29e-105	-0.137602	0.467	0.998	1.25e-100
Fam204a	1.67e-101	-0.137575	0.35	0.975	3.93e-97
Tmem108	1.6e-33	-0.13753	0.145	0.551	3.76e-29
Rhno1	2.01e-77	-0.137437	0.306	0.905	4.73e-73
Tle6	4.45e-38	-0.137375	0.139	0.575	1.05e-33
Fau	2.51e-22	-0.1373	0.915	1	5.91e-18
Sfmbt1	6.78e-83	-0.137148	0.334	0.932	1.6e-78
Ate1	1.91e-101	-0.137119	0.372	0.975	4.5e-97
Rpa1	9.97e-61	-0.137036	0.303	0.844	2.35e-56
Zfp770	1.17e-52	-0.136926	0.293	0.803	2.76e-48
Pip5k1c	2.37e-45	-0.136775	0.249	0.738	5.58e-41
Ppp1r9a	1.24e-30	-0.136572	0.208	0.607	2.92e-26
Slirp	2.79e-102	-0.136515	0.341	0.973	6.58e-98
Dync2h1	6.59e-60	-0.13645	0.252	0.801	1.55e-55
Rtca	8.41e-84	-0.136351	0.319	0.928	1.98e-79
Rgs10	4.88e-52	-0.136325	0.196	0.722	1.15e-47
Ndufa9	1.66e-100	-0.136027	0.448	1	3.91e-96
Uchl3	8.89e-106	-0.135587	0.388	0.986	2.09e-101
Mettl8	6.74e-44	-0.135586	0.23	0.715	1.59e-39
Ash1l	2.48e-120	-0.13556	0.382	0.989	5.85e-116
Nop9	2.83e-94	-0.135551	0.36	0.969	6.67e-90
Trmt1	1e-86	-0.135528	0.325	0.932	2.36e-82
Cnot3	3.92e-93	-0.135517	0.356	0.961	9.23e-89
Mcm3ap	1.3e-73	-0.135351	0.315	0.898	3.07e-69
Bub1b	1.51e-83	-0.135274	0.369	0.944	3.55e-79
Cpsf1	9.05e-66	-0.135223	0.293	0.856	2.13e-61
Pde7a	1.11e-75	-0.135189	0.297	0.892	2.61e-71
Endog	2.44e-78	-0.135063	0.287	0.898	5.76e-74
Ktn1	5.28e-88	-0.134969	0.315	0.923	1.24e-83
Kif4	2.89e-72	-0.134903	0.262	0.853	6.81e-68
Rbm25	9.46e-107	-0.134675	0.464	0.998	2.23e-102
Pik3c3	3.27e-59	-0.134597	0.221	0.777	7.69e-55
Mphosph10	3.72e-102	-0.134573	0.42	0.991	8.77e-98
Setd1a	4.52e-71	-0.134509	0.309	0.887	1.06e-66
Sf3b1	8.16e-102	-0.134397	0.483	1	1.92e-97
2210016F16Rik	3.27e-89	-0.134229	0.331	0.943	7.71e-85
Tti2	1.11e-37	-0.133933	0.208	0.655	2.61e-33
Krtcap3	1.6e-93	-0.133931	0.306	0.939	3.77e-89
Msto1	2.08e-78	-0.133898	0.29	0.89	4.91e-74
Lztfl1	7.91e-56	-0.133853	0.281	0.813	1.86e-51
Heatr5a	8.31e-31	-0.13382	0.215	0.618	1.96e-26
Mllt6	3.77e-52	-0.13366	0.271	0.779	8.89e-48
Rbm46	7.42e-107	-0.133605	0.445	1	1.75e-102
Ccdc77	6.66e-40	-0.13359	0.24	0.702	1.57e-35
Dph3	4.17e-95	-0.133411	0.464	0.996	9.83e-91
Pdcd2	2.52e-111	-0.133345	0.353	0.982	5.94e-107
Mrpl22	4.68e-101	-0.133098	0.372	0.984	1.1e-96
Sec63	3.48e-96	-0.132883	0.347	0.944	8.2e-92
Atp23	1.11e-99	-0.132782	0.322	0.966	2.62e-95
Hspbap1	2.25e-72	-0.132746	0.319	0.894	5.3e-68
Rplp0	8.98e-23	-0.132638	0.95	1	2.12e-18
Mtf1	4.22e-80	-0.132628	0.325	0.917	9.93e-76
Rpl6	2.2e-26	-0.132537	0.833	1	5.18e-22
Eif4ebp1	2.41e-97	-0.132536	0.47	1	5.69e-93
Strn	2.16e-48	-0.132442	0.265	0.768	5.08e-44
Lcmt1	1.89e-107	-0.13243	0.375	0.991	4.46e-103
Nmb	4.22e-38	-0.132151	0.123	0.553	9.94e-34
Kat6a	2.2e-106	-0.132129	0.35	0.978	5.19e-102
Gcat	1.38e-99	-0.132018	0.363	0.98	3.25e-95
Slc25a36	3.04e-75	-0.131999	0.319	0.898	7.17e-71
Ccdc181	5.31e-49	-0.131984	0.186	0.693	1.25e-44
Elf2	7.07e-95	-0.131889	0.347	0.964	1.67e-90
Dgat2	2.59e-68	-0.131853	0.309	0.88	6.1e-64
Trim26	9.57e-80	-0.13183	0.322	0.916	2.25e-75
Otud3	3.14e-61	-0.131575	0.221	0.786	7.41e-57
Prss36	6.16e-34	-0.131544	0.167	0.583	1.45e-29
Rps6	4.82e-32	-0.131491	0.789	1	1.13e-27
Akap8l	5.78e-85	-0.131479	0.353	0.95	1.36e-80
Ocel1	3.96e-89	-0.13143	0.303	0.935	9.34e-85
Timeless	1.52e-71	-0.131342	0.319	0.889	3.58e-67
Lnpep	7.78e-31	-0.131331	0.155	0.546	1.83e-26
Nop10	5.37e-102	-0.131302	0.467	1	1.26e-97
Rgl1	2.26e-30	-0.131292	0.17	0.548	5.32e-26
Erg28	1.5e-110	-0.131227	0.401	0.993	3.52e-106
Sp4	2.94e-47	-0.131199	0.218	0.718	6.93e-43
Glmn	1.99e-82	-0.131102	0.35	0.937	4.7e-78
Ndufaf2	3.85e-100	-0.130827	0.36	0.971	9.07e-96
Sgpl1	1.09e-63	-0.130642	0.309	0.865	2.58e-59
Slc12a2	7.67e-80	-0.130615	0.334	0.908	1.81e-75
Rps3	1.63e-21	-0.130596	0.902	1	3.85e-17
Snw1	3.76e-109	-0.130576	0.426	0.998	8.87e-105
Kif3a	3.64e-101	-0.130501	0.385	0.986	8.57e-97
Myo1b	1.52e-69	-0.130435	0.281	0.862	3.58e-65
Ankhd1	4.82e-102	-0.130328	0.372	0.98	1.13e-97
Mdh2	3.79e-78	-0.130228	0.596	1	8.93e-74
Zfp518b	2.53e-52	-0.130064	0.281	0.794	5.95e-48
Eif3f	1.3e-88	-0.130018	0.524	1	3.07e-84
Ralgds	1.88e-63	-0.130008	0.262	0.831	4.43e-59
Ina	1.93e-56	-0.129916	0.227	0.765	4.55e-52
Gpat2	1.41e-94	-0.129797	0.328	0.955	3.32e-90
Ddx19b	2.67e-53	-0.129731	0.281	0.799	6.28e-49
Rcor2	1.98e-89	-0.129722	0.325	0.941	4.68e-85
Ctu2	5.12e-94	-0.129531	0.372	0.971	1.21e-89
Hdac4	1.43e-28	-0.129442	0.227	0.616	3.36e-24
Rpp40	1.35e-77	-0.129435	0.309	0.907	3.17e-73
Hirip3	3.16e-70	-0.129388	0.322	0.889	7.45e-66
Map1a	1.14e-27	-0.129363	0.117	0.456	2.68e-23
Srcap	1.72e-27	-0.129329	0.224	0.605	4.06e-23
Timm8a1	1.02e-96	-0.129288	0.382	0.98	2.39e-92
Ankib1	1.27e-59	-0.129153	0.303	0.846	3e-55
Dlgap4	2.82e-59	-0.129109	0.328	0.864	6.65e-55
Prdx5	4.81e-87	-0.129087	0.495	0.998	1.13e-82
Abcc4	1.68e-31	-0.12902	0.126	0.508	3.96e-27
Sec61a2	8.72e-58	-0.128921	0.3	0.831	2.05e-53
Cdip1	4.93e-61	-0.128878	0.3	0.846	1.16e-56
Polr3d	6.64e-104	-0.128684	0.391	0.989	1.56e-99
Stk11ip	2.97e-45	-0.128682	0.164	0.65	7e-41
Neb	2.44e-50	-0.12867	0.208	0.718	5.74e-46
Med16	1.96e-26	-0.128646	0.205	0.573	4.63e-22
Acat2	1.05e-78	-0.128631	0.278	0.89	2.47e-74
Fbxl18	3.25e-53	-0.12862	0.287	0.808	7.65e-49
Trpc4ap	6.35e-61	-0.128616	0.281	0.831	1.5e-56
Mpdu1	7.47e-57	-0.128572	0.29	0.829	1.76e-52
Sik1	4.54e-36	-0.128455	0.24	0.679	1.07e-31
Ralgapb	1.31e-36	-0.128454	0.243	0.686	3.1e-32
Pla2g1b	2.97e-35	-0.128452	0.088	0.481	7.01e-31
Dnajc9	2.58e-94	-0.128374	0.379	0.971	6.07e-90
Fbxo38	1.87e-36	-0.128306	0.281	0.715	4.4e-32
Dhx29	1.46e-84	-0.128223	0.287	0.912	3.45e-80
Gaa	2.5e-45	-0.128219	0.24	0.727	5.89e-41
Recql4	1.06e-53	-0.128205	0.183	0.713	2.5e-49
Ahsa2	3.82e-48	-0.12819	0.24	0.74	9.01e-44
Zfp821	9.28e-38	-0.128108	0.205	0.652	2.19e-33
Mael	1.48e-101	-0.127932	0.438	0.996	3.49e-97
2410015M20Rik	1.22e-86	-0.127853	0.508	1	2.88e-82
Znhit1	7.87e-78	-0.127562	0.281	0.89	1.85e-73
Ptges2	3.07e-51	-0.127317	0.237	0.758	7.22e-47
Dicer1	5.97e-111	-0.127297	0.391	0.995	1.41e-106
Pias1	3.83e-41	-0.127291	0.271	0.734	9.03e-37
Ralbp1	1.6e-97	-0.127245	0.473	0.998	3.76e-93
Dennd4a	2.04e-25	-0.127235	0.186	0.542	4.8e-21
Arhgef7	2.03e-66	-0.127185	0.284	0.856	4.78e-62
Ube2o	1.05e-107	-0.127007	0.372	0.989	2.48e-103
Ddx51	3.33e-43	-0.12696	0.256	0.731	7.84e-39
Sugp2	1.71e-40	-0.126847	0.205	0.664	4.03e-36
Atad5	3.68e-80	-0.126559	0.287	0.889	8.67e-76
Ssh2	4.55e-50	-0.126557	0.271	0.781	1.07e-45
Ifnar1	1.2e-36	-0.126501	0.24	0.682	2.83e-32
Cdca8	1.09e-98	-0.126433	0.467	0.998	2.57e-94
Dgkz	9.35e-75	-0.126367	0.284	0.885	2.2e-70
Sel1l	1.72e-48	-0.126125	0.278	0.783	4.04e-44
Stub1	9.85e-105	-0.126078	0.42	0.996	2.32e-100
Acvr2b	2.94e-99	-0.12605	0.35	0.962	6.92e-95
Bora	2.83e-60	-0.1259	0.297	0.829	6.66e-56
Arid3b	3.71e-39	-0.125808	0.252	0.709	8.74e-35
Plaa	2.1e-107	-0.12579	0.382	0.987	4.95e-103
Eif4enif1	1.59e-83	-0.12572	0.334	0.921	3.75e-79
Wwc2	8.87e-64	-0.12568	0.246	0.813	2.09e-59
Snrnp25	1.71e-95	-0.125669	0.347	0.968	4.02e-91
Prkcsh	3.49e-107	-0.125526	0.334	0.977	8.22e-103
Ly75	5.25e-38	-0.125394	0.132	0.566	1.24e-33
Spats2	3.99e-106	-0.125307	0.369	0.986	9.4e-102
Fnbp4	1.01e-69	-0.125263	0.312	0.88	2.37e-65
Hivep2	2.31e-53	-0.125153	0.249	0.765	5.43e-49
Usp35	2.04e-33	-0.125131	0.139	0.542	4.8e-29
Kif22	3.3e-62	-0.124923	0.284	0.828	7.78e-58
Psenen	4.47e-102	-0.124904	0.385	0.982	1.05e-97
Ncapd3	1.7e-103	-0.124891	0.385	0.982	4.01e-99
P4ha1	1.33e-31	-0.124775	0.186	0.591	3.13e-27
Ahctf1	3.16e-104	-0.124709	0.363	0.971	7.45e-100
4930432K21Rik	3.51e-31	-0.124639	0.107	0.47	8.28e-27
Ccdc84	1.91e-49	-0.124604	0.227	0.731	4.51e-45
Rps8	8.47e-21	-0.124492	0.978	1	2e-16
Zbtb43	6.44e-90	-0.124412	0.35	0.953	1.52e-85
Kpna3	1.26e-91	-0.124399	0.344	0.957	2.96e-87
Bri3bp	1.93e-99	-0.124326	0.363	0.975	4.54e-95
Fut8	2.11e-41	-0.124169	0.227	0.698	4.98e-37
Heatr3	1.55e-49	-0.124039	0.259	0.761	3.65e-45
Cep19	2.44e-39	-0.124019	0.23	0.688	5.75e-35
Sqle	1.86e-61	-0.123977	0.281	0.838	4.38e-57
Wdr60	1.58e-47	-0.123952	0.268	0.767	3.73e-43
Pibf1	4.15e-72	-0.123832	0.297	0.885	9.78e-68
Unc13b	4.39e-59	-0.123806	0.256	0.808	1.03e-54
Coq3	1.32e-38	-0.123755	0.252	0.706	3.1e-34
Cyp51	1.99e-66	-0.123421	0.274	0.846	4.68e-62
Ddx43	3.48e-51	-0.1233	0.243	0.761	8.19e-47
Snx6	1.69e-103	-0.123215	0.467	1	3.99e-99
Scaf8	2.06e-73	-0.122963	0.328	0.907	4.86e-69
Rpl7	8.15e-31	-0.122719	0.798	1	1.92e-26
Stk40	1.02e-34	-0.122713	0.24	0.668	2.39e-30
4933427D06Rik	1.75e-40	-0.122675	0.221	0.682	4.12e-36
Ophn1	1.12e-31	-0.122594	0.158	0.555	2.64e-27
Ddx21	5.67e-101	-0.122581	0.445	0.996	1.34e-96
Ercc3	2.28e-58	-0.122471	0.284	0.824	5.38e-54
Romo1	1.32e-100	-0.122408	0.457	0.998	3.1e-96
Kif3b	7.82e-26	-0.122289	0.189	0.551	1.84e-21
Zmpste24	9.69e-26	-0.122264	0.177	0.535	2.28e-21
Tmem245	3.3e-94	-0.122257	0.315	0.93	7.78e-90
Ormdl2	1.34e-100	-0.122153	0.347	0.971	3.15e-96
Cela2a	8.84e-53	-0.122123	0.233	0.752	2.08e-48
Ccdc91	7.05e-67	-0.122098	0.252	0.829	1.66e-62
Qars	8.59e-95	-0.121983	0.344	0.962	2.02e-90
Usp19	3.06e-98	-0.12187	0.369	0.973	7.21e-94
Fbxw9	1.06e-29	-0.12185	0.215	0.61	2.49e-25
Lbr	1.56e-89	-0.121825	0.331	0.921	3.68e-85
Mrpl17	1.03e-101	-0.121789	0.445	0.998	2.42e-97
Pou2f1	6.36e-77	-0.121637	0.319	0.905	1.5e-72
Ncbp1	8.55e-91	-0.121578	0.35	0.957	2.02e-86
Scp2	4.09e-97	-0.12153	0.375	0.98	9.63e-93
Ddx23	2.57e-68	-0.121528	0.328	0.89	6.06e-64
Rrp12	5.15e-74	-0.121497	0.287	0.883	1.21e-69
Spice1	2.33e-79	-0.121402	0.322	0.919	5.5e-75
Pcmtd1	4e-44	-0.121338	0.268	0.749	9.42e-40
Dlat	1.21e-56	-0.121152	0.297	0.822	2.84e-52
Miga1	1.64e-23	-0.121134	0.192	0.535	3.87e-19
Rec114	6.09e-88	-0.120996	0.353	0.953	1.43e-83
Fxr1	4.83e-102	-0.120986	0.451	1	1.14e-97
Phldb1	4.75e-27	-0.120896	0.132	0.483	1.12e-22
Gclm	4.71e-117	-0.120894	0.423	1	1.11e-112
Gpatch8	2.84e-121	-0.120583	0.379	0.991	6.7e-117
Ube3c	1.16e-65	-0.120582	0.325	0.88	2.73e-61
Pa2g4	1.96e-99	-0.120394	0.476	1	4.63e-95
Dmxl2	1.51e-59	-0.120388	0.281	0.819	3.56e-55
Pnpt1	2.77e-45	-0.120367	0.237	0.725	6.53e-41
Npc1	1.79e-29	-0.120332	0.177	0.564	4.21e-25
Abt1	1.99e-62	-0.119875	0.29	0.846	4.68e-58
E2f7	4.2e-28	-0.119755	0.123	0.478	9.9e-24
Hic2	9.57e-60	-0.119741	0.297	0.828	2.25e-55
Snx14	1.65e-28	-0.11961	0.18	0.56	3.9e-24
Zfp335	8.02e-32	-0.119571	0.186	0.591	1.89e-27
Riox1	8.97e-56	-0.119511	0.297	0.824	2.11e-51
Plekha3	2.78e-68	-0.11949	0.271	0.856	6.55e-64
Arfrp1	1.37e-101	-0.119408	0.366	0.982	3.23e-97
Uaca	2.67e-57	-0.119382	0.252	0.799	6.3e-53
Nbn	5.85e-42	-0.119254	0.243	0.716	1.38e-37
Ttk	3.73e-69	-0.119099	0.265	0.849	8.79e-65
Hyal2	1.64e-56	-0.119019	0.259	0.797	3.86e-52
Gtf3c3	1.51e-44	-0.118957	0.246	0.727	3.55e-40
Ppp2r2d	6.17e-96	-0.118916	0.379	0.975	1.45e-91
Esco2	4.31e-94	-0.118897	0.397	0.977	1.01e-89
Mapk6	6.17e-71	-0.118757	0.306	0.876	1.45e-66
Skiv2l2	1.45e-101	-0.118478	0.379	0.984	3.42e-97
Usp36	2.57e-60	-0.118429	0.274	0.829	6.05e-56
Gm49336	4.13e-64	-0.118298	0.319	0.864	9.74e-60
Rpl3	6.03e-25	-0.118295	0.842	1	1.42e-20
Prpf3	4.93e-88	-0.118247	0.319	0.939	1.16e-83
Ccdc32	3e-28	-0.118148	0.123	0.474	7.06e-24
Gnptab	1.73e-28	-0.118034	0.202	0.587	4.08e-24
Map4	7.81e-98	-0.117981	0.382	0.978	1.84e-93
Ldlr	7.85e-19	-0.117909	0.148	0.44	1.85e-14
Osbpl10	3.15e-24	-0.117907	0.18	0.524	7.41e-20
Ets1	3.93e-48	-0.117861	0.259	0.763	9.25e-44
Brms1	1.15e-53	-0.117841	0.249	0.781	2.71e-49
Ccnt1	1.02e-78	-0.117789	0.328	0.907	2.41e-74
Topors	1.11e-107	-0.11776	0.382	0.987	2.61e-103
Morc1	2.96e-66	-0.117736	0.325	0.88	6.97e-62
Tex19.2	1.48e-77	-0.117656	0.287	0.892	3.49e-73
Pacs1	1.08e-60	-0.117469	0.246	0.806	2.53e-56
Uqcrc1	1.21e-103	-0.117434	0.438	0.998	2.86e-99
Slc27a4	2.51e-34	-0.11733	0.177	0.598	5.92e-30
Ercc6l	5.18e-67	-0.117239	0.284	0.86	1.22e-62
Mrpl16	7.67e-82	-0.117215	0.36	0.944	1.81e-77
Vps53	8.12e-60	-0.1172	0.3	0.842	1.91e-55
Foxj3	1.3e-63	-0.11719	0.3	0.855	3.07e-59
Sgsm3	1.46e-46	-0.117154	0.303	0.79	3.45e-42
Bag6	9.54e-98	-0.117055	0.363	0.964	2.25e-93
Tead2	2.4e-66	-0.116879	0.3	0.864	5.66e-62
Rhpn1	2.12e-31	-0.116824	0.145	0.537	5e-27
Fam207a	2.15e-58	-0.11679	0.259	0.804	5.08e-54
Cox10	3.2e-66	-0.116775	0.322	0.883	7.53e-62
Sec24c	5.29e-38	-0.116735	0.215	0.661	1.25e-33
Cep85	7.73e-100	-0.116697	0.369	0.975	1.82e-95
Rbck1	1e-44	-0.116587	0.284	0.768	2.36e-40
Daglb	2.81e-25	-0.116546	0.142	0.479	6.63e-21
Rab5b	1.06e-26	-0.116462	0.158	0.519	2.5e-22
Arhgdig	9.51e-93	-0.116348	0.315	0.948	2.24e-88
Mrpl13	5.85e-106	-0.116259	0.372	0.982	1.38e-101
Gcsh	2.25e-101	-0.116158	0.382	0.987	5.29e-97
Slc12a7	4.16e-39	-0.116031	0.24	0.697	9.8e-35
Ccdc138	1.36e-56	-0.116013	0.23	0.774	3.19e-52
Smad1	2.36e-47	-0.115983	0.268	0.756	5.55e-43
Fam171b	2.79e-31	-0.115961	0.069	0.422	6.58e-27
Rsf1	3.02e-79	-0.115922	0.334	0.91	7.12e-75
Mlxip	8.03e-26	-0.115908	0.167	0.524	1.89e-21
Rhot1	1.56e-36	-0.115877	0.271	0.709	3.67e-32
Gorab	3.34e-32	-0.115877	0.205	0.616	7.86e-28
Tnip1	1.16e-49	-0.115705	0.243	0.754	2.74e-45
Tmem201	1.09e-49	-0.115684	0.23	0.741	2.58e-45
Wasf1	3.52e-76	-0.11556	0.328	0.914	8.29e-72
Pum1	2.81e-101	-0.115559	0.35	0.968	6.62e-97
Rev1	2.07e-92	-0.1155	0.347	0.953	4.88e-88
Cenpe	3.35e-102	-0.115478	0.413	0.986	7.89e-98
Metap1d	6.13e-32	-0.115435	0.167	0.569	1.44e-27
Dnttip2	6.68e-108	-0.115412	0.467	1	1.57e-103
Gpsm2	5.41e-41	-0.115399	0.278	0.74	1.28e-36
Ccdc112	8.29e-81	-0.115355	0.287	0.905	1.95e-76
Fam174a	1.24e-27	-0.115315	0.196	0.573	2.91e-23
Tcf25	1.15e-95	-0.115297	0.473	1	2.72e-91
Zfp707	3.18e-43	-0.115196	0.18	0.654	7.49e-39
Mto1	1.63e-22	-0.115183	0.199	0.535	3.84e-18
Miip	7.28e-28	-0.115157	0.148	0.515	1.71e-23
Zeb1	4.35e-38	-0.115083	0.249	0.693	1.02e-33
Usp47	8.87e-86	-0.115036	0.366	0.946	2.09e-81
Trafd1	8.93e-32	-0.115007	0.208	0.618	2.1e-27
Dcaf15	1.8e-63	-0.114974	0.297	0.844	4.24e-59
Hagh	4.92e-84	-0.114966	0.341	0.935	1.16e-79
Tes	2.83e-34	-0.114944	0.136	0.544	6.66e-30
Phlpp2	8.77e-50	-0.114924	0.189	0.702	2.07e-45
Dctn1	5.11e-85	-0.114911	0.309	0.928	1.2e-80
Zfp106	5.81e-102	-0.114762	0.366	0.978	1.37e-97
Haus3	1.17e-66	-0.114746	0.29	0.86	2.76e-62
Cluh	1.2e-57	-0.114724	0.312	0.831	2.83e-53
Gmpr2	6.46e-41	-0.114693	0.174	0.634	1.52e-36
Lrpprc	1e-88	-0.114545	0.366	0.957	2.36e-84
Tdrd5	2.93e-50	-0.11449	0.249	0.749	6.9e-46
Trir	1.74e-97	-0.114474	0.492	1	4.1e-93
Morc2a	3.7e-61	-0.114473	0.29	0.838	8.71e-57
Fam102a	5.89e-25	-0.114445	0.132	0.465	1.39e-20
Abcc1	7.85e-43	-0.114401	0.243	0.718	1.85e-38
Ccdc134	5.59e-28	-0.114386	0.132	0.494	1.32e-23
Mettl16	2.79e-107	-0.114376	0.391	0.989	6.57e-103
Aifm2	1.31e-35	-0.114374	0.196	0.628	3.1e-31
Cep70	1.21e-62	-0.114259	0.278	0.826	2.85e-58
Crebrf	2.54e-49	-0.11409	0.252	0.754	5.97e-45
Slc12a9	1.74e-31	-0.114089	0.148	0.542	4.09e-27
Ptov1	2.92e-110	-0.114057	0.413	0.998	6.87e-106
Nrbp1	2.3e-102	-0.113938	0.448	0.998	5.43e-98
Galnt6	1.96e-24	-0.113917	0.151	0.49	4.62e-20
Pikfyve	2.07e-48	-0.113796	0.262	0.761	4.87e-44
Fbxo31	1.58e-95	-0.113769	0.385	0.98	3.72e-91
Ckap2	1.67e-83	-0.113604	0.281	0.898	3.94e-79
Cep95	2.83e-45	-0.113495	0.233	0.724	6.67e-41
Gps2	1.48e-68	-0.113437	0.319	0.876	3.49e-64
Tjap1	3.7e-36	-0.113398	0.237	0.675	8.72e-32
Lsm4	2.29e-79	-0.113249	0.577	1	5.39e-75
Sbno1	8.88e-87	-0.113205	0.562	1	2.09e-82
Ip6k1	3.13e-81	-0.113186	0.328	0.921	7.37e-77
Srek1	5.17e-102	-0.113162	0.328	0.941	1.22e-97
Bbx	1.84e-44	-0.113158	0.192	0.671	4.33e-40
Pnpla7	1.64e-21	-0.113148	0.164	0.483	3.86e-17
Wnk1	1.64e-111	-0.113138	0.388	0.991	3.87e-107
Bcorl1	4.07e-53	-0.113032	0.265	0.783	9.59e-49
Clk2	2.27e-46	-0.112987	0.284	0.763	5.34e-42
Hmmr	8.09e-59	-0.112952	0.293	0.824	1.91e-54
Hsp90aa1	1.92e-18	-0.112936	0.905	1	4.53e-14
Tsc22d4	9.42e-95	-0.11291	0.344	0.957	2.22e-90
Ago3	2.08e-45	-0.112747	0.265	0.75	4.91e-41
Radil	4.35e-47	-0.112718	0.186	0.684	1.02e-42
Dhrs13	5.7e-48	-0.112675	0.199	0.695	1.34e-43
Tfpt	5.06e-67	-0.112656	0.262	0.838	1.19e-62
Rbks	7.11e-39	-0.112632	0.132	0.571	1.68e-34
Bnc2	3.58e-48	-0.112487	0.249	0.749	8.44e-44
Fnip1	7.3e-21	-0.112481	0.164	0.463	1.72e-16
Calu	2.46e-91	-0.112472	0.363	0.959	5.8e-87
Hmg20a	4.41e-30	-0.11244	0.205	0.601	1.04e-25
Nek2	1.9e-57	-0.112331	0.278	0.806	4.47e-53
Cyb5r1	1.16e-30	-0.112291	0.246	0.641	2.74e-26
Zswim3	2.72e-29	-0.112256	0.186	0.571	6.4e-25
Ctnnbip1	1.79e-76	-0.112229	0.325	0.914	4.21e-72
R3hcc1l	6.48e-26	-0.112176	0.196	0.56	1.53e-21
Clgn	3.12e-38	-0.112175	0.117	0.544	7.36e-34
Rab3gap1	6.46e-73	-0.112112	0.293	0.883	1.52e-68
Kidins220	2.63e-28	-0.112089	0.189	0.567	6.18e-24
Clcn3	9.81e-54	-0.112085	0.284	0.803	2.31e-49
Usp34	6.36e-109	-0.112022	0.511	0.998	1.5e-104
C2cd5	3.37e-34	-0.111901	0.224	0.646	7.94e-30
Zfp451	2.66e-105	-0.111901	0.356	0.977	6.26e-101
Myo6	5.09e-24	-0.111757	0.158	0.492	1.2e-19
Gmds	8.07e-66	-0.111721	0.246	0.819	1.9e-61
Mpped2	1.63e-50	-0.111705	0.265	0.765	3.83e-46
Brd1	1.66e-110	-0.111593	0.394	0.989	3.91e-106
Ptrhd1	8.84e-76	-0.111563	0.306	0.899	2.08e-71
Kat2a	5.88e-73	-0.111474	0.312	0.89	1.38e-68
Acp6	8.42e-48	-0.111467	0.29	0.783	1.98e-43
Ell	4.88e-30	-0.111321	0.199	0.594	1.15e-25
Trp53i13	1.55e-39	-0.111267	0.211	0.661	3.64e-35
Dap3	7.15e-107	-0.111182	0.416	0.993	1.68e-102
Rpl23a	2.63e-29	-0.111128	0.808	1	6.2e-25
Aste1	1.99e-24	-0.111115	0.186	0.535	4.68e-20
Nle1	3.28e-26	-0.111007	0.145	0.487	7.72e-22
Mphosph9	1e-60	-0.110977	0.278	0.828	2.35e-56
Ebna1bp2	3.57e-106	-0.110938	0.426	0.996	8.41e-102
Sf3a1	1.57e-100	-0.110911	0.363	0.975	3.69e-96
Zfp280d	1.02e-68	-0.110632	0.3	0.86	2.4e-64
Pin1	1.63e-98	-0.110595	0.457	0.998	3.85e-94
Fars2	8.02e-74	-0.110563	0.3	0.89	1.89e-69
Elp5	2.22e-106	-0.110482	0.353	0.986	5.23e-102
Ammecr1l	1.74e-47	-0.110463	0.278	0.772	4.1e-43
Asxl1	2.04e-93	-0.11031	0.341	0.961	4.81e-89
Pdk3	9.62e-89	-0.110284	0.347	0.952	2.27e-84
Rac3	5.32e-30	-0.110271	0.117	0.487	1.25e-25
Prtn3	8.35e-23	-0.110159	0.088	0.381	1.97e-18
Trrap	1.08e-80	-0.110155	0.328	0.901	2.56e-76
Espl1	2.14e-44	-0.110059	0.265	0.745	5.05e-40
D17Wsu92e	3.03e-81	-0.110036	0.325	0.921	7.14e-77
Pimreg	1.81e-22	-0.110035	0.164	0.49	4.26e-18
Tmem41b	8.86e-68	-0.10991	0.297	0.865	2.09e-63
Slu7	8.12e-71	-0.109902	0.319	0.887	1.91e-66
Erap1	3.21e-39	-0.109894	0.24	0.697	7.57e-35
Smyd2	3.09e-79	-0.109851	0.334	0.919	7.29e-75
0610037L13Rik	6.23e-54	-0.109801	0.293	0.797	1.47e-49
Nhlrc2	1.43e-40	-0.109716	0.246	0.706	3.36e-36
Arl5b	3.78e-25	-0.109692	0.237	0.601	8.91e-21
Gtf3c1	1.38e-69	-0.109686	0.312	0.878	3.26e-65
Lrrc40	1.68e-51	-0.109686	0.249	0.758	3.97e-47
Igf1r	1.88e-81	-0.109657	0.325	0.91	4.43e-77
Cdkn3	5.46e-31	-0.10964	0.18	0.576	1.29e-26
Dstyk	2.25e-34	-0.109569	0.224	0.65	5.31e-30
Nat10	2.32e-54	-0.109545	0.274	0.799	5.46e-50
Fxyd5	1.76e-48	-0.10947	0.246	0.754	4.14e-44
Polr2e	7.27e-70	-0.109359	0.603	1	1.71e-65
Srpk1	4.93e-105	-0.109357	0.461	0.998	1.16e-100
Abca3	1.42e-25	-0.109342	0.136	0.479	3.35e-21
Rnf40	5.47e-62	-0.109335	0.262	0.822	1.29e-57
Fut11	2.34e-31	-0.109245	0.215	0.621	5.51e-27
Rad51ap1	3.29e-79	-0.109237	0.268	0.871	7.75e-75
Smc6	2.25e-99	-0.109233	0.495	1	5.31e-95
Cib2	6.34e-24	-0.109072	0.129	0.449	1.49e-19
Eif4ebp2	2.01e-79	-0.109045	0.338	0.905	4.73e-75
Ndufb2	2e-100	-0.109021	0.375	0.978	4.7e-96
Prune1	9.41e-49	-0.108792	0.246	0.75	2.22e-44
Mlf1	4.77e-86	-0.10879	0.328	0.943	1.12e-81
Tm9sf3	1.45e-108	-0.108771	0.375	0.986	3.4e-104
Zfp91	1.05e-114	-0.108706	0.432	0.998	2.46e-110
Ttc33	2.98e-42	-0.108685	0.23	0.7	7.03e-38
Zer1	5.24e-28	-0.108652	0.221	0.605	1.23e-23
Fam208b	4.9e-113	-0.108648	0.401	0.995	1.16e-108
Mtmr4	4.07e-25	-0.108555	0.132	0.472	9.6e-21
Gnpda1	1.58e-40	-0.108516	0.227	0.693	3.73e-36
Stx3	2.2e-49	-0.108401	0.208	0.718	5.19e-45
Acat1	3.86e-76	-0.108361	0.312	0.901	9.09e-72
Hsp90ab1	3.15e-15	-0.108157	0.965	1	7.43e-11
Polr1c	4.2e-98	-0.107938	0.492	0.998	9.88e-94
Pip4k2c	1.39e-55	-0.107885	0.224	0.763	3.27e-51
Tsta3	4.08e-78	-0.107811	0.309	0.903	9.61e-74
Ddias	9.62e-44	-0.107808	0.177	0.646	2.27e-39
Esyt2	2.96e-47	-0.107746	0.281	0.772	6.98e-43
Hsdl1	4.47e-19	-0.107693	0.196	0.501	1.05e-14
Rpain	2.95e-86	-0.107639	0.287	0.914	6.94e-82
Cecr2	9.48e-111	-0.107556	0.407	0.996	2.23e-106
Colgalt1	1.42e-64	-0.107491	0.271	0.84	3.35e-60
2510039O18Rik	1.02e-36	-0.107398	0.252	0.693	2.41e-32
Nfxl1	1.95e-65	-0.107388	0.281	0.849	4.59e-61
5031439G07Rik	5.64e-34	-0.107305	0.167	0.583	1.33e-29
Higd1a	9.39e-78	-0.107192	0.552	1	2.21e-73
Derl3	1.7e-26	-0.107171	0.151	0.508	3.99e-22
Cables2	1.09e-38	-0.107066	0.161	0.607	2.56e-34
Nudt14	2.83e-41	-0.107029	0.243	0.706	6.67e-37
Dock7	7.99e-81	-0.107022	0.297	0.896	1.88e-76
Bdp1	4.95e-90	-0.10697	0.344	0.937	1.17e-85
Gemin2	1.73e-50	-0.106764	0.306	0.81	4.07e-46
Nans	2.23e-103	-0.10675	0.401	0.993	5.25e-99
Enkd1	2.82e-39	-0.106697	0.215	0.662	6.65e-35
Galnt3	5.87e-30	-0.106692	0.101	0.461	1.38e-25
Hcfc2	6.06e-36	-0.106621	0.24	0.673	1.43e-31
Prkcq	1.01e-40	-0.106455	0.063	0.469	2.39e-36
Gan	3.16e-31	-0.106409	0.151	0.54	7.44e-27
Psmd4	1.33e-88	-0.106356	0.527	1	3.14e-84
Slc7a6	5.82e-23	-0.1063	0.177	0.51	1.37e-18
Pan2	1.06e-49	-0.106297	0.284	0.785	2.5e-45
Zfp157	3.15e-33	-0.106275	0.252	0.657	7.42e-29
Klhl11	3.05e-71	-0.106247	0.309	0.889	7.19e-67
Ice1	9.72e-49	-0.106208	0.218	0.725	2.29e-44
Rpap1	9e-47	-0.106181	0.249	0.74	2.12e-42
Ncl	3.57e-24	-0.106173	0.842	1	8.4e-20
2810474O19Rik	1.8e-110	-0.105967	0.347	0.969	4.23e-106
Prr12	2.39e-60	-0.105915	0.287	0.829	5.64e-56
Cln5	1.09e-21	-0.105896	0.233	0.569	2.57e-17
Adck5	9.01e-85	-0.105846	0.281	0.912	2.12e-80
Iqgap3	1.43e-21	-0.105787	0.136	0.436	3.38e-17
Fat1	4.29e-32	-0.105744	0.252	0.657	1.01e-27
Snai3	1.32e-26	-0.105688	0.151	0.51	3.12e-22
Bptf	3.72e-131	-0.105687	0.42	0.998	8.76e-127
Slc7a2	1.36e-32	-0.10556	0.107	0.492	3.21e-28
Cops4	4.7e-105	-0.105551	0.388	0.987	1.11e-100
Cdc37	3.3e-112	-0.10549	0.451	1	7.78e-108
Ppp1r15b	1.6e-69	-0.105488	0.3	0.867	3.76e-65
Faah	7.49e-25	-0.105453	0.148	0.49	1.76e-20
Polr2j	1.43e-99	-0.105349	0.454	1	3.37e-95
Rabl6	3.37e-83	-0.105322	0.284	0.905	7.95e-79
Cand1	1.84e-62	-0.105275	0.322	0.855	4.32e-58
Plcg2	2.63e-41	-0.105274	0.24	0.704	6.2e-37
Gsto2	4.44e-29	-0.105266	0.117	0.479	1.05e-24
Hcfc1r1	6.27e-86	-0.105235	0.281	0.914	1.48e-81
Rhebl1	1.43e-34	-0.10522	0.211	0.636	3.38e-30
Crip1	1.51e-27	-0.104927	0.06	0.377	3.56e-23
Dock9	4.93e-39	-0.10489	0.284	0.74	1.16e-34
Nudt1	2.76e-65	-0.104854	0.256	0.826	6.5e-61
Fkbpl	4.11e-25	-0.104731	0.098	0.413	9.67e-21
Zbtb33	5.03e-41	-0.104687	0.256	0.713	1.19e-36
Arvcf	2.99e-43	-0.10465	0.233	0.715	7.04e-39
Agl	4.27e-30	-0.104543	0.233	0.625	1.01e-25
Tex264	6.25e-76	-0.10454	0.309	0.901	1.47e-71
Sirt1	6.69e-63	-0.10446	0.268	0.829	1.57e-58
Lpcat1	7.08e-26	-0.104443	0.18	0.535	1.67e-21
Tmtc3	2e-33	-0.10438	0.205	0.621	4.72e-29
Dgkd	4.06e-85	-0.104324	0.312	0.916	9.56e-81
Ccdc113	1.48e-37	-0.104322	0.098	0.508	3.48e-33
Stx16	8.78e-73	-0.104302	0.328	0.871	2.07e-68
Psmb1	2.76e-58	-0.104293	0.675	1	6.51e-54
Ppp1r16a	2.24e-33	-0.104168	0.196	0.614	5.28e-29
Poc5	8.3e-36	-0.104092	0.142	0.564	1.96e-31
Phc1	7.23e-53	-0.104086	0.259	0.783	1.7e-48
Gigyf1	1.4e-64	-0.104058	0.303	0.851	3.29e-60
Sfswap	1.37e-83	-0.104032	0.366	0.946	3.22e-79
Ndufb10	1.26e-96	-0.103943	0.457	0.998	2.96e-92
Clasp2	2.22e-41	-0.103877	0.259	0.718	5.24e-37
Gars	3.83e-103	-0.103869	0.451	1	9.03e-99
Ptk7	1.04e-24	-0.10385	0.252	0.61	2.46e-20
4931406P16Rik	4.16e-97	-0.103849	0.36	0.968	9.8e-93
Cdc6	1.82e-43	-0.103784	0.211	0.689	4.29e-39
Trappc10	3.45e-45	-0.103768	0.256	0.741	8.13e-41
Socs7	1.03e-24	-0.103719	0.24	0.598	2.44e-20
Pds5b	2.27e-90	-0.103715	0.353	0.953	5.35e-86
Snip1	4.08e-52	-0.103607	0.287	0.801	9.6e-48
Dtx2	2.74e-93	-0.103437	0.344	0.957	6.45e-89
Rspo4	6.46e-33	-0.103435	0.208	0.623	1.52e-28
Zranb3	7.37e-31	-0.103349	0.17	0.564	1.74e-26
Polr3b	5.46e-54	-0.103301	0.287	0.808	1.29e-49
Gcfc2	5.48e-25	-0.103163	0.123	0.44	1.29e-20
Trit1	4.54e-27	-0.103102	0.199	0.571	1.07e-22
Atp9a	1.22e-92	-0.103067	0.274	0.917	2.87e-88
Uchl1	1.22e-38	-0.102969	0.754	1	2.87e-34
Dock3	2.97e-58	-0.102966	0.297	0.835	7.01e-54
Capza1	2.41e-60	-0.102733	0.29	0.829	5.68e-56
Spast	7.87e-84	-0.102725	0.328	0.928	1.85e-79
Msh6	4.12e-95	-0.102535	0.369	0.973	9.71e-91
Auh	6.84e-29	-0.102497	0.161	0.533	1.61e-24
Diaph1	2.93e-50	-0.10249	0.265	0.774	6.9e-46
Spint1	1.01e-63	-0.102429	0.297	0.846	2.38e-59
Mvp	1.07e-19	-0.102349	0.177	0.474	2.53e-15
Fnip2	2.63e-53	-0.102328	0.265	0.779	6.19e-49
Malsu1	1.64e-101	-0.102293	0.394	0.987	3.86e-97
Pspc1	1.05e-101	-0.102283	0.375	0.977	2.47e-97
Ppp4r1	6.91e-49	-0.102257	0.243	0.741	1.63e-44
Abcf1	1.08e-101	-0.102251	0.445	0.998	2.53e-97
Reep6	3.49e-23	-0.102034	0.123	0.438	8.22e-19
Zfp653	1.31e-23	-0.102018	0.142	0.461	3.08e-19
Edem2	3.13e-48	-0.10201	0.274	0.772	7.38e-44
Snhg11	5.5e-83	-0.101981	0.312	0.864	1.3e-78
Cdk2ap2	5.48e-94	-0.101955	0.35	0.964	1.29e-89
Faf2	1.4e-92	-0.101895	0.366	0.959	3.3e-88
Isy1	1.27e-76	-0.101876	0.306	0.899	2.99e-72
Sdf4	1.57e-101	-0.101855	0.375	0.98	3.7e-97
Spty2d1	6.63e-21	-0.101819	0.145	0.452	1.56e-16
Tepsin	2.02e-30	-0.101738	0.079	0.425	4.75e-26
Pik3r2	1.68e-77	-0.101679	0.3	0.896	3.95e-73
Mlh3	8.35e-32	-0.1015	0.281	0.682	1.97e-27
Neto2	9.28e-52	-0.101465	0.274	0.788	2.19e-47
Asxl2	3.06e-42	-0.101414	0.259	0.725	7.2e-38
Mcm10	3.62e-53	-0.101381	0.249	0.767	8.53e-49
Psmb3	3.08e-79	-0.101252	0.562	0.998	7.25e-75
Slx4ip	5.03e-29	-0.101221	0.256	0.637	1.18e-24
Stk11	1.92e-92	-0.101201	0.372	0.964	4.52e-88
Rps11	3.41e-18	-0.101173	0.978	1	8.03e-14
Mzt2	1.16e-23	-0.10091	0.129	0.456	2.73e-19
Ublcp1	6.79e-66	-0.100899	0.319	0.867	1.6e-61
Tusc2	2.77e-73	-0.10076	0.309	0.889	6.51e-69
Pes1	5.64e-92	-0.100668	0.372	0.966	1.33e-87
Cep128	1.53e-28	-0.100515	0.132	0.499	3.61e-24
Gatad2b	4.42e-84	-0.100506	0.344	0.928	1.04e-79
Tor1a	4.55e-66	-0.10043	0.293	0.853	1.07e-61
Smagp	4.47e-97	-0.10036	0.363	0.971	1.05e-92
Rgmb	3.5e-23	-0.100289	0.114	0.424	8.24e-19
Ccar1	1.61e-104	-0.100083	0.35	0.971	3.8e-100
Tmem87b	5.95e-74	-0.100017	0.303	0.892	1.4e-69
Rif1	1.38e-126	-0.0999435	0.397	0.995	3.25e-122
Rfx7	4.85e-65	-0.0999386	0.312	0.856	1.14e-60
Cxxc1	1.14e-104	-0.0999135	0.372	0.986	2.68e-100
Lamtor2	1.63e-103	-0.099903	0.426	0.995	3.83e-99
Sec11a	8.87e-108	-0.0998764	0.442	0.998	2.09e-103
Golga4	1.58e-91	-0.0998504	0.35	0.941	3.73e-87
Cdk17	3.46e-24	-0.0998371	0.142	0.476	8.15e-20
Dock5	1.22e-40	-0.0996604	0.155	0.607	2.87e-36
Fsip1	8.54e-30	-0.0996271	0.199	0.592	2.01e-25
Dip2a	3.81e-23	-0.0996249	0.126	0.44	8.98e-19
Tmem170	3.31e-25	-0.0996207	0.164	0.515	7.81e-21
Cep295	9.19e-87	-0.0995158	0.356	0.939	2.16e-82
Prdx4	3.03e-103	-0.0994471	0.464	0.998	7.14e-99
Nudt15	8.9e-25	-0.0994177	0.114	0.44	2.1e-20
Tnks	5.73e-61	-0.0993303	0.319	0.849	1.35e-56
Plbd2	7.35e-56	-0.0992717	0.287	0.822	1.73e-51
Zmiz2	8.72e-36	-0.0992578	0.196	0.623	2.05e-31
Pik3cb	1.88e-41	-0.099257	0.221	0.688	4.44e-37
Ilf2	5.36e-99	-0.0992346	0.438	0.995	1.26e-94
Ppfia1	1.72e-106	-0.0990059	0.426	0.998	4.04e-102
Pld3	2.09e-23	-0.0989363	0.17	0.508	4.93e-19
Snx8	3.65e-68	-0.0989313	0.274	0.853	8.6e-64
Cfap97	5.16e-66	-0.0988718	0.29	0.856	1.21e-61
Flii	2.92e-63	-0.0988091	0.256	0.824	6.87e-59
Tnk2	5.29e-31	-0.098785	0.221	0.616	1.25e-26
Dusp18	2.75e-18	-0.0987504	0.167	0.451	6.49e-14
Tsc1	9.31e-27	-0.0987225	0.17	0.535	2.19e-22
Ppp2r3a	1.42e-31	-0.0987171	0.227	0.632	3.34e-27
Ctdp1	1.08e-34	-0.0986802	0.227	0.652	2.54e-30
Jag2	2.58e-21	-0.0985906	0.114	0.404	6.08e-17
Ighmbp2	1.29e-20	-0.0985876	0.148	0.447	3.05e-16
Tcof1	1.52e-97	-0.0985778	0.344	0.964	3.58e-93
Spopl	1.59e-23	-0.0984999	0.24	0.591	3.74e-19
Tbc1d10a	6.86e-57	-0.098487	0.287	0.82	1.62e-52
Mprip	4.57e-110	-0.0984869	0.391	0.989	1.08e-105
Gosr2	4.2e-69	-0.0984817	0.338	0.901	9.9e-65
Smco4	1.83e-50	-0.09845	0.215	0.722	4.3e-46
Sergef	9.31e-38	-0.0984226	0.155	0.592	2.19e-33
Scarb1	1.75e-38	-0.0983804	0.224	0.668	4.12e-34
Nfu1	1.1e-65	-0.0983614	0.312	0.869	2.6e-61
Hnrnpul1	1.54e-105	-0.0983473	0.372	0.978	3.63e-101
Ufc1	2.58e-100	-0.0982403	0.397	0.987	6.09e-96
Pdha1	1.85e-64	-0.0981722	0.278	0.835	4.37e-60
Eif1	8.42e-37	-0.0980627	0.76	1	1.98e-32
Wdr45b	1.31e-106	-0.0980222	0.382	0.989	3.08e-102
Pigk	2.7e-22	-0.0979	0.23	0.571	6.35e-18
Foxo3	9.92e-46	-0.0977993	0.284	0.759	2.34e-41
Scml2	9.11e-103	-0.0977701	0.445	0.996	2.15e-98
Ralgapa1	8.15e-74	-0.0977675	0.293	0.883	1.92e-69
1110004E09Rik	4.47e-83	-0.0976809	0.325	0.93	1.05e-78
Rpl28	7.69e-20	-0.0976743	0.905	1	1.81e-15
Sec14l1	2.89e-22	-0.0976714	0.23	0.571	6.8e-18
Ptcd3	2.51e-59	-0.0976509	0.29	0.828	5.92e-55
Htatip2	5.3e-38	-0.097626	0.161	0.601	1.25e-33
Zdhhc3	1.62e-63	-0.0975981	0.322	0.865	3.81e-59
BC004004	1.34e-60	-0.0975261	0.268	0.815	3.16e-56
Akap13	8.51e-98	-0.0975257	0.353	0.962	2e-93
Wdcp	1.44e-19	-0.0975114	0.189	0.497	3.4e-15
Dgke	4.02e-23	-0.0974239	0.221	0.567	9.46e-19
Mrpl12	2.16e-108	-0.0973992	0.413	0.998	5.09e-104
Rcan3	1.07e-81	-0.0973856	0.3	0.908	2.51e-77
Katnb1	8.31e-22	-0.0973257	0.139	0.445	1.96e-17
Gabpb2	2.15e-78	-0.0973066	0.331	0.907	5.07e-74
Slc39a14	1.77e-18	-0.0972807	0.151	0.429	4.16e-14
Slc11a2	1.37e-20	-0.0972644	0.186	0.504	3.23e-16
Rnf41	3.15e-21	-0.0972617	0.218	0.546	7.43e-17
Dazap1	2.6e-110	-0.0972376	0.416	0.996	6.14e-106
Rarg	1.23e-24	-0.0971615	0.139	0.476	2.91e-20
Nanos3	3.08e-30	-0.0971064	0.177	0.56	7.25e-26
Pick1	5.09e-49	-0.0970269	0.303	0.783	1.2e-44
Tbc1d14	4.69e-29	-0.0970109	0.158	0.537	1.11e-24
Chst12	3.28e-21	-0.0968893	0.177	0.497	7.73e-17
Fpgs	3.73e-48	-0.0968248	0.262	0.759	8.78e-44
Nsmf	1.05e-25	-0.0967938	0.145	0.494	2.48e-21
Brpf1	2.7e-62	-0.096674	0.268	0.817	6.36e-58
Rasal2	1.61e-55	-0.0966568	0.306	0.822	3.8e-51
Wdr37	1.06e-33	-0.096628	0.249	0.671	2.5e-29
Siah2	1.18e-50	-0.0965904	0.265	0.777	2.79e-46
Dad1	3.74e-104	-0.0965852	0.413	0.996	8.8e-100
Gon4l	4.81e-121	-0.0964536	0.407	0.998	1.13e-116
Bola2	3.89e-94	-0.0964122	0.524	1	9.17e-90
Spdl1	1.4e-70	-0.0964118	0.262	0.837	3.29e-66
Zfp334	6.14e-24	-0.0963964	0.202	0.548	1.45e-19
Ndst2	2.41e-21	-0.0963358	0.139	0.449	5.67e-17
Uck1	1.14e-26	-0.0963005	0.218	0.591	2.68e-22
Naa40	9.77e-63	-0.0962549	0.274	0.826	2.3e-58
Sap130	5.69e-33	-0.0961898	0.189	0.601	1.34e-28
Mtmr3	4.7e-82	-0.0961188	0.322	0.916	1.11e-77
Fis1	4.68e-98	-0.0960938	0.448	0.998	1.1e-93
Tti1	1.17e-24	-0.0960865	0.215	0.573	2.76e-20
Sptlc2	1.89e-81	-0.0960706	0.35	0.93	4.46e-77
AI314180	2.85e-102	-0.0959559	0.372	0.982	6.72e-98
Pole2	7.44e-21	-0.0959404	0.129	0.425	1.75e-16
Gpr89	9.98e-26	-0.0959327	0.218	0.582	2.35e-21
Rbm44	3.61e-66	-0.0958738	0.306	0.864	8.49e-62
Wdr91	1.5e-30	-0.095736	0.174	0.564	3.52e-26
Stil	3.73e-26	-0.0957337	0.148	0.501	8.78e-22
Agfg1	4.55e-94	-0.0957285	0.344	0.959	1.07e-89
Xlr4c	1.25e-20	-0.0956783	0.202	0.524	2.95e-16
Tatdn1	1.22e-42	-0.0954439	0.274	0.74	2.87e-38
Pogk	1.82e-50	-0.0953976	0.297	0.765	4.29e-46
Tspan9	3.38e-39	-0.0953868	0.218	0.662	7.96e-35
Rexo2	5.13e-106	-0.0953694	0.451	1	1.21e-101
Gm28050	1.97e-27	-0.0953204	0.155	0.519	4.64e-23
Fads2	7.2e-21	-0.0951213	0.126	0.417	1.7e-16
Psmc4	5.72e-108	-0.0951074	0.41	0.995	1.35e-103
Ccdc171	2.62e-46	-0.0950478	0.237	0.729	6.18e-42
Csk	7.21e-61	-0.0950468	0.303	0.842	1.7e-56
Adad2	2.44e-51	-0.0948865	0.278	0.786	5.75e-47
Capn7	4.88e-29	-0.0948627	0.24	0.634	1.15e-24
Rnf121	3.72e-76	-0.0948268	0.312	0.901	8.77e-72
Parl	6.46e-79	-0.0948118	0.338	0.925	1.52e-74
Coq8a	1.07e-39	-0.0946911	0.221	0.677	2.52e-35
Smg6	2.53e-108	-0.0944966	0.369	0.977	5.95e-104
Atg16l1	7.93e-69	-0.094469	0.297	0.856	1.87e-64
Gml2	9.29e-18	-0.0944131	0.145	0.42	2.19e-13
Fam213a	4.13e-43	-0.0943899	0.221	0.697	9.73e-39
Kif20b	1.26e-93	-0.0943518	0.369	0.961	2.96e-89
Ganab	5.75e-77	-0.0943352	0.322	0.896	1.36e-72
Nkiras1	1.34e-42	-0.0942962	0.262	0.736	3.17e-38
Slc25a33	3.72e-92	-0.0942423	0.356	0.962	8.76e-88
Uhrf2	2.59e-75	-0.0941613	0.322	0.898	6.11e-71
Ubtf	6.01e-112	-0.0941601	0.464	1	1.41e-107
Hmgxb3	1.5e-40	-0.0941162	0.224	0.686	3.54e-36
Sbf2	1.94e-40	-0.0940824	0.256	0.704	4.57e-36
St5	6.45e-35	-0.0940687	0.218	0.646	1.52e-30
N4bp3	1.95e-33	-0.0940023	0.145	0.551	4.58e-29
Rtel1	2.05e-28	-0.0939999	0.259	0.646	4.83e-24
Eif5a	1.51e-39	-0.0939845	0.757	1	3.56e-35
Cnp	6.93e-51	-0.0939639	0.224	0.741	1.63e-46
Ifrd2	1.17e-86	-0.0937331	0.3	0.921	2.76e-82
Fgd6	1.36e-44	-0.0937004	0.271	0.743	3.19e-40
Kif1bp	2.2e-48	-0.0936846	0.249	0.741	5.19e-44
Cldnd1	2.39e-31	-0.0936787	0.233	0.641	5.63e-27
Heca	2.22e-47	-0.0936489	0.262	0.74	5.22e-43
Usp53	2e-24	-0.0936118	0.249	0.594	4.7e-20
Mgarp	1.16e-13	-0.0935863	0.104	0.327	2.73e-09
Sun1	4.78e-48	-0.0935596	0.265	0.756	1.13e-43
Gatad2a	3.94e-102	-0.0935009	0.429	0.995	9.27e-98
1810055G02Rik	4.58e-29	-0.0934788	0.161	0.54	1.08e-24
Suco	1.61e-64	-0.0933767	0.306	0.856	3.8e-60
Lbhd2	1.57e-21	-0.0932689	0.126	0.433	3.7e-17
Krit1	7.98e-67	-0.0932566	0.312	0.871	1.88e-62
Cct5	1.37e-75	-0.0932186	0.609	1	3.23e-71
Rad54b	2.9e-50	-0.093188	0.243	0.743	6.84e-46
Rnf212	5.46e-52	-0.0931593	0.161	0.67	1.29e-47
Fam241a	2.96e-62	-0.0931388	0.265	0.824	6.96e-58
Swt1	1.31e-98	-0.0930776	0.379	0.969	3.09e-94
Slc4a7	2.5e-29	-0.0930568	0.271	0.664	5.88e-25
Rack1	4.95e-30	-0.0930349	0.801	1	1.17e-25
Ankrd28	1.03e-35	-0.0929918	0.224	0.659	2.42e-31
Actr3b	2.04e-17	-0.0929854	0.155	0.431	4.79e-13
Per1	5.26e-25	-0.0929622	0.208	0.567	1.24e-20
Rnf44	5.54e-55	-0.0929502	0.3	0.813	1.31e-50
Arhgap32	3.06e-58	-0.0929433	0.281	0.82	7.21e-54
Synj2bp	1.35e-54	-0.0929128	0.259	0.779	3.17e-50
Dennd2c	2.71e-29	-0.0928794	0.18	0.562	6.39e-25
Utf1	4.86e-32	-0.0928728	0.155	0.549	1.14e-27
Safb2	3.52e-103	-0.0927986	0.375	0.966	8.29e-99
Ldlrad3	4.15e-26	-0.0927556	0.215	0.582	9.79e-22
Klhl13	3.7e-29	-0.0927375	0.044	0.352	8.72e-25
Hgh1	8.39e-21	-0.0926876	0.164	0.476	1.98e-16
Pot1a	3.69e-50	-0.0925721	0.271	0.783	8.69e-46
Tango6	3.98e-31	-0.0924835	0.205	0.601	9.37e-27
Med4	6.63e-107	-0.0924644	0.432	1	1.56e-102
Smim12	1.19e-83	-0.0924474	0.303	0.916	2.79e-79
Fndc3a	2.37e-50	-0.0923587	0.268	0.761	5.59e-46
Zmym5	4.77e-112	-0.0923509	0.382	0.993	1.12e-107
Prmt5	2.06e-75	-0.0922622	0.325	0.903	4.86e-71
Cdv3	1.08e-115	-0.0921697	0.426	1	2.53e-111
Msi1	7.43e-54	-0.0921651	0.268	0.781	1.75e-49
Psmb5	2.88e-69	-0.0921361	0.612	1	6.78e-65
Mroh1	3.11e-26	-0.0921187	0.158	0.515	7.32e-22
Med1	1.51e-100	-0.0920872	0.35	0.95	3.55e-96
Rufy1	2.85e-21	-0.0918985	0.082	0.363	6.71e-17
Ppif	7.77e-59	-0.091841	0.293	0.829	1.83e-54
Farsa	2.8e-104	-0.091829	0.375	0.982	6.61e-100
Xpr1	1.83e-42	-0.0917672	0.265	0.732	4.31e-38
Nucb1	1.57e-48	-0.0917168	0.259	0.754	3.69e-44
Chchd3	1.08e-79	-0.0917111	0.338	0.928	2.56e-75
Hmbs	3.6e-91	-0.0916992	0.375	0.968	8.47e-87
Strn4	2.15e-53	-0.0916296	0.284	0.804	5.07e-49
Rbm38	7.82e-83	-0.0915469	0.334	0.923	1.84e-78
Crocc	5.8e-44	-0.091537	0.161	0.636	1.37e-39
Grb10	3.88e-32	-0.0915031	0.114	0.494	9.14e-28
Dusp14	2.52e-31	-0.0914812	0.186	0.587	5.95e-27
Nudt9	1.09e-53	-0.0914423	0.23	0.758	2.56e-49
Smim22	5.3e-43	-0.0914322	0.218	0.689	1.25e-38
Rnf214	1.14e-75	-0.091384	0.306	0.899	2.68e-71
Ccpg1	4.97e-28	-0.0913456	0.218	0.601	1.17e-23
Rpl12	1.09e-17	-0.0912972	0.912	1	2.58e-13
Fam172a	7.99e-25	-0.0912244	0.252	0.612	1.88e-20
Iqsec1	1.03e-29	-0.0911874	0.196	0.587	2.43e-25
Wdr41	3.19e-22	-0.091156	0.095	0.382	7.52e-18
Cep83	7.18e-100	-0.0911277	0.36	0.966	1.69e-95
Btaf1	9.56e-72	-0.0911018	0.3	0.876	2.25e-67
Atp6v1c1	8.94e-65	-0.0910682	0.309	0.853	2.11e-60
Arfgef2	2.49e-29	-0.0909192	0.126	0.496	5.86e-25
Ift140	1.26e-16	-0.0908634	0.199	0.483	2.96e-12
Rbm28	7.42e-94	-0.0907985	0.366	0.961	1.75e-89
Susd6	2.19e-41	-0.0907424	0.246	0.709	5.17e-37
3010003L21Rik	2.49e-27	-0.0907291	0.246	0.618	5.86e-23
Plec	3.25e-60	-0.0906198	0.218	0.774	7.67e-56
Slc4a3	1.01e-40	-0.0906163	0.158	0.612	2.39e-36
Adipor2	4.11e-84	-0.0906111	0.334	0.93	9.69e-80
Bag5	4.31e-23	-0.0905635	0.164	0.497	1.01e-18
Mark2	1.09e-81	-0.0905439	0.35	0.925	2.57e-77
Mast2	2.34e-75	-0.0905253	0.322	0.898	5.52e-71
Wdr90	1.3e-23	-0.0904621	0.192	0.537	3.07e-19
Xpc	1.09e-85	-0.0903874	0.344	0.943	2.56e-81
Tsc2	1.82e-55	-0.0903744	0.259	0.79	4.29e-51
Otud5	3.98e-83	-0.090269	0.312	0.917	9.38e-79
Rbm26	6.77e-81	-0.0902637	0.331	0.907	1.59e-76
Aacs	4.98e-23	-0.090236	0.161	0.492	1.17e-18
Nup153	1.35e-88	-0.0901794	0.331	0.941	3.19e-84
Zswim1	3.85e-38	-0.0901309	0.199	0.648	9.07e-34
Ptbp2	2.06e-46	-0.0901139	0.303	0.781	4.85e-42
Tbx1	1.58e-20	-0.0899957	0.057	0.311	3.73e-16
Wipf2	4.43e-46	-0.0899359	0.259	0.741	1.04e-41
Met	1.14e-22	-0.0899276	0.073	0.355	2.68e-18
Lman2	8.61e-97	-0.0899249	0.375	0.973	2.03e-92
Ap3m2	4.36e-19	-0.0898488	0.132	0.417	1.03e-14
Ppie	4.63e-81	-0.0898329	0.334	0.921	1.09e-76
Mei1	3.23e-22	-0.0897145	0.101	0.402	7.62e-18
Ube2e2	6.28e-59	-0.0896688	0.243	0.788	1.48e-54
Msh2	7.43e-104	-0.0896259	0.394	0.989	1.75e-99
Vill	5.95e-29	-0.0895429	0.028	0.314	1.4e-24
Sfrp1	4.65e-36	-0.0895324	0.218	0.641	1.09e-31
Nxf2	3.06e-98	-0.0894423	0.473	1	7.21e-94
Mcrip1	8.02e-111	-0.0894351	0.382	0.993	1.89e-106
Ethe1	3.16e-57	-0.0893929	0.107	0.625	7.45e-53
Rabggta	1.3e-37	-0.0893824	0.224	0.668	3.07e-33
Zcchc10	2.91e-50	-0.0893732	0.306	0.808	6.84e-46
Pbdc1	2.65e-106	-0.089347	0.413	0.995	6.25e-102
Tbc1d31	7.08e-24	-0.0892588	0.196	0.544	1.67e-19
Uqcrh	9.71e-63	-0.08923	0.634	1	2.29e-58
Arrb2	3.49e-75	-0.0891257	0.315	0.903	8.21e-71
Alpl	1.15e-25	-0.0890394	0.161	0.51	2.7e-21
Atp6v0a2	6.55e-26	-0.0890381	0.164	0.517	1.54e-21
Eea1	1.05e-85	-0.088951	0.347	0.935	2.48e-81
Ammecr1	1.78e-44	-0.0889055	0.29	0.768	4.2e-40
Slc35c2	5.31e-45	-0.0888027	0.268	0.754	1.25e-40
Sap30	3.87e-22	-0.0887984	0.155	0.478	9.13e-18
Asz1	1.31e-99	-0.0886906	0.385	0.98	3.1e-95
Arrdc4	3.69e-47	-0.088625	0.218	0.715	8.7e-43
Cep250	7.3e-47	-0.0885595	0.262	0.754	1.72e-42
Zyx	7.05e-53	-0.088544	0.249	0.77	1.66e-48
Tbc1d7	3.21e-49	-0.0885343	0.161	0.662	7.55e-45
Dyrk1b	7.23e-30	-0.0885125	0.174	0.558	1.7e-25
Wdr62	2.7e-18	-0.0885099	0.151	0.436	6.37e-14
Sertad1	5.03e-22	-0.0884913	0.123	0.433	1.19e-17
Tmed5	2.78e-39	-0.0883628	0.252	0.697	6.55e-35
Slc9b1	1.01e-81	-0.088334	0.312	0.892	2.38e-77
Caprin2	2.81e-97	-0.0883074	0.36	0.968	6.61e-93
Tnfaip1	8.72e-80	-0.0882053	0.325	0.917	2.06e-75
Tgfb1	4.25e-24	-0.0881849	0.189	0.531	1e-19
Ccdc191	1.53e-83	-0.0881445	0.338	0.928	3.6e-79
Dusp2	4.45e-35	-0.0881285	0.158	0.562	1.05e-30
Lin54	6.14e-23	-0.0880969	0.167	0.497	1.45e-18
Rrp7a	2.54e-69	-0.0880515	0.312	0.878	6e-65
Nrf1	9.61e-48	-0.0880067	0.274	0.754	2.26e-43
Aff1	9.57e-18	-0.0879277	0.158	0.438	2.25e-13
Coq4	1.29e-30	-0.0879145	0.23	0.634	3.05e-26
Smc4	2.42e-113	-0.0878718	0.423	0.995	5.7e-109
Sertad2	6.16e-48	-0.0878177	0.284	0.774	1.45e-43
Tarbp2	4.92e-100	-0.0877691	0.366	0.977	1.16e-95
Snd1	5.4e-46	-0.0876452	0.265	0.752	1.27e-41
Cenpm	8.67e-83	-0.0876153	0.309	0.899	2.04e-78
Tfip11	2.71e-60	-0.0875937	0.24	0.792	6.37e-56
Palld	1.93e-34	-0.0875798	0.215	0.639	4.55e-30
Igf2r	1.67e-30	-0.0875752	0.262	0.659	3.94e-26
Hormad2	4.97e-20	-0.087483	0.151	0.454	1.17e-15
Ptk2	4.43e-86	-0.0874363	0.331	0.926	1.04e-81
Grhl1	1.18e-21	-0.0874343	0.085	0.368	2.79e-17
Ppa1	2.03e-89	-0.0874015	0.533	1	4.77e-85
Mtmr6	3.51e-28	-0.0873736	0.208	0.589	8.28e-24
Rps10	1.31e-14	-0.0873584	0.95	1	3.09e-10
Lmtk2	6.01e-23	-0.087357	0.139	0.463	1.42e-18
Gpank1	3.23e-58	-0.0873253	0.29	0.828	7.62e-54
Elk1	2.92e-20	-0.0872821	0.126	0.417	6.87e-16
Brf2	1.85e-41	-0.0872672	0.256	0.722	4.35e-37
Mrpl9	1.84e-52	-0.0871778	0.281	0.795	4.33e-48
Ankrd24	1.32e-32	-0.0871776	0.177	0.578	3.12e-28
Abraxas1	7.67e-43	-0.0871199	0.186	0.654	1.81e-38
Psmc1	2.45e-110	-0.0871103	0.42	0.995	5.78e-106
Specc1l	1.06e-67	-0.0870996	0.303	0.874	2.5e-63
Mybl2	2.16e-66	-0.0870975	0.284	0.855	5.1e-62
Poglut1	1.08e-59	-0.0870791	0.281	0.826	2.55e-55
Herc4	2.56e-48	-0.0870136	0.281	0.772	6.04e-44
Pigs	8.44e-37	-0.0870063	0.281	0.72	1.99e-32
Mipep	1.02e-58	-0.0868741	0.252	0.797	2.41e-54
Dnm2	2.97e-55	-0.0868378	0.293	0.813	6.99e-51
Zfp61	6.05e-24	-0.0868364	0.073	0.368	1.43e-19
Dcaf11	7.25e-35	-0.0868062	0.237	0.659	1.71e-30
Tbrg4	7.85e-71	-0.0866545	0.309	0.873	1.85e-66
Pak1	4.99e-68	-0.0865837	0.3	0.873	1.18e-63
Bnip1	9.03e-25	-0.086582	0.177	0.522	2.13e-20
Crkl	2.72e-51	-0.0865301	0.268	0.783	6.42e-47
Vcp	1.17e-80	-0.0864809	0.558	1	2.75e-76
Zfp74	4.63e-18	-0.0864538	0.12	0.388	1.09e-13
Napepld	1.22e-21	-0.0864499	0.079	0.357	2.88e-17
Dpm1	4.79e-52	-0.0864207	0.312	0.79	1.13e-47
Tra2a	6.83e-122	-0.0863431	0.366	0.993	1.61e-117
Ppp2r2a	3.23e-114	-0.0863194	0.397	0.996	7.62e-110
Sertad3	1.81e-14	-0.0862591	0.145	0.375	4.26e-10
Tmem120a	2.43e-54	-0.0862323	0.227	0.754	5.72e-50
Ddt	9.63e-93	-0.0861963	0.284	0.905	2.27e-88
Rap1gds1	6.19e-27	-0.0861343	0.17	0.537	1.46e-22
Gbf1	3.33e-46	-0.0860338	0.259	0.754	7.84e-42
Retreg3	4.97e-45	-0.0860317	0.259	0.738	1.17e-40
Vcpip1	2.72e-77	-0.0860078	0.312	0.905	6.4e-73
Dixdc1	2.18e-40	-0.085975	0.088	0.506	5.15e-36
Mvk	3.06e-50	-0.0859741	0.215	0.727	7.21e-46
Upf2	5.46e-70	-0.0859733	0.322	0.876	1.29e-65
Cnot9	1.38e-72	-0.0859664	0.303	0.887	3.25e-68
Cgn	1.1e-38	-0.0859556	0.155	0.598	2.58e-34
Slc25a19	9.59e-20	-0.0859054	0.174	0.481	2.26e-15
4930503L19Rik	3.01e-27	-0.0858925	0.174	0.539	7.08e-23
Babam1	4.29e-93	-0.0857955	0.347	0.961	1.01e-88
Rnf31	1.26e-28	-0.0857776	0.174	0.551	2.97e-24
Atp5o.1	1.34e-77	-0.0857259	0.59	1	3.16e-73
Ipo7	2.91e-55	-0.0857225	0.293	0.81	6.86e-51
Wdr43	1.5e-107	-0.0856103	0.464	0.998	3.54e-103
Cast	2.74e-19	-0.085609	0.12	0.393	6.47e-15
Lypla1	6.68e-58	-0.0856032	0.256	0.792	1.57e-53
Bsg	8.35e-105	-0.0855396	0.489	0.998	1.97e-100
Myg1	1.53e-53	-0.0855085	0.287	0.81	3.61e-49
Slc12a6	1.02e-23	-0.0854913	0.265	0.616	2.41e-19
Map3k4	3.09e-99	-0.085473	0.375	0.973	7.29e-95
Fam120b	1.31e-27	-0.0854464	0.202	0.578	3.08e-23
Wdfy3	1.89e-31	-0.0854411	0.221	0.623	4.46e-27
Rhox1	2.98e-33	-0.0854294	0.205	0.612	7.03e-29
Creg1	1.53e-24	-0.0853767	0.145	0.485	3.61e-20
Mkrn2	9.98e-100	-0.08533	0.353	0.973	2.35e-95
Smad4	3.02e-79	-0.0853227	0.322	0.912	7.12e-75
Plekha5	1.6e-61	-0.0852366	0.262	0.811	3.76e-57
Ercc2	1.02e-22	-0.0851696	0.151	0.476	2.41e-18
Ints9	2.21e-25	-0.0851309	0.202	0.562	5.2e-21
Cebpzos	5.85e-36	-0.0851167	0.227	0.659	1.38e-31
Exosc10	3.41e-73	-0.0850075	0.334	0.903	8.02e-69
Lamp1	6.89e-103	-0.0849294	0.521	1	1.62e-98
Dhx35	4.37e-33	-0.0849091	0.211	0.628	1.03e-28
Pex14	1.85e-51	-0.084905	0.271	0.774	4.35e-47
Kmt2d	5.87e-23	-0.0848596	0.208	0.54	1.38e-18
Tnrc6a	6.95e-113	-0.0847909	0.394	0.995	1.64e-108
Hyou1	1.03e-74	-0.0847798	0.306	0.894	2.42e-70
Rpia	5.9e-89	-0.0847364	0.341	0.944	1.39e-84
Rnaseh2a	3.61e-105	-0.084656	0.391	0.993	8.49e-101
Xrcc2	2.02e-17	-0.0846391	0.174	0.46	4.77e-13
Cstf2	1.24e-57	-0.0846186	0.29	0.828	2.91e-53
Srrd	3.68e-49	-0.0846092	0.215	0.72	8.66e-45
Chm	2.01e-16	-0.0845743	0.167	0.442	4.74e-12
Abraxas2	5.71e-82	-0.0845408	0.325	0.919	1.34e-77
Ascc2	1.73e-45	-0.0844815	0.227	0.718	4.08e-41
Adal	1.87e-46	-0.0844649	0.246	0.738	4.41e-42
Tbl2	1.2e-34	-0.0844513	0.189	0.607	2.82e-30
Clk3	6.67e-72	-0.0844128	0.303	0.887	1.57e-67
Kansl3	4.59e-47	-0.0844074	0.297	0.776	1.08e-42
Copa	1.4e-88	-0.0843741	0.338	0.943	3.3e-84
Limd1	7.15e-21	-0.0842893	0.107	0.399	1.68e-16
Rbm17	3.09e-98	-0.084237	0.401	0.987	7.29e-94
mt-Nd6	1.43e-25	-0.0842003	0.24	0.6	3.37e-21
Golga2	5.78e-46	-0.0841938	0.24	0.725	1.36e-41
Atmin	3.81e-36	-0.0840999	0.199	0.636	8.97e-32
Upp1	2.18e-48	-0.0840164	0.155	0.636	5.14e-44
Dhx37	2.34e-16	-0.0839701	0.17	0.443	5.52e-12
Lrrc75a	2.87e-17	-0.0839556	0.11	0.37	6.76e-13
Setd5	9.32e-116	-0.0838743	0.388	0.995	2.2e-111
Plekhm1	6.7e-18	-0.0838735	0.129	0.391	1.58e-13
Dcaf4	8.69e-83	-0.0838648	0.35	0.943	2.05e-78
Coq2	1.08e-38	-0.083856	0.227	0.673	2.53e-34
Sft2d2	6.09e-46	-0.0837736	0.237	0.731	1.44e-41
Fbxl6	6.25e-84	-0.0837483	0.353	0.937	1.47e-79
Mea1	5.73e-103	-0.0837103	0.413	0.995	1.35e-98
Ogdh	2.73e-63	-0.0836284	0.29	0.842	6.43e-59
Fyco1	4.72e-34	-0.083596	0.243	0.659	1.11e-29
Mrpl46	2.46e-101	-0.0835897	0.404	0.993	5.79e-97
Slc19a1	8.57e-17	-0.0835441	0.12	0.375	2.02e-12
BC005561	1.19e-102	-0.083471	0.344	0.946	2.8e-98
Ccdc47	2.48e-71	-0.0834154	0.328	0.885	5.85e-67
Manf	8.61e-97	-0.0833966	0.423	0.991	2.03e-92
Larp1b	3.27e-108	-0.083349	0.375	0.982	7.71e-104
Elp4	3.68e-44	-0.0833194	0.221	0.698	8.66e-40
Cdc42bpg	7.76e-30	-0.0832052	0.17	0.555	1.83e-25
Dus1l	4.2e-92	-0.0831513	0.366	0.962	9.89e-88
Chd8	5.07e-93	-0.0831343	0.35	0.952	1.19e-88
Henmt1	1.2e-42	-0.0831276	0.218	0.684	2.83e-38
Ttc39b	1.57e-20	-0.0830412	0.117	0.408	3.69e-16
Camk4	2.41e-23	-0.0829889	0.11	0.425	5.67e-19
Msi2	4.95e-85	-0.0828933	0.341	0.916	1.17e-80
Atp13a3	1.94e-81	-0.0828786	0.319	0.907	4.57e-77
Acad9	1.85e-40	-0.0828769	0.18	0.637	4.36e-36
Wdr59	8.06e-25	-0.0828011	0.132	0.465	1.9e-20
Mfge8	1.1e-85	-0.0827776	0.3	0.908	2.6e-81
Lsm12	2.4e-107	-0.0827687	0.457	0.998	5.65e-103
Iws1	5.8e-108	-0.0827392	0.41	0.993	1.37e-103
Gli3	7.96e-40	-0.0826398	0.259	0.706	1.87e-35
Pigq	2.29e-17	-0.0826126	0.139	0.413	5.4e-13
Psmd2	5.14e-88	-0.0826118	0.546	1	1.21e-83
Rpgrip1l	1.73e-24	-0.0824878	0.205	0.558	4.07e-20
Crim1	1.49e-16	-0.0824421	0.18	0.456	3.51e-12
Smim7	6.31e-92	-0.0824356	0.363	0.961	1.49e-87
Abl2	1.2e-75	-0.0824054	0.319	0.899	2.83e-71
Cbfa2t2	2e-23	-0.0824042	0.215	0.558	4.71e-19
Sema6d	4.95e-31	-0.0823708	0.202	0.601	1.17e-26
Shmt2	6.89e-86	-0.0823433	0.325	0.935	1.62e-81
Cyp26a1	9.61e-19	-0.0823154	0.069	0.312	2.26e-14
Cyc1	1.2e-100	-0.0821277	0.495	1	2.82e-96
Rwdd2b	1.39e-17	-0.0820945	0.104	0.357	3.27e-13
Brwd1	1.99e-120	-0.0820599	0.394	0.996	4.69e-116
Ctdnep1	4.24e-78	-0.0820426	0.341	0.919	9.98e-74
Swi5	1.39e-79	-0.0820366	0.571	1	3.27e-75
Enho	7.16e-42	-0.0819989	0.196	0.661	1.69e-37
Usp24	8.87e-89	-0.0818919	0.341	0.941	2.09e-84
Cntfr	3.89e-33	-0.0818679	0.104	0.483	9.16e-29
Ston2	1.37e-15	-0.0818079	0.158	0.42	3.23e-11
Cacnb3	2.94e-17	-0.081782	0.101	0.35	6.92e-13
Srd5a1	8.41e-21	-0.0817329	0.085	0.354	1.98e-16
Naa35	1.77e-103	-0.0817191	0.451	0.996	4.17e-99
Mob2	4.15e-82	-0.0816323	0.325	0.925	9.79e-78
Mbd6	2.23e-25	-0.0815807	0.205	0.564	5.24e-21
Gmppa	7.79e-33	-0.0815628	0.189	0.601	1.84e-28
Ncapg2	4.74e-79	-0.0815456	0.325	0.912	1.12e-74
Ttc13	3.41e-47	-0.0815433	0.237	0.729	8.04e-43
Rabgef1	1.87e-28	-0.0814962	0.205	0.587	4.41e-24
Epcam	9.1e-89	-0.0814895	0.366	0.944	2.14e-84
Ankle2	2.07e-79	-0.0814241	0.287	0.896	4.88e-75
Kpna6	2.85e-36	-0.0813892	0.268	0.698	6.71e-32
Plod3	3e-17	-0.0813724	0.117	0.375	7.07e-13
Ube2a	1.86e-69	-0.0813437	0.315	0.883	4.37e-65
Cldn12	2.12e-18	-0.0813428	0.142	0.427	4.99e-14
Aunip	1.59e-80	-0.08128	0.328	0.919	3.75e-76
E330009J07Rik	7.17e-25	-0.0811508	0.167	0.512	1.69e-20
Agbl5	1.57e-16	-0.0811102	0.161	0.434	3.7e-12
Aurkc	2.49e-27	-0.0810487	0.032	0.312	5.85e-23
Cnih1	2.34e-58	-0.0809532	0.259	0.799	5.51e-54
Ints4	9.77e-53	-0.0808551	0.24	0.761	2.3e-48
Washc2	9.16e-105	-0.0808491	0.344	0.975	2.16e-100
Zfhx2	6.57e-17	-0.0807444	0.192	0.476	1.55e-12
Eif4b	3.3e-98	-0.0807404	0.407	0.987	7.78e-94
Tmem5	4.56e-76	-0.0807376	0.353	0.919	1.08e-71
Atxn2	8.62e-82	-0.0806985	0.315	0.901	2.03e-77
Iah1	5.61e-99	-0.0806556	0.413	0.993	1.32e-94
Hgsnat	6.62e-21	-0.0805855	0.079	0.354	1.56e-16
Cep78	1.09e-34	-0.0805684	0.24	0.661	2.56e-30
Dpy19l1	2.86e-25	-0.0805464	0.205	0.562	6.73e-21
Pgm2	1.7e-98	-0.0804551	0.356	0.973	4e-94
Ccne1	1.05e-26	-0.0804437	0.117	0.456	2.48e-22
Arid4b	1.41e-114	-0.0804143	0.397	0.993	3.32e-110
Atrip	5.69e-29	-0.0803885	0.17	0.548	1.34e-24
Hipk2	1.05e-17	-0.0803732	0.183	0.47	2.46e-13
Fam49b	4.37e-102	-0.0803601	0.41	0.989	1.03e-97
Chka	6.8e-52	-0.0803462	0.278	0.785	1.6e-47
Slc4a1ap	1.85e-86	-0.0802967	0.35	0.946	4.36e-82
Sohlh2	3.77e-72	-0.0802902	0.293	0.856	8.89e-68
Zc3h18	1.9e-92	-0.0802688	0.338	0.95	4.47e-88
Brat1	9.43e-25	-0.0802147	0.196	0.549	2.22e-20
Wapl	5.71e-104	-0.0801875	0.489	1	1.34e-99
Brca1	1.8e-88	-0.0801689	0.328	0.941	4.24e-84
Enkur	1.62e-20	-0.0801245	0.066	0.329	3.83e-16
Ccnjl	1.7e-23	-0.0800439	0.196	0.537	3.99e-19
Tyk2	4.34e-23	-0.0800299	0.174	0.51	1.02e-18
Ddhd2	2.79e-111	-0.0800201	0.391	0.987	6.57e-107
Tmem248	8.85e-70	-0.0799101	0.341	0.892	2.08e-65
Fam46c	2.32e-16	-0.0799072	0.142	0.404	5.46e-12
Arhgef11	5.19e-30	-0.0798863	0.189	0.576	1.22e-25
Nudt16	1.08e-19	-0.0798505	0.208	0.512	2.54e-15
Crtam	3.35e-21	-0.0798323	0.073	0.346	7.88e-17
Fanca	6.05e-36	-0.079825	0.164	0.591	1.43e-31
Txnrd3	1.02e-89	-0.0798157	0.375	0.968	2.4e-85
Rrp36	2.85e-42	-0.0797938	0.278	0.745	6.72e-38
Bend7	5.14e-15	-0.0797935	0.158	0.413	1.21e-10
Zfyve28	1.13e-21	-0.0797784	0.158	0.472	2.66e-17
Dcbld2	2.71e-15	-0.0797549	0.142	0.393	6.39e-11
Eprs	6.46e-89	-0.079691	0.543	1	1.52e-84
Rad21	3.74e-105	-0.0796692	0.435	0.989	8.81e-101
Diablo	6.17e-105	-0.0796679	0.41	0.991	1.45e-100
Icmt	1.85e-56	-0.0796615	0.252	0.788	4.35e-52
Plpp5	2.01e-20	-0.0796607	0.091	0.366	4.73e-16
Usp33	4.41e-25	-0.0796453	0.246	0.61	1.04e-20
Vhl	2.56e-51	-0.0795833	0.281	0.786	6.03e-47
BC049762	4.87e-20	-0.0795757	0.047	0.28	1.15e-15
Zfp729b	2.23e-30	-0.0795731	0.199	0.58	5.26e-26
Ttc17	5.45e-15	-0.0795534	0.123	0.357	1.28e-10
Kiz	2.08e-49	-0.0795504	0.186	0.688	4.9e-45
Mbnl3	3e-26	-0.0795057	0.12	0.461	7.07e-22
Atm	8.7e-86	-0.0794382	0.347	0.932	2.05e-81
Sh2b1	1.55e-40	-0.0794372	0.227	0.659	3.64e-36
B4galt3	1.02e-19	-0.0794191	0.123	0.413	2.41e-15
Nphp1	2.45e-32	-0.0793491	0.164	0.567	5.76e-28
Ankrd37	6.78e-27	-0.079349	0.155	0.513	1.6e-22
Nipsnap1	2.54e-23	-0.0793337	0.129	0.452	5.99e-19
Cdk11b	4.06e-103	-0.0792961	0.41	0.987	9.56e-99
Tmc3	1.86e-21	-0.0792739	0.044	0.291	4.39e-17
Zfp248	8.1e-23	-0.0792569	0.098	0.402	1.91e-18
Mtus2	1.99e-17	-0.0792379	0.136	0.408	4.7e-13
Actg1	6.93e-58	-0.0792357	0.675	1	1.63e-53
Pidd1	4.69e-19	-0.0791509	0.101	0.361	1.1e-14
Eps15l1	4.35e-28	-0.0790881	0.227	0.612	1.03e-23
Kars	7.62e-99	-0.079059	0.344	0.964	1.8e-94
Tmem131	7.72e-52	-0.0790246	0.274	0.783	1.82e-47
Chsy1	1.94e-32	-0.0789489	0.227	0.627	4.56e-28
Rbp4	1.18e-56	-0.0789138	0.233	0.777	2.78e-52
Cep120	1.18e-17	-0.0788642	0.145	0.424	2.78e-13
Tfcp2l1	1.08e-16	-0.0788332	0.114	0.355	2.55e-12
Tmf1	2.5e-60	-0.0787293	0.309	0.838	5.89e-56
Wwp2	1.65e-46	-0.0787221	0.271	0.758	3.89e-42
Zfp217	6.16e-55	-0.0787176	0.297	0.819	1.45e-50
Cenpo	2.4e-26	-0.0786806	0.205	0.571	5.65e-22
Hsph1	6.95e-79	-0.0786806	0.344	0.923	1.64e-74
Gse1	2.46e-35	-0.0786694	0.287	0.711	5.79e-31
Cdk12	4.28e-121	-0.0786539	0.432	0.996	1.01e-116
Mrpl42	4.55e-102	-0.0786411	0.467	1	1.07e-97
Blmh	5.67e-112	-0.0785481	0.397	0.995	1.34e-107
Rusc1	3.15e-16	-0.0785433	0.117	0.363	7.42e-12
Relb	2.95e-16	-0.0784685	0.11	0.361	6.95e-12
Atg7	1.16e-21	-0.0784653	0.091	0.382	2.73e-17
Mpc2	3.77e-77	-0.0784602	0.574	1	8.87e-73
Usp9y	9.7e-55	-0.078428	0.281	0.804	2.29e-50
Tns3	6.83e-30	-0.0783856	0.262	0.65	1.61e-25
Map2k7	1.58e-29	-0.0782731	0.259	0.65	3.72e-25
Vwa8	9.35e-19	-0.07827	0.095	0.354	2.2e-14
Ago1	2.25e-30	-0.0782546	0.208	0.605	5.3e-26
Sbno2	4.94e-31	-0.0781441	0.164	0.557	1.16e-26
Tor1aip1	7.61e-62	-0.0781238	0.29	0.838	1.79e-57
Lrpap1	2.94e-54	-0.0781147	0.293	0.815	6.92e-50
Dnajc21	1.16e-105	-0.0781022	0.423	0.995	2.74e-101
Tor1b	6.44e-24	-0.0780599	0.196	0.537	1.52e-19
Gpaa1	4.83e-29	-0.0780506	0.246	0.636	1.14e-24
Abcc8	5.53e-23	-0.0780411	0.05	0.32	1.3e-18
Exd2	1.13e-17	-0.0780367	0.17	0.456	2.65e-13
Atxn7	8.35e-29	-0.0780099	0.259	0.646	1.97e-24
Tmem175	1.12e-27	-0.0779947	0.186	0.56	2.65e-23
1190002N15Rik	1.15e-31	-0.0779619	0.167	0.567	2.71e-27
Efl1	1.24e-28	-0.0779227	0.227	0.612	2.93e-24
Ift74	5.79e-97	-0.0778469	0.372	0.973	1.36e-92
Gtpbp1	1.6e-19	-0.0778338	0.183	0.488	3.77e-15
Rara	8.01e-36	-0.0777418	0.186	0.605	1.89e-31
Mogs	3.19e-39	-0.0776633	0.24	0.686	7.51e-35
Lrba	2.05e-53	-0.0776617	0.271	0.792	4.84e-49
Dnajb2	3.01e-18	-0.0775616	0.126	0.404	7.09e-14
Tslrn1	2.66e-20	-0.0775588	0.057	0.303	6.27e-16
Tbc1d10b	1.57e-59	-0.0775187	0.293	0.829	3.71e-55
Xpo5	5.2e-37	-0.0775125	0.199	0.637	1.22e-32
Mkks	2.23e-18	-0.0775104	0.151	0.44	5.26e-14
Clip4	4.14e-19	-0.0774289	0.107	0.384	9.76e-15
Secisbp2	8.22e-79	-0.077409	0.331	0.91	1.94e-74
Dyrk1a	5.98e-48	-0.0773286	0.312	0.79	1.41e-43
Atrn	1.43e-27	-0.07731	0.246	0.625	3.36e-23
Zmym2	2.48e-59	-0.0772989	0.312	0.838	5.85e-55
Zfp101	2.13e-19	-0.0772414	0.082	0.345	5.03e-15
Asrgl1	6.12e-35	-0.0772332	0.136	0.546	1.44e-30
Tigd2	3.45e-65	-0.0772228	0.315	0.862	8.12e-61
Psmc3ip	4.48e-62	-0.0772226	0.297	0.831	1.06e-57
Tmem38a	1.77e-32	-0.0771718	0.155	0.555	4.17e-28
Fcf1	8.43e-92	-0.0771625	0.356	0.95	1.99e-87
Akap1	5.46e-47	-0.0771129	0.227	0.72	1.29e-42
Rnf141	4.87e-27	-0.0770941	0.243	0.609	1.15e-22
Spryd3	7.44e-25	-0.0770473	0.174	0.522	1.75e-20
Slc35b4	1.56e-34	-0.0770197	0.183	0.598	3.68e-30
Phf1	1.49e-15	-0.0769749	0.164	0.429	3.51e-11
Mtg1	3.15e-21	-0.0769541	0.158	0.472	7.43e-17
Adar	9.8e-29	-0.0769365	0.211	0.596	2.31e-24
Tecpr2	4.31e-14	-0.0769195	0.142	0.381	1.01e-09
Ppp1r13b	1.95e-54	-0.0769076	0.306	0.817	4.59e-50
Plcl2	1.04e-29	-0.0769066	0.148	0.522	2.46e-25
Ctr9	5.08e-98	-0.0768027	0.341	0.968	1.2e-93
Zfp81	2.16e-16	-0.0767867	0.11	0.357	5.08e-12
Brip1	8.57e-47	-0.0767255	0.252	0.749	2.02e-42
Slc35f2	3.74e-28	-0.0766824	0.164	0.537	8.8e-24
Fbrs	5.41e-29	-0.0766579	0.189	0.566	1.27e-24
Ivd	3.18e-20	-0.0765589	0.091	0.37	7.5e-16
Gm37933	3.79e-32	-0.0765126	0.202	0.609	8.93e-28
Utp4	1.05e-102	-0.0764977	0.375	0.971	2.48e-98
[truncated: 10,064 more rows]

## Sheet: DEGs in SPG4
Gene_name	p_val	avg_logFC	pct.1	pct.2	p_val_adj
Rpl29	1.33e-146	-1.0438	0.993	0.999	3.14e-142
Rpl18a	1.45e-227	-0.789223	1	1	3.42e-223
Dynll2	1.05e-155	-0.786978	0.986	1	2.48e-151
Tubb4b	2.47e-106	-0.676836	1	0.999	5.82e-102
Uqcc2	1.1e-141	-0.659068	1	1	2.6e-137
Rpl13	3.22e-198	-0.637876	1	1	7.58e-194
Dbi	4.93e-97	-0.636795	0.986	1	1.16e-92
Rpl26	7.6e-188	-0.636065	1	1	1.79e-183
Sin3b	1.4e-108	-0.632852	0.993	1	3.3e-104
Btbd1	6e-66	-0.620693	0.741	0.969	1.41e-61
Rps15a	2.37e-217	-0.609234	1	1	5.58e-213
Cirbp	1e-92	-0.60496	0.986	0.999	2.36e-88
Rpl23a	1.06e-136	-0.591533	1	1	2.49e-132
Rpl15	8.6e-143	-0.578754	1	1	2.03e-138
Rpl8	5.11e-165	-0.575526	1	1	1.2e-160
Rplp2	1.67e-214	-0.570055	1	1	3.94e-210
Guk1	2.23e-78	-0.569843	0.957	0.99	5.26e-74
Dis3	5.82e-69	-0.567241	0.683	0.949	1.37e-64
Galk1	1.29e-65	-0.555071	0.971	0.991	3.04e-61
Pdcd5	7.76e-106	-0.551502	1	1	1.83e-101
Fam162a	1.55e-71	-0.550281	0.849	0.984	3.64e-67
Mrps24	1.01e-81	-0.550162	0.986	0.998	2.39e-77
Rps15	7.82e-140	-0.54592	1	1	1.84e-135
Gpx4	4.97e-82	-0.544938	0.993	0.998	1.17e-77
Gtf2f1	2.93e-48	-0.531336	0.964	0.992	6.9e-44
Rps5	9.59e-161	-0.529876	1	1	2.26e-156
Rpl27a	2.46e-146	-0.523438	1	1	5.81e-142
Akr7a5	6.31e-63	-0.519733	0.906	0.988	1.49e-58
Cox6a1	6.16e-87	-0.517016	1	0.998	1.45e-82
Sdhb	8.31e-63	-0.516447	0.95	0.995	1.96e-58
Rps3	1.38e-112	-0.515923	1	1	3.24e-108
Rpl28	9.11e-117	-0.513829	1	1	2.15e-112
Rps13	3.58e-147	-0.513517	1	1	8.43e-143
Rplp1	2.52e-174	-0.513232	1	1	5.93e-170
Rpl12	2.61e-156	-0.510163	1	1	6.14e-152
Polr2f	4.76e-77	-0.507786	1	1	1.12e-72
Rala	5.12e-63	-0.503446	0.942	0.991	1.21e-58
Mif	2.53e-73	-0.498652	0.993	1	5.95e-69
Rpl32	2.89e-129	-0.496489	1	1	6.8e-125
Cited1	5.5e-42	-0.494034	0.871	0.979	1.3e-37
Uqcrh	4.04e-98	-0.485439	0.993	1	9.51e-94
Rps8	7.58e-156	-0.483969	1	1	1.79e-151
Rps26	9.09e-99	-0.48363	1	1	2.14e-94
Rps14	1.3e-142	-0.483491	1	1	3.06e-138
Rps17	6.68e-83	-0.480671	1	1	1.57e-78
Rpl18	5.41e-121	-0.479013	1	1	1.27e-116
Polr2j	3.86e-60	-0.4774	0.993	1	9.1e-56
Ap2s1	9.4e-53	-0.476022	0.914	0.979	2.22e-48
Rps25	2.09e-121	-0.475782	1	1	4.92e-117
Rps9	2.25e-105	-0.475773	1	1	5.3e-101
Dctpp1	8.77e-60	-0.47454	0.993	0.998	2.07e-55
Rps16	8.16e-162	-0.470674	1	1	1.92e-157
Sec61b	1.16e-55	-0.4693	0.993	0.998	2.74e-51
Cox4i1	1.12e-111	-0.468934	1	1	2.65e-107
Cox5a	3.58e-88	-0.468814	0.993	1	8.43e-84
Wdr18	2.15e-53	-0.455138	0.964	0.994	5.07e-49
Rps23	2.16e-97	-0.455028	0.993	1	5.09e-93
Rpl6	1.39e-95	-0.454743	1	1	3.26e-91
Rps29	3.37e-110	-0.441764	1	1	7.95e-106
Gfer	7.02e-40	-0.438482	0.964	0.994	1.65e-35
Rpl3	7.03e-81	-0.436979	1	1	1.66e-76
Lmo1	2.96e-31	-0.434851	0.619	0.919	6.97e-27
Rps27a	1.07e-105	-0.433061	1	1	2.53e-101
Slc25a3	7.56e-57	-0.43237	1	0.999	1.78e-52
Mrpl28	4.2e-52	-0.43082	0.978	0.998	9.9e-48
Rps11	2.3e-135	-0.430669	1	1	5.41e-131
Samm50	2.93e-42	-0.426953	0.957	0.983	6.91e-38
Rhox13	6.27e-20	-0.426586	0.827	0.903	1.48e-15
Rpl14	8.69e-112	-0.425773	1	1	2.05e-107
Snrpd2	3.34e-70	-0.42386	1	1	7.87e-66
Lamtor4	8.62e-42	-0.418014	0.957	0.979	2.03e-37
Fau	4.8e-112	-0.417946	1	1	1.13e-107
Selenom	1.72e-26	-0.417708	0.676	0.858	4.04e-22
Mrpl2	3.02e-46	-0.4177	0.978	0.986	7.11e-42
Elob	4.63e-94	-0.417241	1	1	1.09e-89
Impdh2	1.98e-41	-0.416305	0.942	0.992	4.66e-37
Uqcr11	2.92e-71	-0.414555	1	1	6.88e-67
Rpl7a	4.36e-46	-0.414121	0.993	1	1.03e-41
Snf8	5.24e-53	-0.410676	0.986	0.997	1.24e-48
Rps20	3.44e-85	-0.410057	1	1	8.1e-81
Npm3	1.36e-43	-0.408516	0.986	0.998	3.19e-39
Rps10	1.28e-91	-0.407044	1	1	3.01e-87
Mlf1	1.14e-32	-0.405964	0.791	0.943	2.68e-28
Polr2e	5.48e-33	-0.405827	0.978	0.998	1.29e-28
Rps6	1e-61	-0.401485	1	1	2.36e-57
Chchd6	6.59e-37	-0.400472	0.791	0.945	1.55e-32
Syce3	2.78e-40	-0.40047	0.511	0.858	6.55e-36
Aurkaip1	8.19e-31	-0.395521	0.957	0.991	1.93e-26
Rpl22l1	8.05e-29	-0.393965	0.964	0.986	1.9e-24
Atp5o.1	1.19e-50	-0.391926	0.986	1	2.8e-46
Rps21	2.48e-117	-0.391087	1	1	5.83e-113
Lig1	1.66e-32	-0.389739	0.964	0.993	3.91e-28
1110008P14Rik	6.46e-36	-0.38698	0.971	0.991	1.52e-31
Psma4	4.18e-44	-0.386505	0.986	1	9.84e-40
Tmsb10	2.52e-53	-0.382577	1	1	5.93e-49
Rack1	1.09e-72	-0.377945	1	1	2.56e-68
Cct4	2.65e-40	-0.376906	0.971	0.996	6.24e-36
Rbp4	7.56e-27	-0.376536	0.755	0.919	1.78e-22
Rpl37a	2.08e-94	-0.376149	1	1	4.91e-90
Ndufa9	4.36e-34	-0.375421	0.942	0.993	1.03e-29
Nt5dc2	1.36e-28	-0.375359	0.95	0.985	3.21e-24
Rpl34	2.34e-88	-0.374495	1	1	5.51e-84
Rpl7	3.36e-53	-0.371731	1	1	7.92e-49
Svbp	2.5e-35	-0.370873	0.957	0.99	5.89e-31
Psmb5	4.81e-48	-0.370423	1	0.999	1.13e-43
Eif3i	3.71e-49	-0.369555	0.986	1	8.75e-45
Esd	5.63e-30	-0.36927	0.986	0.992	1.33e-25
Rpl24	2.36e-63	-0.368971	1	1	5.57e-59
Anapc5	3.05e-33	-0.36558	0.978	0.994	7.18e-29
Psmb3	6.49e-31	-0.364004	1	0.995	1.53e-26
Coq7	1.01e-37	-0.361998	0.971	0.996	2.38e-33
Glrx3	2.32e-43	-0.36078	0.986	1	5.46e-39
Lsm4	1.73e-52	-0.359599	0.986	1	4.07e-48
Atp5j2	2.31e-43	-0.356829	1	1	5.44e-39
Epcam	1.94e-18	-0.355927	0.928	0.982	4.58e-14
Atp5h	1.83e-46	-0.354116	1	0.998	4.3e-42
Dnajc2	1.36e-40	-0.353382	1	0.999	3.21e-36
Map2k2	6.5e-38	-0.35326	1	0.998	1.53e-33
Hist1h2aa	1.77e-05	-0.352081	0.633	0.68	0.416583
Mrpl46	5.53e-31	-0.351906	0.921	0.976	1.3e-26
Ndufs8	2.02e-32	-0.351698	0.986	0.993	4.75e-28
Gm1673	6.88e-33	-0.35142	0.971	0.996	1.62e-28
Rpl23	1.09e-90	-0.350752	1	1	2.57e-86
Prdx5	4.53e-30	-0.348453	0.986	0.996	1.07e-25
Ndufa4	3.45e-43	-0.348243	0.993	1	8.13e-39
Ndufb9	3.03e-51	-0.347739	1	1	7.13e-47
Ndufb5	3.32e-25	-0.346542	0.993	0.994	7.82e-21
Rps19	1.23e-70	-0.345108	1	1	2.9e-66
Atp5f1	5.51e-41	-0.343987	1	1	1.3e-36
Drap1	3.77e-34	-0.3433	0.986	0.995	8.89e-30
Hras	1.59e-31	-0.341252	0.986	0.986	3.74e-27
Eef1d	2.12e-35	-0.340253	1	0.999	4.99e-31
Nudt19	5.17e-32	-0.338105	0.763	0.916	1.22e-27
Crabp1	3.78e-26	-0.337768	0.986	0.998	8.92e-22
Rbfa	2.19e-27	-0.337179	0.906	0.954	5.16e-23
Mrpl15	6.83e-30	-0.336775	0.935	0.975	1.61e-25
Pop5	4.83e-29	-0.336575	0.95	0.99	1.14e-24
Bag1	1.34e-34	-0.335972	0.993	0.999	3.16e-30
Polr2i	5.38e-27	-0.335409	0.957	0.993	1.27e-22
Rplp0	1.76e-80	-0.335175	0.993	1	4.15e-76
Taf12	3.38e-26	-0.334009	0.705	0.883	7.97e-22
Snrpa1	8.57e-29	-0.332289	0.957	0.986	2.02e-24
Rpl22	4.19e-40	-0.331219	1	1	9.87e-36
Ndufa11	8.93e-38	-0.330678	0.986	1	2.1e-33
Mrpl35	2.26e-28	-0.330544	0.95	0.988	5.34e-24
Apip	1.93e-26	-0.330049	0.892	0.961	4.54e-22
Lyar	8.86e-31	-0.326674	0.993	0.998	2.09e-26
Ndufs3	5.27e-29	-0.324594	0.95	0.993	1.24e-24
Uchl3	1.62e-26	-0.32373	0.964	0.993	3.82e-22
Mrps25	2.23e-28	-0.323635	0.885	0.964	5.24e-24
Gm10260	5.92e-29	-0.323176	0.906	0.996	1.39e-24
Rpl19	7.32e-79	-0.322808	1	1	1.72e-74
Psma7	3.99e-29	-0.321655	1	0.998	9.41e-25
Mrps26	3.79e-25	-0.321135	0.906	0.976	8.92e-21
Snrnp25	2.27e-27	-0.320693	0.77	0.928	5.35e-23
Taf10	2.63e-33	-0.320285	1	0.999	6.19e-29
Siva1	1.71e-37	-0.319996	0.986	1	4.03e-33
Srpk1	1.93e-29	-0.318958	0.993	0.998	4.54e-25
Eef1g	2.21e-30	-0.318586	0.993	1	5.21e-26
2010107E04Rik	1.34e-33	-0.318188	0.986	0.999	3.15e-29
Rwdd1	2.5e-27	-0.3168	0.964	0.991	5.88e-23
Lrwd1	1.86e-26	-0.316254	0.892	0.956	4.39e-22
Pmm1	3.64e-24	-0.316145	0.849	0.972	8.58e-20
Ccnd1	2.42e-18	-0.315546	0.899	0.974	5.71e-14
Atp5b	2.31e-33	-0.315391	0.986	1	5.45e-29
Cyb5r3	2.46e-23	-0.314726	0.885	0.948	5.79e-19
Rpl5	3.95e-44	-0.31452	1	1	9.31e-40
Smap1	5.44e-26	-0.313728	0.993	0.998	1.28e-21
2410015M20Rik	1.83e-25	-0.313088	0.986	0.992	4.3e-21
M1ap	5.28e-23	-0.31296	0.719	0.901	1.24e-18
Anapc13	1.99e-28	-0.312477	0.986	0.991	4.68e-24
Rpl30	7.97e-63	-0.311794	1	1	1.88e-58
Cisd1	5.85e-23	-0.31121	0.928	0.981	1.38e-18
Elavl2	4.26e-19	-0.31084	0.856	0.912	1e-14
Higd1a	3.59e-31	-0.310681	0.986	0.997	8.45e-27
Psmb7	6.4e-26	-0.309859	0.971	0.998	1.51e-21
Calm3	1.19e-26	-0.309838	0.993	0.998	2.8e-22
Mrpl4	3.85e-24	-0.309582	0.914	0.969	9.07e-20
Gcat	6.82e-23	-0.308962	0.885	0.955	1.61e-18
Atp5d	2.85e-40	-0.308629	1	1	6.72e-36
Chchd2	6.55e-50	-0.307867	0.993	1	1.54e-45
Rfxap	3.49e-21	-0.307764	0.885	0.936	8.22e-17
Magoh	7.36e-25	-0.30764	0.986	0.994	1.73e-20
Ndufa5	2e-22	-0.307045	0.957	0.984	4.7e-18
Cox7a2	1.8e-34	-0.305858	0.986	0.999	4.25e-30
Fam104a	1.44e-30	-0.305782	1	0.999	3.38e-26
Tpgs2	5.07e-24	-0.30527	0.95	0.983	1.2e-19
Fh1	8.23e-27	-0.304744	0.835	0.917	1.94e-22
Cuta	2.41e-23	-0.304367	0.986	0.991	5.68e-19
Psma6	4.84e-24	-0.304195	0.978	0.997	1.14e-19
Rps3a1	1.63e-68	-0.304144	1	1	3.83e-64
Usmg5	9.38e-25	-0.303977	0.986	0.998	2.21e-20
Hsp90ab1	1.14e-61	-0.303685	1	1	2.69e-57
Hspa4	3.59e-33	-0.303461	1	0.998	8.47e-29
Rpl31	5.23e-44	-0.303406	1	0.998	1.23e-39
Tdrkh	3.16e-26	-0.302038	0.914	0.958	7.45e-22
Ndufab1	2.86e-28	-0.300846	0.993	0.998	6.73e-24
D8Ertd738e	1.91e-29	-0.300572	0.993	0.999	4.49e-25
Ndufa2	1.14e-31	-0.299219	0.986	0.998	2.69e-27
Msh6	1.92e-19	-0.298183	0.914	0.953	4.52e-15
Cdkn2a	1.93e-29	-0.296449	1	0.994	4.55e-25
Ube2l3	1.13e-29	-0.296053	1	1	2.65e-25
Atp5e	2.11e-37	-0.295957	1	1	4.96e-33
Lyrm9	9.99e-24	-0.295809	0.532	0.821	2.35e-19
Rps12	7.03e-62	-0.292332	1	1	1.66e-57
Ccdc88c	7.82e-24	-0.291906	1	0.983	1.84e-19
Gtf3c6	1.99e-22	-0.29125	0.892	0.927	4.68e-18
Manf	2.69e-22	-0.290105	0.964	0.992	6.33e-18
Rab2a	3.97e-24	-0.289579	0.986	0.995	9.36e-20
Rpl41	1.62e-42	-0.289331	1	1	3.82e-38
Ndufv2	4.8e-20	-0.289077	0.986	0.988	1.13e-15
Atp5a1	2.45e-28	-0.28804	0.978	0.999	5.77e-24
Msrb1	1e-26	-0.287946	0.561	0.805	2.35e-22
Elof1	1.04e-22	-0.287536	0.942	0.981	2.46e-18
Uqcrq	7e-26	-0.28741	1	0.998	1.65e-21
Ubac1	3.65e-22	-0.287217	0.964	0.979	8.59e-18
Nme1	1.15e-30	-0.28717	0.993	0.999	2.71e-26
Ndufaf8	1.43e-21	-0.287106	0.993	0.993	3.38e-17
Nasp	8.52e-29	-0.286416	1	1	2.01e-24
Baz1a	3.56e-16	-0.28634	0.626	0.837	8.38e-12
Rpl37	4.76e-47	-0.285243	1	1	1.12e-42
Cyc1	1.01e-23	-0.284167	0.993	1	2.38e-19
Cox6b1	2.84e-28	-0.283853	0.993	0.997	6.68e-24
Sod1	4.46e-22	-0.283217	1	0.998	1.05e-17
Pttg1	3.96e-18	-0.28313	0.626	0.813	9.34e-14
Mtdh	3.75e-14	-0.282632	0.964	0.986	8.83e-10
Hspb11	1.08e-21	-0.282013	0.806	0.887	2.55e-17
Hmbs	1.11e-21	-0.281833	0.914	0.958	2.62e-17
Atp6v1g1	8.42e-22	-0.280818	0.986	0.998	1.98e-17
Stub1	4.3e-25	-0.280551	0.978	0.997	1.01e-20
Rps24	2.11e-75	-0.279968	1	1	4.98e-71
Hmox2	1.73e-22	-0.278396	0.957	0.991	4.07e-18
Rps27	5.73e-27	-0.277462	1	1	1.35e-22
Ndufs6	1.1e-20	-0.276733	0.964	0.995	2.59e-16
Taldo1	4.48e-22	-0.276601	0.978	0.999	1.06e-17
Map1lc3a	5.07e-17	-0.275964	0.885	0.957	1.19e-12
Rpl35	7.49e-33	-0.275808	1	1	1.77e-28
Tuba3a	1.06e-18	-0.275209	0.986	1	2.49e-14
Psmd8	4.03e-20	-0.275201	0.978	0.998	9.49e-16
Mrps16	3.98e-21	-0.275167	1	0.994	9.38e-17
Cd63	1.51e-15	-0.275048	0.964	0.977	3.55e-11
Ppp1r14b	1.91e-25	-0.27359	1	0.998	4.51e-21
Kif3a	5.1e-18	-0.273571	0.957	0.986	1.2e-13
Pfdn6	4.02e-19	-0.273418	0.978	1	9.47e-15
Ddx24	4.1e-26	-0.273317	0.993	1	9.66e-22
Iah1	9.31e-18	-0.273293	0.928	0.984	2.19e-13
Atp5c1	5.78e-23	-0.273095	0.993	0.998	1.36e-18
Malsu1	8.35e-23	-0.272859	0.964	0.986	1.97e-18
Lap3	2e-19	-0.272112	0.957	0.977	4.71e-15
Mrto4	1.71e-23	-0.272078	0.993	0.99	4.03e-19
Hcfc1r1	1.42e-20	-0.271425	0.662	0.833	3.34e-16
Ndufb6	1.03e-15	-0.270984	0.942	0.986	2.42e-11
Aprt	6.23e-17	-0.270688	0.978	0.994	1.47e-12
Mrpl13	2.22e-20	-0.270177	0.95	0.98	5.24e-16
Mrpl18	4.39e-22	-0.270129	0.986	0.994	1.04e-17
Rangrf	3.03e-17	-0.269558	0.77	0.881	7.14e-13
Carhsp1	2.25e-20	-0.268861	0.813	0.912	5.29e-16
Ebpl	7.13e-18	-0.268433	0.777	0.932	1.68e-13
Mrps36	4.97e-20	-0.268316	0.899	0.944	1.17e-15
Rpl21	1.12e-39	-0.267911	1	1	2.64e-35
Ccdc124	9.89e-20	-0.266869	0.885	0.944	2.33e-15
Psmc3	2.6e-24	-0.266829	0.993	1	6.11e-20
Mrpl51	9.63e-18	-0.266787	0.964	0.986	2.27e-13
Fdx1	1.33e-15	-0.266301	0.906	0.931	3.14e-11
Psmb1	2.01e-31	-0.266068	0.993	1	4.73e-27
Hnrnpab	4.73e-24	-0.265475	1	0.999	1.12e-19
Supt4a	4.85e-21	-0.265397	0.986	0.993	1.14e-16
Pole3	1.6e-14	-0.264502	0.921	0.97	3.77e-10
Nudt22	4.44e-21	-0.263656	0.252	0.614	1.05e-16
Cops9	1.36e-18	-0.262583	0.942	0.986	3.2e-14
Rpl36	1.19e-27	-0.262426	1	1	2.8e-23
Adck5	4.51e-23	-0.262169	0.683	0.837	1.06e-18
Eif3g	2.69e-21	-0.261893	0.986	0.999	6.35e-17
Nhp2	2.68e-19	-0.261725	0.986	0.997	6.31e-15
Hspe1	1.52e-20	-0.261433	0.993	0.998	3.58e-16
Rpl9	3.42e-34	-0.259841	1	1	8.05e-30
Emc8	1.02e-21	-0.258729	0.986	0.997	2.41e-17
Tcp1	3.11e-20	-0.258653	1	1	7.33e-16
Rac1	5.4e-18	-0.258476	0.986	0.996	1.27e-13
Hist1h1a	0.00051214	-0.258331	0.957	0.907	1
Clip1	1.95e-14	-0.258202	0.906	0.977	4.59e-10
Rars	1.82e-16	-0.257806	0.935	0.975	4.29e-12
Rtraf	4.21e-21	-0.25762	0.993	0.998	9.93e-17
Pih1d1	2.58e-19	-0.257083	0.878	0.918	6.08e-15
Znhit1	1.92e-17	-0.256885	0.82	0.887	4.52e-13
Nedd8	1.82e-17	-0.256735	0.993	0.998	4.28e-13
Uqcrc1	1.81e-16	-0.255684	0.957	0.989	4.27e-12
Nelfe	6.56e-17	-0.25533	0.957	0.975	1.54e-12
Rps27l	5.15e-14	-0.255238	0.993	1	1.21e-09
Cct3	3.61e-25	-0.254942	0.993	0.999	8.5e-21
Tmem14c	2.03e-16	-0.254861	0.95	0.977	4.77e-12
Tpt1	1.09e-35	-0.252632	1	1	2.57e-31
Mrpl55	7.42e-19	-0.252114	0.899	0.94	1.75e-14
Dbf4	1.1e-16	-0.251991	0.957	0.972	2.59e-12
Ap1s1	3.02e-21	-0.251274	0.784	0.858	7.11e-17
Mrps12	2.95e-18	-0.25118	0.964	0.973	6.95e-14
Tomm7	6.21e-17	-0.251123	0.978	0.992	1.46e-12
Timm13	8.57e-18	-0.25072	0.993	0.997	2.02e-13
Sh3glb1	2.39e-17	-0.250687	1	0.994	5.63e-13
Uchl5	5.8e-18	-0.25058	0.82	0.856	1.37e-13
Dnajc19	4.27e-15	-0.249813	0.928	0.959	1.01e-10
Dnlz	9.32e-17	-0.249319	0.763	0.855	2.2e-12
Exoc3	1.68e-15	-0.249304	0.978	0.983	3.97e-11
Ppa1	7.29e-17	-0.248533	0.986	0.998	1.72e-12
Sh3bgrl3	3.48e-17	-0.247942	0.957	0.987	8.21e-13
Bcl7c	1.64e-14	-0.247938	0.993	0.988	3.86e-10
Glod4	4.1e-18	-0.247784	0.604	0.784	9.66e-14
Abhd17a	4.4e-17	-0.247682	0.914	0.957	1.04e-12
1110008F13Rik	1.11e-20	-0.247111	0.986	0.987	2.61e-16
Uaca	5.51e-15	-0.246409	0.532	0.72	1.3e-10
Ndufs7	7.41e-17	-0.24632	0.978	0.994	1.74e-12
Nop9	1.31e-18	-0.246202	0.892	0.945	3.1e-14
Psmd4	4.62e-20	-0.246165	0.993	0.998	1.09e-15
Rpl11	7.72e-30	-0.246153	1	1	1.82e-25
Mrpl52	3.99e-16	-0.244979	0.978	0.998	9.39e-12
Ppp1ca	8.17e-20	-0.244687	1	1	1.92e-15
Zcchc17	2.34e-15	-0.244127	0.892	0.951	5.51e-11
Esx1	9.75e-10	-0.24345	0.317	0.508	2.3e-05
Map1lc3b	1.95e-18	-0.243357	0.993	0.998	4.58e-14
Fth1	6.83e-34	-0.24293	1	1	1.61e-29
Npc2	6.94e-16	-0.242665	0.935	0.978	1.64e-11
Uqcrc2	5.17e-15	-0.242586	0.921	0.965	1.22e-10
Tecr	3.63e-15	-0.242493	0.964	0.984	8.54e-11
Zfp428	3.38e-18	-0.24241	0.878	0.92	7.96e-14
Mrps17	5.6e-16	-0.24189	0.978	0.989	1.32e-11
Eprs	1.02e-20	-0.241536	1	0.998	2.39e-16
Spag9	1.95e-11	-0.241166	0.914	0.94	4.58e-07
Prmt7	2.67e-15	-0.241089	0.914	0.959	6.29e-11
Ndufb10	2.13e-15	-0.241083	0.964	0.991	5.03e-11
Atp5l	1.28e-21	-0.24095	0.993	0.998	3.01e-17
Arhgdig	9.79e-16	-0.240633	0.921	0.943	2.31e-11
Mpp6	1.1e-14	-0.240441	0.978	0.99	2.58e-10
Phb2	2.46e-20	-0.239724	0.986	0.996	5.79e-16
2210016F16Rik	3.92e-18	-0.239679	0.871	0.918	9.23e-14
Immt	1.94e-14	-0.239636	0.978	0.985	4.56e-10
Psph	1.47e-17	-0.239046	0.777	0.864	3.47e-13
Cox7a2l	9.86e-18	-0.238318	0.971	0.996	2.32e-13
Vcp	1.11e-15	-0.238201	0.986	0.997	2.61e-11
Lrpap1	2.11e-11	-0.237232	0.878	0.904	4.98e-07
Gars	1.54e-16	-0.236674	0.971	0.986	3.62e-12
Myl12b	2.77e-16	-0.235993	0.95	0.962	6.53e-12
Timm50	6.31e-15	-0.235847	0.921	0.981	1.49e-10
Nsun2	7.68e-15	-0.235606	0.95	0.978	1.81e-10
Mpc2	2.01e-18	-0.23531	0.993	0.999	4.75e-14
Anp32a	1.89e-14	-0.23516	0.856	0.922	4.45e-10
Ints1	4.53e-15	-0.234931	0.899	0.953	1.07e-10
Tex11	1.66e-09	-0.234504	0.885	0.926	3.9e-05
Tnrc6c	2.58e-17	-0.234284	1	0.998	6.07e-13
Faim	4.17e-16	-0.234267	0.871	0.918	9.82e-12
U2af1	8.08e-12	-0.23389	0.993	0.996	1.9e-07
Psmg4	1.01e-15	-0.233847	0.892	0.931	2.38e-11
Gng5	7.25e-31	-0.23347	0.993	0.999	1.71e-26
Eif1ax	5.04e-16	-0.23285	0.986	0.996	1.19e-11
Gosr2	1.17e-19	-0.23284	0.871	0.887	2.75e-15
Gm11361	1.5e-16	-0.232043	0.604	0.803	3.53e-12
Ints11	1.17e-14	-0.231662	0.806	0.916	2.77e-10
Atp6v1d	6.57e-13	-0.231519	0.899	0.939	1.55e-08
Atp5g2	1.16e-17	-0.231172	1	0.998	2.74e-13
Cdk9	8.1e-15	-0.230794	0.935	0.972	1.91e-10
Podxl2	1.18e-13	-0.230568	0.755	0.862	2.77e-09
Smdt1	9.87e-13	-0.229705	0.993	0.998	2.33e-08
Gstm5	2.85e-13	-0.229619	0.964	0.983	6.71e-09
Eif3f	1.02e-15	-0.228664	0.993	0.997	2.4e-11
Pnpla8	2.81e-17	-0.228659	0.921	0.932	6.63e-13
Avpi1	2.14e-18	-0.228653	0.647	0.804	5.04e-14
Odf2	3.5e-11	-0.228378	0.763	0.854	8.24e-07
Exosc4	1.39e-13	-0.227968	0.871	0.945	3.29e-09
Eif6	4.36e-14	-0.227414	0.971	0.996	1.03e-09
Rpl17	4.3e-34	-0.227287	1	1	1.01e-29
Mrpl42	8.45e-16	-0.227223	0.993	0.993	1.99e-11
Rpp40	3.51e-16	-0.226857	0.705	0.831	8.27e-12
Galnt12	1.33e-16	-0.22641	0.748	0.818	3.13e-12
Mrps5	1.27e-11	-0.224418	0.971	0.993	3e-07
Oaz1	3.55e-34	-0.224201	1	1	8.37e-30
Cops6	3.42e-14	-0.223987	0.986	0.997	8.05e-10
Prss50	4.58e-07	-0.22382	0.173	0.349	0.0107937
Cmc2	2.55e-16	-0.223678	0.784	0.848	6.01e-12
Txn1	3.8e-12	-0.222816	0.957	0.983	8.95e-08
Uck2	6.22e-14	-0.222315	0.856	0.915	1.47e-09
Osgep	1.78e-13	-0.221956	0.921	0.965	4.19e-09
Mtx1	2.41e-15	-0.221794	0.964	0.975	5.69e-11
Ndufaf2	7.22e-14	-0.221574	0.885	0.936	1.7e-09
Wdr46	8.58e-14	-0.220861	0.957	0.962	2.02e-09
Ndufv1	7.55e-13	-0.220821	0.957	0.986	1.78e-08
Pias4	1.05e-13	-0.220652	0.849	0.911	2.46e-09
Dgcr6	7.74e-14	-0.220071	0.727	0.854	1.82e-09
Ubxn1	2.05e-19	-0.220053	1	0.998	4.82e-15
Csnk2b	1.28e-11	-0.219498	0.957	0.986	3.02e-07
Cyp51	1.04e-11	-0.219453	0.705	0.832	2.46e-07
Lamtor2	1.04e-15	-0.219446	0.986	0.985	2.46e-11
Cebpz	4.04e-12	-0.219246	0.986	0.996	9.53e-08
Ccdc112	9.12e-14	-0.219207	0.669	0.817	2.15e-09
Atp5k	4.61e-12	-0.218378	0.986	0.999	1.09e-07
Afg3l2	2.88e-14	-0.2181	0.777	0.883	6.78e-10
Trnau1ap	3.62e-16	-0.217744	0.914	0.935	8.52e-12
Pdia6	7.95e-12	-0.217662	0.971	0.997	1.87e-07
Bud31	6e-13	-0.216906	0.971	0.973	1.41e-08
Dnajc21	6.09e-14	-0.216893	0.971	0.99	1.43e-09
Timm17b	5.35e-13	-0.216817	0.935	0.967	1.26e-08
Paf1	5.79e-12	-0.21654	0.77	0.866	1.36e-07
Psmc5	1.24e-14	-0.215951	0.971	0.996	2.93e-10
Eef1akmt4	2.96e-18	-0.215852	0.36	0.648	6.96e-14
Rbm8a	2.64e-13	-0.215706	0.986	0.998	6.22e-09
Kif4	1.1e-10	-0.215673	0.842	0.897	2.6e-06
Timm8a1	1.17e-13	-0.215169	0.957	0.97	2.75e-09
Eif4ebp1	4.92e-12	-0.214901	0.993	0.989	1.16e-07
Eif1	7e-17	-0.214713	1	1	1.65e-12
Zmynd19	1.08e-12	-0.214701	0.964	0.99	2.54e-08
Cenps	6.48e-11	-0.214517	0.806	0.874	1.53e-06
Cct5	8.91e-15	-0.214491	0.986	0.998	2.1e-10
Tmem126a	1.1e-13	-0.214327	0.849	0.903	2.6e-09
Wipi2	1.42e-12	-0.21363	0.935	0.966	3.35e-08
Snrpb	1.13e-21	-0.213533	1	1	2.65e-17
Il11	6.1e-08	-0.213476	0.748	0.734	0.0014379
Creg1	6.51e-14	-0.213431	0.417	0.646	1.53e-09
Endog	7.32e-15	-0.213291	0.633	0.796	1.72e-10
Pitpna	8.9e-14	-0.213031	0.95	0.975	2.1e-09
Mkrn2	5.49e-14	-0.212862	0.935	0.94	1.29e-09
Rfk	7.2e-14	-0.212743	0.835	0.883	1.7e-09
Acbd6	5.7e-13	-0.212445	0.971	0.981	1.34e-08
Msh2	2.28e-10	-0.212308	0.928	0.954	5.38e-06
Ap2a2	6.72e-12	-0.212292	0.914	0.964	1.58e-07
Chmp2a	6.53e-12	-0.212142	0.957	0.987	1.54e-07
Tbl3	5.37e-13	-0.211836	0.906	0.928	1.26e-08
Mlf2	1.45e-11	-0.211391	0.964	0.988	3.42e-07
Mns1	4.63e-13	-0.211037	0.799	0.866	1.09e-08
Actg1	6.76e-19	-0.210634	1	1	1.59e-14
Unc119b	3.62e-11	-0.210511	0.95	0.962	8.53e-07
Thop1	3.32e-11	-0.210316	0.928	0.972	7.81e-07
Mrps7	3.72e-13	-0.2102	0.978	0.994	8.77e-09
Eif2b5	4.4e-14	-0.210171	0.914	0.932	1.04e-09
Ccs	2.74e-14	-0.209801	0.64	0.783	6.45e-10
Dctn1	3.56e-12	-0.209473	0.863	0.907	8.4e-08
Vegfb	2.06e-13	-0.208977	0.482	0.714	4.86e-09
Ctnnbip1	7.81e-14	-0.208942	0.763	0.826	1.84e-09
Tpd52l2	2.61e-11	-0.208811	0.928	0.959	6.15e-07
Ctsd	3.9e-11	-0.207935	0.964	0.987	9.18e-07
Plrg1	3.32e-16	-0.207867	0.813	0.844	7.82e-12
Jpt1	1.45e-11	-0.207589	1	0.998	3.42e-07
Gpatch11	8.99e-12	-0.206953	0.928	0.946	2.12e-07
Smc6	2.77e-13	-0.206105	1	0.997	6.54e-09
Fbxo31	8.45e-12	-0.205266	0.842	0.916	1.99e-07
Nans	6.15e-12	-0.205082	0.942	0.973	1.45e-07
Rpl35a	1.12e-36	-0.204787	1	1	2.65e-32
Colgalt1	8.94e-10	-0.204722	0.813	0.9	2.11e-05
Rps7	4e-28	-0.204706	1	1	9.42e-24
Acsl3	7.22e-10	-0.204405	0.95	0.977	1.7e-05
Dtd1	1.52e-15	-0.204234	0.77	0.829	3.59e-11
Yif1b	4.98e-12	-0.203949	0.849	0.895	1.17e-07
Gmps	4.47e-12	-0.20391	0.978	0.99	1.05e-07
Sem1	7.74e-14	-0.20324	0.993	0.998	1.82e-09
Egfl7	4.33e-16	-0.202691	0.547	0.726	1.02e-11
Ehmt1	4.08e-12	-0.202182	0.986	0.985	9.62e-08
Eif3d	7.44e-12	-0.201629	0.993	0.998	1.75e-07
Ppp2r2d	9.13e-10	-0.20112	0.957	0.971	2.15e-05
Rfc2	1.59e-09	-0.201102	0.914	0.938	3.75e-05
Grwd1	9.04e-14	-0.200511	0.827	0.88	2.13e-09
Fars2	8.81e-14	-0.200239	0.763	0.858	2.07e-09
Las1l	4.22e-13	-0.200044	0.906	0.924	9.95e-09
Gnl1	3.3e-10	-0.199518	0.856	0.918	7.78e-06
Fbxw7	2e-11	-0.199402	0.928	0.942	4.7e-07
Get4	6.7e-12	-0.199371	0.993	0.991	1.58e-07
Bms1	1.16e-08	-0.199077	0.942	0.97	0.000272172
Rpl39l	1.58e-08	-0.198919	0.993	0.995	0.000373017
Ndufa8	3.13e-11	-0.198813	0.971	0.967	7.38e-07
Ncl	1.64e-18	-0.198587	1	1	3.86e-14
Mrpl30	2.23e-10	-0.198378	0.95	0.98	5.25e-06
Emg1	1.75e-14	-0.198273	1	0.998	4.11e-10
Rae1	8.96e-13	-0.197696	0.993	0.996	2.11e-08
Zw10	1.47e-13	-0.197398	0.655	0.779	3.47e-09
Anapc2	5.28e-12	-0.197364	0.871	0.91	1.24e-07
Slc25a33	1.77e-11	-0.197317	0.928	0.959	4.18e-07
Tax1bp3	1.85e-14	-0.196937	0.489	0.707	4.36e-10
AY036118	2.24e-09	-0.196906	0.964	0.968	5.27e-05
Angel2	1.28e-09	-0.19683	0.942	0.961	3.02e-05
Rps18	1.44e-17	-0.196183	1	1	3.39e-13
Rfc4	2.45e-11	-0.196143	0.95	0.99	5.77e-07
Psmd2	3.19e-13	-0.196117	0.993	0.999	7.52e-09
Edf1	9.04e-14	-0.195978	1	0.997	2.13e-09
Dnph1	4.63e-11	-0.195362	0.856	0.903	1.09e-06
Mrpl11	1.34e-10	-0.195199	0.885	0.94	3.16e-06
Pold2	1.27e-13	-0.195168	0.827	0.871	2.99e-09
Mrps21	1.42e-10	-0.19492	0.95	0.958	3.35e-06
Mbnl3	7.06e-13	-0.194654	0.504	0.694	1.66e-08
Man2b1	3.18e-17	-0.194547	0.432	0.663	7.48e-13
Pdcd4	2.01e-11	-0.19441	0.957	0.951	4.73e-07
Sqle	1.09e-11	-0.194224	0.64	0.796	2.57e-07
Tpx2	4.05e-07	-0.193867	0.885	0.958	0.00955111
Taf1d	2.21e-08	-0.193867	0.986	0.998	0.000519784
Babam1	1.57e-11	-0.193606	0.827	0.904	3.69e-07
Ndufa12	6.44e-09	-0.193535	0.95	0.957	0.000151784
Uri1	5.89e-13	-0.1935	0.95	0.949	1.39e-08
Nme6	1.37e-17	-0.193415	0.532	0.685	3.22e-13
Cib1	3.67e-14	-0.193393	0.993	0.977	8.65e-10
Mrps35	6.4e-12	-0.193202	0.863	0.894	1.51e-07
Usp50	2.9e-12	-0.193095	0.892	0.918	6.84e-08
Pdgfa	1.17e-08	-0.192402	0.813	0.917	0.000275827
Gemin7	5.15e-15	-0.192319	0.921	0.909	1.21e-10
Gna11	2.21e-11	-0.192023	0.971	0.993	5.2e-07
Mrps22	1.11e-10	-0.191489	0.914	0.958	2.63e-06
Prdx4	2.04e-08	-0.191269	0.986	0.993	0.000480513
Rpl13a	3.57e-10	-0.190474	0.971	0.988	8.4e-06
Arl2	1.4e-13	-0.190267	0.504	0.655	3.29e-09
Mien1	9.32e-10	-0.1901	0.957	0.972	2.2e-05
Cript	1.9e-11	-0.190078	0.906	0.936	4.47e-07
Mvd	4.78e-13	-0.189791	0.705	0.778	1.13e-08
Dmrtb1	7.25e-06	-0.18951	0.727	0.825	0.170859
Sar1a	4.98e-11	-0.189429	1	0.997	1.17e-06
Med29	2.52e-10	-0.188883	0.971	0.978	5.93e-06
Ndufb8	3.02e-11	-0.188842	0.993	1	7.12e-07
Faf1	3.41e-10	-0.188465	0.921	0.957	8.02e-06
Tsta3	9.58e-14	-0.188318	0.82	0.883	2.26e-09
Utp6	1.15e-12	-0.188113	0.799	0.832	2.71e-08
Trim37	7e-09	-0.187933	0.964	0.974	0.000165022
Morc3	7.13e-11	-0.187892	0.964	0.973	1.68e-06
Cntrl	8.44e-07	-0.187817	0.935	0.959	0.01989
Urod	6.55e-13	-0.18755	0.604	0.76	1.54e-08
Arpp19	7.5e-13	-0.18746	1	1	1.77e-08
Clspn	3.53e-09	-0.187328	0.978	0.994	8.33e-05
Srp19	3.39e-09	-0.187295	0.957	0.97	7.98e-05
Esco2	4.33e-09	-0.187263	0.942	0.988	0.000101903
Cnot10	4.07e-11	-0.187256	0.95	0.946	9.59e-07
Dph3	7.63e-08	-0.187114	0.978	0.985	0.00179756
Eif3m	3.85e-10	-0.186899	0.978	0.995	9.06e-06
Vma21	2.52e-09	-0.186497	0.835	0.894	5.93e-05
Gde1	1.07e-11	-0.18637	0.806	0.835	2.51e-07
Copb1	2.33e-08	-0.186002	0.95	0.953	0.000548656
Eif4e2	1.07e-09	-0.185901	0.978	0.975	2.52e-05
Tex10	1.02e-11	-0.185485	0.957	0.958	2.41e-07
Chchd10	2.54e-09	-0.185307	0.957	0.961	5.98e-05
Mrpl49	2.94e-10	-0.185296	0.971	0.977	6.93e-06
Calr	1.4e-08	-0.185259	1	0.998	0.000330883
Dnmt3b	9.84e-11	-0.185194	0.942	0.932	2.32e-06
Lcmt1	4.88e-11	-0.184697	0.935	0.937	1.15e-06
Eci1	2.56e-10	-0.184268	0.935	0.952	6.03e-06
Arhgap29	5.29e-09	-0.184168	0.863	0.932	0.000124574
Pde6d	1.93e-11	-0.183441	0.647	0.754	4.54e-07
Gmds	5.87e-11	-0.183343	0.813	0.872	1.38e-06
Ctps	9.55e-11	-0.183085	0.978	0.994	2.25e-06
Eif2b3	8.39e-09	-0.183054	0.928	0.966	0.000197641
Chmp4b	1.51e-10	-0.182903	0.993	0.988	3.56e-06
Nsa2	1.25e-09	-0.182734	1	0.995	2.94e-05
Rpl10a	8.25e-22	-0.18268	1	1	1.94e-17
Wasf3	3.03e-12	-0.18234	0.568	0.73	7.15e-08
Fam49b	8.11e-09	-0.182252	0.957	0.981	0.000191159
Scp2	2.29e-11	-0.182092	0.906	0.918	5.39e-07
Pfdn1	3.99e-09	-0.18199	0.971	0.964	9.39e-05
Ctnnbl1	1.49e-10	-0.181773	0.906	0.934	3.52e-06
Eloc	3.12e-10	-0.181638	0.986	0.979	7.34e-06
Prr5	5.48e-10	-0.181614	0.849	0.874	1.29e-05
Smarce1	1.18e-10	-0.181556	0.95	0.966	2.78e-06
Dcun1d5	8.64e-10	-0.181526	0.978	0.983	2.04e-05
Atmin	4.79e-13	-0.18152	0.547	0.697	1.13e-08
Cox6c	8.69e-18	-0.181513	0.993	1	2.05e-13
Nudt14	3.85e-12	-0.181511	0.64	0.746	9.07e-08
Gnai2	7.04e-10	-0.180965	0.986	0.995	1.66e-05
Mrpl14	1.07e-10	-0.180942	0.82	0.868	2.51e-06
Rasa2	2.18e-09	-0.180931	0.986	0.983	5.14e-05
Dad1	7.51e-10	-0.180746	0.964	0.984	1.77e-05
Mrpl43	5.25e-10	-0.180649	0.964	0.985	1.24e-05
Atp6v1f	7.17e-10	-0.180622	0.986	0.995	1.69e-05
2610318N02Rik	8.09e-16	-0.180123	0.388	0.617	1.91e-11
Wdr89	1.04e-10	-0.180065	0.885	0.924	2.46e-06
Mdh2	1.76e-08	-0.179884	0.993	0.997	0.000414633
Armc1	7.49e-10	-0.179733	0.885	0.933	1.76e-05
Slk	2.14e-07	-0.179664	0.971	0.993	0.00504988
Ninj1	3.69e-12	-0.179462	0.647	0.747	8.7e-08
Ctu2	7.3e-13	-0.179455	0.935	0.924	1.72e-08
Vkorc1	1.67e-08	-0.179424	0.906	0.945	0.000393865
Mrpl58	1.36e-10	-0.179129	0.899	0.919	3.21e-06
Spr	2.46e-12	-0.178894	0.568	0.706	5.8e-08
Mea1	2.49e-10	-0.178862	0.978	0.984	5.86e-06
Rnaseh2a	1.65e-10	-0.178856	0.906	0.924	3.9e-06
Cdc34	2.86e-10	-0.178708	0.993	0.994	6.74e-06
Plbd2	1.06e-09	-0.178639	0.683	0.804	2.5e-05
Dpy30	1.75e-09	-0.177771	0.964	0.975	4.11e-05
Txnrd2	9.17e-14	-0.17759	0.518	0.698	2.16e-09
Nrbp1	1.06e-08	-0.177474	0.978	0.988	0.000250821
Wwc2	3.55e-10	-0.177308	0.827	0.872	8.36e-06
Gcsh	1.94e-10	-0.177248	0.835	0.895	4.57e-06
Fbxo9	2.63e-09	-0.176866	0.871	0.896	6.2e-05
Ruvbl1	1.16e-08	-0.176722	0.942	0.974	0.000273188
Sart1	4.07e-09	-0.176429	0.863	0.895	9.58e-05
Klhdc10	2.07e-12	-0.176393	0.849	0.876	4.88e-08
Eif1b	7.46e-12	-0.176144	0.993	0.999	1.76e-07
Fdps	1.94e-07	-0.175658	0.935	0.949	0.0045732
Aamdc	1.25e-10	-0.175534	0.647	0.775	2.94e-06
Aip	2.25e-12	-0.17553	0.77	0.824	5.3e-08
Copb2	4.15e-11	-0.175497	0.957	0.999	9.79e-07
Ndufs5	1.38e-09	-0.175459	0.986	0.999	3.25e-05
Pkn1	1.21e-12	-0.175334	0.504	0.645	2.84e-08
Crip2	3.48e-09	-0.175197	0.777	0.878	8.2e-05
Nop10	1.67e-08	-0.175148	1	0.994	0.000392444
Nsmce1	1.02e-07	-0.175117	0.863	0.913	0.00239391
Uap1l1	6.94e-11	-0.174636	0.719	0.798	1.63e-06
Nln	2.21e-12	-0.174576	0.899	0.905	5.21e-08
Mrpl22	5.52e-11	-0.174385	0.921	0.926	1.3e-06
Itgb1bp1	7.88e-11	-0.174252	0.576	0.718	1.86e-06
Coq3	1.52e-12	-0.174192	0.561	0.689	3.57e-08
Zcwpw1	3.83e-08	-0.174129	0.978	0.98	0.000902448
Litaf	8.41e-16	-0.173722	0.489	0.659	1.98e-11
Psmc2	5.34e-09	-0.17345	0.978	0.977	0.000125859
Pgp	5.9e-09	-0.173194	1	0.994	0.000138917
Hat1	9.68e-09	-0.173081	0.993	0.996	0.000227985
Brk1	4.87e-11	-0.173014	0.993	0.998	1.15e-06
Gadd45gip1	1.32e-09	-0.172811	0.885	0.912	3.11e-05
Gapdh	4.96e-10	-0.172791	1	1	1.17e-05
Yeats4	9.34e-09	-0.17273	0.993	0.994	0.000220113
Metap2	8.65e-10	-0.172688	0.993	0.998	2.04e-05
Msantd3	2.73e-10	-0.17247	0.705	0.813	6.43e-06
Nsun5	7.02e-08	-0.172421	0.856	0.894	0.00165295
Nfu1	3.82e-11	-0.172299	0.827	0.851	8.99e-07
Cdca3	6.94e-09	-0.171978	0.856	0.891	0.000163417
Cinp	6.29e-11	-0.171861	0.928	0.922	1.48e-06
Zc3h14	2.23e-08	-0.171839	0.978	0.997	0.000525274
Nolc1	4.47e-09	-0.171561	0.986	0.976	0.000105306
Acadvl	2.09e-11	-0.171515	0.791	0.837	4.93e-07
Eif3b	1.02e-09	-0.171348	0.993	0.993	2.41e-05
Tbx1	1.25e-08	-0.171286	0.511	0.7	0.000295387
Ccnl2	1.66e-07	-0.171214	0.95	0.982	0.00390375
Myl6	6.57e-06	-0.170866	0.978	0.991	0.154755
Prdx1	8.35e-12	-0.170633	1	1	1.97e-07
Pank2	6.06e-11	-0.170506	0.77	0.832	1.43e-06
Bpgm	2.79e-11	-0.170389	0.482	0.683	6.58e-07
Lpcat3	2.17e-08	-0.170066	0.662	0.775	0.000510427
Hddc2	2.91e-12	-0.169995	0.813	0.831	6.86e-08
Emc10	1.42e-07	-0.169664	0.957	0.979	0.00334337
Tsc22d4	2.05e-09	-0.169587	0.921	0.932	4.82e-05
Snap47	7.96e-11	-0.169565	0.871	0.887	1.88e-06
Chtf18	1.1e-12	-0.169447	0.842	0.854	2.59e-08
Mrpl54	2.06e-07	-0.169318	0.993	0.996	0.00486056
Tars	2.67e-08	-0.169097	0.942	0.963	0.000628043
Ddx54	1.36e-08	-0.169077	0.885	0.916	0.000320339
Mta1	1.89e-11	-0.169023	0.712	0.789	4.45e-07
Cox19	7.47e-09	-0.168864	0.835	0.887	0.000175999
Hspa8	2.12e-13	-0.168739	1	1	4.99e-09
Mrpl17	9.23e-09	-0.168684	0.978	0.99	0.000217467
Bard1	6.9e-11	-0.168086	0.669	0.749	1.63e-06
Bub1	8.46e-08	-0.168073	0.914	0.949	0.00199332
Oat	2.65e-09	-0.167827	0.799	0.833	6.25e-05
Atp6v0e	3.07e-11	-0.167442	0.784	0.833	7.24e-07
Anapc4	9.76e-09	-0.167391	0.899	0.935	0.00022984
Cryl1	1.99e-13	-0.167291	0.317	0.59	4.69e-09
Cgn	5.3e-11	-0.167287	0.496	0.642	1.25e-06
Med28	3.53e-09	-0.167177	0.993	0.98	8.32e-05
Eif2b2	5.07e-10	-0.166994	0.734	0.817	1.2e-05
Taf1b	1.61e-11	-0.166601	0.662	0.764	3.79e-07
Akap8l	5.98e-08	-0.166495	0.957	0.959	0.00140973
Cct7	2.92e-11	-0.166455	1	0.999	6.89e-07
Tor2a	1.31e-11	-0.166377	0.82	0.84	3.09e-07
Ccdc34	2.24e-06	-0.166326	0.921	0.966	0.0527936
Usp2	1.63e-12	-0.166237	0.439	0.627	3.83e-08
Ckap2l	7.87e-07	-0.16613	0.712	0.776	0.0185498
Coq8a	2.56e-11	-0.166058	0.554	0.702	6.04e-07
Hsp90aa1	5.45e-21	-0.165952	1	1	1.28e-16
Dppa5a	1.58e-14	-0.165884	0.381	0.597	3.73e-10
Noc3l	1.23e-08	-0.165877	0.921	0.924	0.00029
Arpc1b	2.22e-07	-0.165832	0.986	0.983	0.00522361
Chmp3	1.33e-09	-0.165636	0.878	0.922	3.12e-05
Snu13	8.84e-10	-0.165611	1	1	2.08e-05
Ak6	1.69e-08	-0.165464	0.842	0.883	0.000397498
Atp5g1	3.5e-11	-0.165398	1	1	8.25e-07
Mrpl41	1.24e-07	-0.165284	0.856	0.911	0.00291182
Nme4	1.2e-10	-0.165232	0.741	0.809	2.82e-06
Pdcd2l	3.67e-10	-0.164738	0.806	0.851	8.64e-06
Ccne1	3.45e-12	-0.164463	0.302	0.553	8.14e-08
Ly6k	2.2e-07	-0.164305	0.173	0.388	0.00518458
Psma3	1.38e-08	-0.164176	0.978	0.993	0.000324024
Glul	1.61e-09	-0.1639	0.899	0.919	3.8e-05
Ncaph2	1.88e-12	-0.163737	0.871	0.869	4.44e-08
Tex30	3.76e-07	-0.163475	0.978	0.993	0.00885545
Ssna1	4.54e-09	-0.163426	0.993	0.987	0.000106954
Smco4	2.55e-10	-0.163293	0.647	0.762	6.02e-06
Gtf2f2	3.85e-09	-0.163275	0.921	0.936	9.06e-05
Swi5	5.62e-11	-0.162996	0.993	1	1.32e-06
Gmnn	1.57e-08	-0.162989	0.986	0.996	0.000370318
Tmem192	1.54e-12	-0.162627	0.396	0.64	3.62e-08
Sdha	3.64e-07	-0.162416	0.964	0.981	0.00858191
Dap3	4.57e-08	-0.161979	0.978	0.988	0.00107752
Tuba4a	9.26e-12	-0.161732	0.432	0.621	2.18e-07
Polr1d	1.66e-09	-0.161565	0.993	0.994	3.91e-05
Rrm1	3.29e-06	-0.161252	0.935	0.97	0.0774076
Hint1	1.15e-14	-0.161141	0.993	1	2.71e-10
Cyth2	2.15e-08	-0.161037	0.95	0.946	0.000507111
Rexo1	3.77e-08	-0.160967	0.957	0.969	0.000888756
Rftn1	4.41e-11	-0.160814	0.496	0.668	1.04e-06
Tex261	1.62e-07	-0.160624	0.921	0.901	0.00382523
Sssca1	1.71e-07	-0.160403	0.95	0.954	0.0040333
Adarb1	6.11e-09	-0.160232	0.698	0.796	0.000143839
Mapkap1	3.07e-07	-0.15958	0.914	0.936	0.00722419
Ccp110	1.18e-06	-0.159521	0.813	0.853	0.0277671
Svip	1.08e-11	-0.159252	0.504	0.652	2.55e-07
Mul1	7.27e-10	-0.15924	0.698	0.802	1.71e-05
Oxct1	2.49e-07	-0.159141	0.806	0.837	0.00587049
1110004E09Rik	6.72e-09	-0.159078	0.755	0.805	0.000158204
Strbp	1.83e-07	-0.159045	0.986	0.993	0.00431592
Rnf31	2.27e-13	-0.158937	0.396	0.566	5.34e-09
1700037H04Rik	1.02e-09	-0.158925	0.842	0.87	2.41e-05
Fbxo22	2.57e-07	-0.158285	0.856	0.918	0.00605487
Rpl38	9.24e-10	-0.158276	1	1	2.18e-05
Dynlrb1	3.61e-08	-0.158174	0.986	0.984	0.00085134
Ppdpf	1.21e-07	-0.158146	0.906	0.933	0.002843
Grina	1.29e-10	-0.15744	0.345	0.562	3.05e-06
Nubp1	1.27e-06	-0.157155	0.957	0.972	0.0298866
Syngr2	1.1e-09	-0.157122	0.374	0.553	2.6e-05
Ccdc66	3.12e-12	-0.157097	0.554	0.64	7.35e-08
Kif2c	3.64e-06	-0.15694	0.813	0.862	0.0858617
Nub1	3.4e-09	-0.156875	0.885	0.873	8.02e-05
Scaper	6.81e-08	-0.156833	0.986	0.973	0.00160382
Zmym1	1.14e-09	-0.15655	0.856	0.858	2.68e-05
Tmf1	7.35e-07	-0.156529	0.871	0.895	0.0173225
Mios	3.01e-10	-0.156512	0.885	0.881	7.08e-06
Mrps33	8.15e-07	-0.15651	0.95	0.969	0.0192006
Ppfia1	2.32e-06	-0.156467	0.986	0.993	0.0546546
Azi2	1.81e-09	-0.156399	0.856	0.879	4.26e-05
Csnk1d	1.29e-08	-0.156216	0.978	0.968	0.000305003
Eif3c	9.68e-07	-0.155944	1	1	0.0228144
Rex1bd	4.07e-08	-0.155938	0.993	0.993	0.000959559
Mrpl12	9.21e-08	-0.155671	0.971	0.972	0.00217004
Atp23	6.67e-11	-0.155399	0.799	0.806	1.57e-06
Immp1l	3.64e-10	-0.155337	0.561	0.66	8.58e-06
R3hcc1	8.95e-12	-0.155041	0.705	0.731	2.11e-07
Supt5	7.42e-07	-0.154933	0.971	0.993	0.0174756
Uqcrb	1.91e-07	-0.154823	0.986	0.998	0.00450537
Lsm1	1.11e-07	-0.154703	0.978	0.98	0.00261805
Eif3h	8.28e-09	-0.154578	0.986	1	0.000195089
Vps36	1.96e-06	-0.154073	0.835	0.873	0.0461464
2020-03-02	7.25e-10	-0.15405	0.619	0.692	1.71e-05
Skiv2l2	2.02e-07	-0.153935	0.95	0.961	0.00476696
Dctn3	9.91e-10	-0.153764	0.856	0.864	2.33e-05
Cfl1	3.45e-09	-0.153756	1	0.999	8.14e-05
Mad2l2	1.3e-10	-0.153461	0.482	0.618	3.05e-06
Acadm	2.46e-08	-0.153094	0.791	0.854	0.000579419
Ufm1	8.08e-08	-0.15303	0.784	0.826	0.00190318
Pold1	4.29e-07	-0.152992	0.842	0.895	0.0101064
Incenp	1.42e-05	-0.152871	0.95	0.966	0.334589
Ppp1r14a	1.24e-10	-0.152798	0.288	0.486	2.93e-06
Suclg2	1.63e-07	-0.152578	0.791	0.865	0.00383449
Hax1	3.81e-09	-0.152567	0.899	0.9	8.98e-05
Zcrb1	3.46e-06	-0.152487	0.971	0.982	0.081615
Pspc1	1.81e-07	-0.152466	0.964	0.966	0.00426866
Fcf1	2.6e-08	-0.152411	0.899	0.904	0.000612154
Unc119	4.03e-07	-0.152367	0.892	0.919	0.00950145
Ndufv3	5.52e-10	-0.152245	0.64	0.691	1.3e-05
Rec114	1.03e-09	-0.152111	0.885	0.88	2.42e-05
Tbcb	1.15e-06	-0.152031	0.986	0.986	0.0270936
Rbbp8	2.58e-06	-0.151931	0.892	0.924	0.0607267
Nfatc2ip	5.12e-08	-0.151899	0.619	0.772	0.00120687
Cpxm1	2.12e-06	-0.151768	0.741	0.808	0.0499046
Aimp2	1.08e-09	-0.151612	0.957	0.937	2.54e-05
Uap1	6.75e-11	-0.151427	0.453	0.64	1.59e-06
Vps4a	9.51e-10	-0.151406	0.496	0.639	2.24e-05
Sub1	1.16e-07	-0.151311	1	1	0.00273732
Rnf10	1.52e-07	-0.151158	0.971	0.966	0.00357988
Srp72	2.92e-05	-0.150723	0.935	0.953	0.688467
Uhrf1	3.16e-08	-0.150417	0.978	0.966	0.000744204
Cyfip1	5.34e-08	-0.150416	0.82	0.868	0.00125691
Pdxk	5.79e-11	-0.150382	0.281	0.507	1.36e-06
Cenpx	2.93e-07	-0.150251	0.856	0.893	0.00691231
Acsl1	2.05e-09	-0.150155	0.712	0.78	4.82e-05
Tmem97	9.35e-07	-0.150046	0.942	0.942	0.0220254
Eif4a3	4.2e-08	-0.149946	0.971	0.998	0.000989663
Dnajc15	8.15e-11	-0.149835	0.928	0.894	1.92e-06
Tonsl	4.46e-11	-0.149618	0.727	0.761	1.05e-06
Naca	1.2e-11	-0.149542	1	1	2.82e-07
Smu1	2.09e-08	-0.149514	0.942	0.936	0.000491449
Spidr	5.55e-10	-0.149491	0.417	0.594	1.31e-05
Rbm17	8.16e-07	-0.149315	0.957	0.963	0.019218
Ipo4	1.62e-06	-0.149104	0.928	0.949	0.038228
Snrnp70	1.07e-05	-0.148952	0.993	0.994	0.251035
Ddx1	5.47e-07	-0.148751	0.986	0.994	0.012876
Ddx49	1.02e-08	-0.148718	0.856	0.885	0.000239218
Ube2e1	1.7e-07	-0.148587	0.978	0.979	0.00399525
Zfx	9.58e-09	-0.148416	0.856	0.866	0.000225621
Smim12	2.78e-10	-0.148326	0.835	0.847	6.55e-06
Exosc1	1.11e-07	-0.14764	0.928	0.933	0.00261328
Ctnna1	2.21e-07	-0.147365	0.935	0.938	0.00520435
Polr2a	1.56e-06	-0.14731	1	0.994	0.036785
Ppih	9.89e-06	-0.147185	0.964	0.977	0.232942
Exo1	8.16e-07	-0.147124	0.914	0.922	0.0192164
Gspt1	1.4e-07	-0.147085	1	0.998	0.00328758
Top1mt	4.8e-10	-0.14704	0.475	0.65	1.13e-05
Cdc5l	2.84e-06	-0.146788	0.993	0.998	0.0669519
Ndufb2	3.72e-07	-0.146676	0.95	0.955	0.00876386
Ndufa3	2.56e-07	-0.146673	0.971	0.977	0.00603728
Cops4	1.9e-06	-0.146566	0.921	0.961	0.0448106
Polr2b	5.5e-06	-0.146491	0.964	0.994	0.129657
Rras	1.92e-07	-0.146347	0.921	0.916	0.00452851
Sae1	2.08e-07	-0.146224	0.978	0.997	0.00489799
Pmf1	8.82e-08	-0.14619	0.971	0.95	0.00207872
Cby1	1.34e-08	-0.145848	0.705	0.763	0.000314531
Ibtk	5.63e-09	-0.145723	0.561	0.649	0.000132702
Ndufaf7	1.54e-10	-0.1456	0.683	0.753	3.62e-06
Mtss1	1.1e-06	-0.145584	0.813	0.873	0.0259143
Sirt1	4.62e-08	-0.145275	0.806	0.847	0.00108895
Cdc6	1.18e-05	-0.145121	0.532	0.678	0.277178
Naa38	1.01e-05	-0.144942	0.993	0.998	0.238418
Ptges2	4.04e-09	-0.144763	0.604	0.722	9.51e-05
Ssr2	0.0012174	-0.144727	0.964	0.968	1
Cables2	5.61e-09	-0.144692	0.482	0.64	0.000132092
Mrps14	8.07e-07	-0.144562	0.993	0.999	0.0190066
Aldh16a1	8.24e-09	-0.144282	0.683	0.759	0.000194035
Hsd17b10	2.06e-07	-0.144156	0.64	0.746	0.00484612
Mtch2	3.59e-06	-0.143701	0.964	0.972	0.0845798
Prpf6	2.85e-06	-0.143672	0.878	0.912	0.0670641
Aggf1	2.72e-06	-0.143594	0.978	0.977	0.0640606
Ezh2	0.000338318	-0.143579	0.863	0.879	1
Zfp560	5.11e-08	-0.143547	0.576	0.717	0.00120283
Acp5	4.52e-12	-0.143243	0.245	0.474	1.07e-07
Pi4ka	1.27e-10	-0.143024	0.763	0.792	2.99e-06
Pgls	1.52e-07	-0.142961	0.993	0.983	0.00358856
Nfkbib	1.39e-10	-0.142699	0.439	0.575	3.28e-06
Jag2	6.69e-09	-0.142363	0.374	0.569	0.000157667
Ndufa7	1.46e-08	-0.142359	1	1	0.000343448
Phf20l1	5.19e-06	-0.142297	0.921	0.899	0.12218
Hmces	1.06e-07	-0.141997	0.791	0.821	0.00249984
Cd320	4.09e-07	-0.141502	0.899	0.912	0.00962951
Psma5	6.02e-06	-0.140998	0.993	0.996	0.141856
Qdpr	1.4e-07	-0.140969	0.921	0.916	0.00328894
Nkiras1	4.41e-09	-0.140771	0.712	0.773	0.000103871
Gtf2h5	3.56e-06	-0.140718	0.978	0.987	0.0838205
Plekha8	2.64e-07	-0.140626	0.95	0.96	0.0062175
Scnm1	2.37e-11	-0.140586	0.784	0.792	5.57e-07
Psmg1	2.47e-08	-0.140447	0.957	0.938	0.00058301
Tspan4	1.42e-08	-0.140283	0.683	0.769	0.000334516
Mrpl37	4.29e-06	-0.140189	0.871	0.902	0.101052
Ccdc171	3.72e-09	-0.139923	0.683	0.736	8.77e-05
Arl6ip1	0.000103588	-0.139848	0.993	1	1
Mlec	2.75e-06	-0.139701	0.986	0.977	0.0648217
Foxr1	2.42e-07	-0.139677	0.813	0.835	0.00569839
Tmem147	2.99e-05	-0.139205	0.928	0.956	0.703923
Diablo	6.96e-06	-0.139093	0.95	0.986	0.164013
Bax	1.27e-06	-0.138833	1	0.994	0.029837
Pop4	1.81e-10	-0.138794	0.842	0.841	4.25e-06
Mob2	4.93e-08	-0.138608	0.827	0.87	0.00116037
Arl4a	3.17e-07	-0.138572	0.712	0.786	0.00747347
Dcaf4	6.14e-06	-0.138565	0.878	0.907	0.144588
Smad1	2.77e-07	-0.138435	0.698	0.784	0.00652908
Nucks1	0.00290072	-0.138395	0.971	0.988	1
Acat1	3.07e-06	-0.138252	0.799	0.866	0.0724332
Bop1	1.1e-07	-0.138231	0.892	0.912	0.00258911
Polr2l	0.000564563	-0.138184	0.906	0.914	1
Vars	4.32e-05	-0.138094	0.971	0.972	1
Cir1	3.85e-06	-0.137957	0.914	0.938	0.0906256
1700013H16Rik	0.00266858	-0.137932	0.777	0.84	1
Utp18	2.86e-05	-0.137847	0.971	0.988	0.674161
Fam210b	3.81e-11	-0.137768	0.446	0.576	8.97e-07
Snap29	5.72e-09	-0.137728	0.755	0.784	0.000134818
Plod1	2.8e-07	-0.137707	0.748	0.793	0.00659264
Rel	9.06e-08	-0.137316	0.532	0.628	0.0021347
Mrpl34	4.49e-07	-0.136834	0.899	0.91	0.0105814
Zrsr2	0.000151617	-0.136603	1	0.997	1
Myo1b	3.8e-06	-0.136601	0.806	0.865	0.0895607
Cep89	7.32e-06	-0.136564	0.554	0.695	0.17238
Commd1	1.05e-06	-0.136559	0.806	0.85	0.0246625
Plaa	4.87e-08	-0.136184	0.986	0.958	0.00114611
1700018B24Rik	1.35e-05	-0.136166	0.964	0.972	0.318145
Trappc5	2.25e-07	-0.136149	0.942	0.921	0.00529263
Arpc5l	0.000134326	-0.13607	0.993	0.987	1
Adh5	2.51e-06	-0.135967	0.971	0.961	0.0590958
Nol12	3.95e-05	-0.135957	0.964	0.971	0.930535
Otulin	1.11e-07	-0.135944	0.921	0.912	0.00262034
Ppp2r3c	2.57e-09	-0.135895	0.734	0.764	6.06e-05
Rps28	1.8e-13	-0.135619	1	1	4.24e-09
Uimc1	3.33e-07	-0.135553	0.885	0.876	0.00783547
Zdbf2	1.67e-05	-0.135374	0.827	0.854	0.393002
Vti1b	1.61e-09	-0.135328	0.935	0.913	3.78e-05
Gm10073	4.99e-13	-0.135159	0.806	0.789	1.18e-08
Acot9	2.25e-08	-0.135116	0.64	0.73	0.000530702
Cpt2	7.55e-12	-0.135108	0.496	0.625	1.78e-07
Ddx20	8.42e-07	-0.135056	0.849	0.858	0.0198295
Rps19bp1	1.82e-06	-0.134987	0.871	0.891	0.0427865
Dnajc4	1.51e-11	-0.134978	0.18	0.417	3.55e-07
Srp9	1.26e-06	-0.134946	0.993	0.993	0.0296195
BC004004	2.72e-06	-0.134839	0.698	0.769	0.0640811
Tomm20	1.9e-07	-0.13481	0.993	0.999	0.00447951
Chmp2b	7.18e-08	-0.134759	0.59	0.705	0.00169188
Ppm1d	1.26e-05	-0.134589	0.885	0.906	0.2958
Vps29	1.08e-05	-0.13436	0.986	0.992	0.253332
Ehd4	4.54e-07	-0.134338	0.878	0.884	0.0106919
Fam90a1b	8.79e-07	-0.134277	0.439	0.607	0.0207072
Cst3	0.000674487	-0.134266	0.978	0.99	1
Spint1	1.33e-07	-0.134168	0.698	0.743	0.00313487
Polr3k	8.89e-09	-0.134036	0.727	0.776	0.000209413
Dmwd	2.41e-10	-0.13395	0.842	0.826	5.68e-06
Fuca1	2.54e-08	-0.133834	0.727	0.744	0.000598706
Pafah1b3	0.000264489	-0.133778	0.986	0.996	1
Lyst	5.79e-08	-0.133742	0.662	0.696	0.00136441
Cox18	6.64e-07	-0.13353	0.691	0.777	0.015653
Atl3	9.14e-08	-0.133524	0.547	0.657	0.00215366
Ext2	5.51e-09	-0.133338	0.511	0.584	0.000129708
Cdk2ap2	4.55e-05	-0.133328	0.849	0.892	1
Psmb4	2.42e-06	-0.133317	1	0.999	0.0569037
Fam220a	2.2e-07	-0.132833	0.871	0.879	0.00517867
Atox1	2.55e-07	-0.132783	0.734	0.791	0.00599939
Nop58	6.48e-05	-0.132776	0.993	0.994	1
Mif4gd	6.42e-07	-0.132523	0.597	0.693	0.015129
Mia3	1.94e-09	-0.13238	0.777	0.76	4.57e-05
Fpgs	1.13e-11	-0.13231	0.698	0.707	2.66e-07
Atpif1	2.86e-05	-0.131807	1	0.998	0.673091
Psmd13	1.81e-05	-0.1316	0.971	0.993	0.425801
Psmc1	4.27e-06	-0.13159	0.986	0.985	0.100634
Ppa2	2.59e-08	-0.131528	0.309	0.487	0.00061094
Klc3	1.38e-12	-0.13149	0.209	0.423	3.26e-08
Aifm1	1.62e-06	-0.131215	0.899	0.895	0.0381676
Csde1	7.31e-06	-0.131178	0.993	0.998	0.172128
Hscb	4.29e-08	-0.131101	0.827	0.847	0.00101139
Ino80b	1.94e-08	-0.131011	0.827	0.821	0.000456614
Arhgef26	7.57e-08	-0.130954	0.367	0.54	0.00178367
Minos1	1.32e-05	-0.130806	0.993	0.999	0.310259
Psmd3	1.99e-07	-0.130801	0.964	0.952	0.00469126
Gnl2	0.000157277	-0.130795	0.942	0.963	1
Ddx21	9.11e-06	-0.130754	1	0.994	0.214578
Clpp	1.2e-06	-0.130615	0.957	0.94	0.0283208
Mettl16	0.000269516	-0.130428	0.978	0.981	1
Pak1	7.22e-10	-0.130374	0.799	0.814	1.7e-05
Pak2	8.47e-06	-0.130233	0.971	0.975	0.1996
Gpbp1	0.000121963	-0.130116	0.986	0.997	1
Psme2	1.45e-05	-0.130096	0.957	0.968	0.341967
Gkap1	1.27e-05	-0.13005	0.978	0.993	0.29844
Ssh2	2.93e-06	-0.129961	0.82	0.858	0.0690059
Smurf1	9.57e-08	-0.129886	0.712	0.772	0.00225552
Ormdl2	1.18e-06	-0.129847	0.906	0.916	0.0277795
Ilkap	1.11e-05	-0.129806	0.971	0.956	0.261473
Nelfb	1.82e-05	-0.129751	0.935	0.938	0.429442
Nup50	1.18e-05	-0.129588	0.935	0.944	0.277992
Mcm7	0.000250392	-0.129552	0.993	0.992	1
Uspl1	2.44e-06	-0.129499	0.763	0.806	0.0575192
Txnl4a	0.000382818	-0.129429	0.971	0.963	1
Otud4	0.000187487	-0.129392	0.971	0.98	1
Ppp2r5c	2.43e-06	-0.129379	0.878	0.91	0.0571396
Phf24	1.08e-11	-0.129378	0.187	0.413	2.55e-07
Taf11	6.12e-07	-0.129349	0.906	0.912	0.0144243
Riok3	3.96e-06	-0.129313	0.935	0.914	0.0932733
Pinx1	2.22e-07	-0.129179	0.734	0.776	0.00523598
Dus1l	1.75e-05	-0.128766	0.914	0.929	0.412639
Cul3	2.93e-05	-0.128725	0.971	0.997	0.68922
Nectin3	2.51e-07	-0.128709	0.691	0.748	0.00591001
Dhx40	0.000155983	-0.128653	0.921	0.953	1
Srrm1	4.23e-05	-0.12852	1	0.999	0.995576
Hspd1	7.75e-08	-0.128483	1	0.999	0.00182483
Htatip2	1.38e-08	-0.128433	0.583	0.668	0.00032613
Map1a	9.38e-09	-0.12837	0.266	0.434	0.000221045
Tufm	0.000101041	-0.128346	0.856	0.908	1
Rabl6	2.44e-05	-0.128244	0.856	0.889	0.574233
Tsn	8.63e-06	-0.127971	0.993	0.999	0.20323
Rpl4	4.2e-10	-0.127931	1	1	9.9e-06
Hmg20b	2.98e-05	-0.127721	0.871	0.861	0.702383
Bod1	1.9e-07	-0.127589	0.971	0.957	0.00447628
Gjc1	2.67e-05	-0.127472	0.978	0.974	0.628488
Atg3	1.42e-06	-0.127413	0.676	0.744	0.0334059
Rfc3	1.88e-05	-0.127379	0.899	0.913	0.441853
Isy1	2.82e-09	-0.127005	0.755	0.774	6.65e-05
Ola1	7.54e-06	-0.126982	0.978	0.99	0.177678
Scaf11	2.05e-06	-0.126538	0.993	0.999	0.0482612
Eif3e	1.35e-05	-0.126245	0.964	0.993	0.317605
Ggct	3.02e-07	-0.126166	0.871	0.877	0.00712051
Asxl1	1.03e-05	-0.126133	0.95	0.941	0.242724
Sac3d1	7.1e-06	-0.126101	0.878	0.895	0.16715
Cdc20	0.00065458	-0.126026	0.878	0.948	1
Flii	2.2e-09	-0.125955	0.777	0.767	5.19e-05
Sf3b2	4.83e-06	-0.125881	1	0.998	0.113846
Rangap1	7.65e-05	-0.125744	0.95	0.963	1
Tcf25	2.43e-06	-0.125446	1	0.998	0.0571369
Sdhaf4	1.18e-08	-0.125413	0.842	0.835	0.00027857
Trappc2l	1.47e-05	-0.12524	0.935	0.939	0.346044
Mrps11	2.32e-06	-0.125236	0.942	0.934	0.0546874
Dhx29	8.58e-06	-0.125202	0.835	0.864	0.20215
Ryk	0.000404634	-0.125176	0.935	0.971	1
Pdcd2	5.8e-06	-0.124978	0.964	0.961	0.136669
Hspa14	0.000288398	-0.124976	0.964	0.981	1
Kars	8.11e-07	-0.124901	0.82	0.855	0.0191122
Plekha7	1.37e-06	-0.124882	0.54	0.596	0.0321856
Ykt6	3.78e-08	-0.124638	0.914	0.889	0.000890076
Kiz	8.21e-10	-0.124587	0.41	0.535	1.93e-05
Ubtd2	2.71e-10	-0.124562	0.719	0.75	6.38e-06
Elac2	2.28e-06	-0.124543	0.82	0.851	0.0538146
Dnajc8	0.000172621	-0.124394	0.986	0.994	1
Mcm5	6.12e-05	-0.124345	0.971	0.977	1
Gsto1	8.75e-09	-0.124022	0.561	0.657	0.000206192
Rasgrp2	2.28e-06	-0.123942	0.561	0.645	0.0537208
Nudcd3	1.69e-07	-0.123882	0.964	0.94	0.00398954
Reep6	8.99e-10	-0.123647	0.302	0.482	2.12e-05
Zfp217	4.09e-07	-0.123363	0.655	0.728	0.00964354
Ube2i	1.98e-07	-0.123298	1	0.999	0.00467082
Sfmbt1	1.93e-06	-0.12328	0.914	0.916	0.045507
Eci2	7.77e-07	-0.123242	0.547	0.638	0.0183112
Pold3	0.000102245	-0.123135	0.878	0.944	1
Cmtm4	3.99e-06	-0.123063	0.784	0.802	0.0940796
Qars	2.15e-06	-0.123028	0.842	0.861	0.0507164
Snrpd3	5.8e-05	-0.123005	0.978	0.994	1
Zfp593	1.27e-07	-0.122979	0.871	0.864	0.002985
Prelid3b	2.73e-05	-0.122949	0.906	0.912	0.643798
Cul5	0.000373836	-0.122928	0.978	0.993	1
Recql4	6.68e-06	-0.122808	0.568	0.692	0.157361
Poc1a	2.7e-09	-0.122777	0.504	0.581	6.36e-05
Ostf1	6.6e-07	-0.122705	0.719	0.754	0.0155435
Vps53	5.26e-08	-0.122704	0.734	0.765	0.00123804
Nop56	3.71e-05	-0.122675	1	0.994	0.874657
Slc25a1	2.56e-08	-0.122668	0.712	0.737	0.000602978
St13	8.27e-05	-0.12254	0.993	0.987	1
Trip6	3.36e-10	-0.122463	0.381	0.508	7.91e-06
Atp5j	6.33e-05	-0.122452	1	0.999	1
Ipmk	7.81e-08	-0.122275	0.734	0.769	0.00183896
Trap1	3.24e-06	-0.122222	0.871	0.879	0.076441
Tpst2	1.42e-09	-0.12208	0.518	0.611	3.35e-05
Umps	7.79e-06	-0.122066	0.871	0.895	0.183557
Utp11	8.88e-06	-0.122059	0.95	0.949	0.209197
Glrx5	4.7e-06	-0.122024	0.986	0.973	0.110753
BC055324	2.82e-08	-0.121806	0.835	0.822	0.000664415
Tbca	0.000923508	-0.12173	0.971	0.989	1
Guca1a	3.86e-12	-0.121685	0.129	0.361	9.1e-08
Chka	0.00022991	-0.121609	0.755	0.785	1
Kif23	0.000675415	-0.121596	0.863	0.884	1
Gm9493	7.01e-10	-0.121469	0.547	0.624	1.65e-05
Fis1	0.000204282	-0.121419	0.986	0.988	1
Eif2s3y	7.93e-05	-0.1213	0.935	0.966	1
Virma	9.47e-06	-0.121213	0.885	0.879	0.223112
Vhl	5.53e-09	-0.121164	0.892	0.871	0.000130249
Tmem41a	3.11e-09	-0.121028	0.612	0.664	7.32e-05
Taf5	0.00044732	-0.120765	0.892	0.924	1
Ppp2r2a	0.000138851	-0.120624	0.964	0.969	1
Tango2	4.76e-07	-0.12043	0.683	0.73	0.0112148
Exosc8	0.000185011	-0.120378	0.978	0.99	1
Pigyl	2.12e-05	-0.120254	0.532	0.621	0.498557
Dkc1	0.000538383	-0.120202	0.928	0.945	1
Dennd2c	2.18e-08	-0.120132	0.396	0.529	0.000513145
Stxbp5	4.08e-09	-0.120124	0.41	0.528	9.61e-05
Pnkp	6.52e-10	-0.119908	0.604	0.649	1.54e-05
Axin1	1.28e-07	-0.119858	0.935	0.915	0.00302314
Rtf2	1.48e-05	-0.119849	0.921	0.919	0.347941
Yaf2	9.59e-06	-0.119741	0.95	0.93	0.22599
B230118H07Rik	1.15e-09	-0.11938	0.381	0.534	2.7e-05
Ccdc12	5.93e-05	-0.119378	0.942	0.945	1
Pdk3	1.24e-06	-0.119239	0.942	0.928	0.0292947
Csnk2a2	0.000207091	-0.118821	0.986	0.993	1
Fance	9.23e-11	-0.118476	0.741	0.732	2.17e-06
Melk	0.000606288	-0.118324	0.871	0.875	1
Eef1b2	2.48e-07	-0.118292	0.993	1	0.00585174
Nphp1	1.38e-08	-0.118262	0.324	0.527	0.000325716
0610012G03Rik	3.03e-06	-0.118261	0.978	0.952	0.0714478
Ccdc92	2.98e-06	-0.118212	0.655	0.74	0.070089
Bmp7	4.93e-08	-0.118164	0.568	0.643	0.00116173
Fbxo7	1.72e-11	-0.117854	0.698	0.69	4.05e-07
Ppan	4.29e-06	-0.117745	1	0.977	0.101058
Mum1	0.000189936	-0.117635	0.978	0.981	1
Zfp511	2.5e-09	-0.117348	0.41	0.481	5.88e-05
Med9	5.31e-07	-0.1173	0.885	0.871	0.0125068
Nusap1	0.00108183	-0.117284	0.691	0.779	1
Ei24	1.53e-05	-0.117282	0.95	0.944	0.359604
Plcl2	9.52e-09	-0.117266	0.381	0.545	0.000224374
Ndufa13	1.77e-06	-0.117067	1	0.999	0.0417445
Pebp1	2.3e-06	-0.11702	1	0.998	0.0540939
Ppid	0.000288419	-0.116976	0.95	0.966	1
Pdap1	2.03e-06	-0.116905	1	1	0.0477984
Fam216a	1.56e-05	-0.116829	0.899	0.883	0.367106
Grk2	3.36e-08	-0.116768	0.748	0.759	0.000791424
Tubg1	1.48e-05	-0.116746	0.899	0.903	0.349761
Eif5a	0.00085941	-0.116336	1	1	1
Snrpg	5.94e-06	-0.116159	1	0.998	0.139968
Vezf1	3.71e-08	-0.115838	0.813	0.76	0.000874128
G3bp2	0.00102443	-0.115836	0.986	0.991	1
Kpna3	0.000214647	-0.115801	0.906	0.922	1
Cstb	4.21e-07	-0.115714	0.755	0.769	0.00990812
Srp68	1e-05	-0.115412	0.806	0.827	0.235754
Zfp711	2.42e-05	-0.115346	0.655	0.724	0.570516
Cenpj	2.28e-06	-0.115332	0.856	0.862	0.0538224
Ift46	1.38e-05	-0.115317	0.871	0.876	0.324649
Rpain	7.96e-08	-0.115173	0.849	0.831	0.00187448
Phf20	0.00012087	-0.11513	0.964	0.975	1
Mrpl38	0.00036366	-0.115077	0.986	0.997	1
Sf3b1	0.00133094	-0.114968	0.986	0.994	1
Clpb	0.000835148	-0.114561	0.935	0.961	1
Gnai1	4.14e-05	-0.114516	0.791	0.829	0.974461
Rps6ka1	1.03e-06	-0.114297	0.683	0.721	0.0243143
Osbpl8	9.98e-07	-0.11427	0.633	0.677	0.0235075
Rpl39	0.0811107	-0.114269	0.986	0.983	1
Arfrp1	0.000312263	-0.114124	0.942	0.948	1
Nfyc	2.84e-06	-0.113992	0.892	0.879	0.0668013
Aifm3	3.76e-05	-0.113886	0.748	0.795	0.886345
Rsl1d1	0.000586012	-0.113802	0.986	0.997	1
Mrpl21	0.00196796	-0.11378	0.957	0.977	1
Scpep1	1.81e-06	-0.11365	0.691	0.748	0.04256
Stard3nl	5.27e-06	-0.113648	0.827	0.842	0.124231
Nsf	1.04e-06	-0.113566	0.906	0.883	0.0245117
Angptl6	2.61e-08	-0.113521	0.525	0.617	0.000615861
Naxe	0.000159865	-0.113416	0.957	0.949	1
Psat1	0.000354596	-0.113336	0.899	0.932	1
Ubr7	2.01e-05	-0.113263	0.863	0.854	0.474356
Pcsk1n	8.02e-05	-0.113142	0.719	0.817	1
A430005L14Rik	2.38e-06	-0.112912	0.791	0.82	0.0560914
Pgd	1.58e-05	-0.112889	0.899	0.9	0.371569
Hmgn2	0.000132037	-0.112819	1	1	1
Atp6v0d1	7.7e-05	-0.112791	0.871	0.896	1
Ngdn	3.13e-06	-0.112641	0.755	0.771	0.0737509
Dicer1	0.000215077	-0.112558	0.971	0.97	1
Rpl36al	0.000238374	-0.112513	0.957	0.99	1
Heatr1	0.00312006	-0.112494	0.906	0.948	1
Plk1	0.00605385	-0.112392	0.727	0.761	1
Spice1	3.53e-08	-0.112387	0.806	0.782	0.000832139
Senp2	0.000930767	-0.112094	0.791	0.816	1
Slirp	1.6e-05	-0.112072	0.835	0.837	0.378084
Cenpu	6.38e-06	-0.111871	0.576	0.634	0.150289
Usp47	0.000213154	-0.111856	0.978	0.97	1
Ublcp1	0.000119822	-0.11184	0.849	0.881	1
5031439G07Rik	6.59e-08	-0.111759	0.439	0.556	0.00155165
Snx16	3.53e-05	-0.111718	0.568	0.652	0.830892
Lars	0.000718294	-0.111684	0.971	0.97	1
Rpl36a	3.08e-06	-0.111671	0.993	0.999	0.0725818
Strap	0.00328792	-0.111355	0.971	0.984	1
Pcif1	2.73e-06	-0.111223	0.871	0.855	0.0642386
Rnf19b	4.28e-08	-0.111146	0.662	0.663	0.00100721
Acd	1.4e-06	-0.11109	0.683	0.709	0.0330601
Bri3	0.000164578	-0.111061	0.993	0.986	1
Dhx32	1.32e-06	-0.110996	0.799	0.807	0.0310521
Scyl1	1.12e-07	-0.110991	0.676	0.702	0.00264599
N4bp3	2.6e-07	-0.110983	0.468	0.57	0.00613616
Vps35	0.00029128	-0.110796	0.835	0.846	1
Anp32b	1.39e-06	-0.110793	1	1	0.0328283
Commd2	3.71e-05	-0.110739	0.806	0.839	0.873535
Prim2	0.0004731	-0.110564	0.748	0.803	1
Blm	0.000289866	-0.110379	0.799	0.837	1
Fkbp3	2.22e-05	-0.110351	0.993	1	0.522573
Phrf1	0.000368234	-0.110248	0.921	0.93	1
Trip13	0.000586249	-0.110191	0.964	0.964	1
Tada2a	1.14e-06	-0.110179	0.77	0.764	0.0269716
Ddx55	3.89e-06	-0.110092	0.655	0.656	0.0915616
Fxr1	3.78e-05	-0.11	0.993	0.989	0.890261
Rtca	8.2e-08	-0.109918	0.921	0.885	0.0019328
Cdk11b	0.000875035	-0.109899	1	0.99	1
Zbtb8os	4.16e-05	-0.109858	0.906	0.908	0.979207
Acadl	3.26e-05	-0.109699	0.698	0.754	0.768471
Rpa1	3.04e-05	-0.1096	0.77	0.815	0.715467
Polr3g	7.13e-05	-0.109512	0.935	0.916	1
Slu7	2.32e-07	-0.109458	0.82	0.813	0.00546795
Dnpep	5.11e-06	-0.109449	0.734	0.76	0.120338
Taf1	0.00336749	-0.109445	0.986	0.981	1
Adam15	8.07e-06	-0.10943	0.612	0.691	0.190183
Tmem160	0.000100204	-0.109368	0.878	0.868	1
Nrbf2	1.6e-05	-0.109218	0.914	0.905	0.376818
Ralgds	4.33e-06	-0.109185	0.612	0.692	0.10196
Phtf1	7.19e-05	-0.10896	0.727	0.759	1
Eif4g2	0.00131466	-0.108878	1	0.996	1
Rybp	0.00024653	-0.108858	0.856	0.895	1
Chd1l	8.14e-05	-0.108742	0.871	0.879	1
Uba5	0.000338915	-0.10872	0.906	0.913	1
Tfb2m	1.32e-05	-0.108718	0.64	0.716	0.311276
Gaa	3.36e-06	-0.108668	0.576	0.626	0.0792425
Idi1	0.00214397	-0.108666	0.727	0.774	1
Hint3	1.59e-05	-0.108538	0.871	0.864	0.37344
Trmt10b	3.07e-09	-0.108396	0.309	0.441	7.22e-05
Tfpt	8.5e-06	-0.108395	0.655	0.714	0.200231
Decr1	4.26e-09	-0.108345	0.345	0.459	0.000100424
Hsdl2	9.93e-07	-0.108341	0.554	0.621	0.0234005
Rpl10	0.000301342	-0.10825	1	0.999	1
Ocel1	7.03e-05	-0.10825	0.827	0.857	1
Pomp	0.000931289	-0.108171	1	0.995	1
Ccdc61	4.11e-10	-0.108136	0.849	0.803	9.69e-06
Rgs12	2.43e-06	-0.108119	0.626	0.669	0.0571691
Nap1l4	0.00141422	-0.107963	0.986	0.991	1
Haus7	4.65e-10	-0.107893	0.647	0.656	1.1e-05
Kdelr2	0.000113158	-0.10787	0.964	0.94	1
Stip1	0.000121436	-0.107743	0.957	0.954	1
Psmd12	0.0012012	-0.107488	0.978	0.989	1
Naa35	0.000535699	-0.107442	0.978	0.991	1
Phkg1	0.000741489	-0.1074	0.23	0.133	1
Txlna	0.0027077	-0.107335	0.971	0.966	1
Capg	1.33e-09	-0.107278	0.187	0.401	3.13e-05
Pex11a	9.94e-07	-0.107227	0.59	0.627	0.0234078
Syce1	0.000326402	-0.107163	0.964	0.951	1
Phgdh	0.003436	-0.107128	0.971	0.964	1
Eef1akmt1	4.84e-07	-0.107126	0.568	0.639	0.0113963
Mlxipl	7.86e-11	-0.107116	0.086	0.311	1.85e-06
Arpc3	0.00157124	-0.106959	0.993	0.994	1
Stk38	0.00102514	-0.106839	0.842	0.854	1
Zcchc8	4.48e-06	-0.106809	0.77	0.767	0.105612
Efna4	2.86e-08	-0.106805	0.281	0.438	0.000673916
Hmgcs1	3.39e-06	-0.1068	0.878	0.849	0.0797948
Tomm22	8.57e-05	-0.106704	0.993	0.997	1
Mrpl40	0.000198295	-0.106687	0.95	0.947	1
Cyb5r4	6.22e-09	-0.106675	0.604	0.628	0.000146577
Mark3	0.00315366	-0.106581	0.957	0.972	1
Diaph3	1.19e-05	-0.106573	0.698	0.708	0.280105
Scube1	1.3e-08	-0.106554	0.18	0.372	0.00030582
Ftsj3	0.00385471	-0.106541	0.971	0.975	1
Zc3h15	0.000430187	-0.106507	0.986	0.998	1
Bcap31	0.00285701	-0.106494	0.964	0.967	1
Dpp3	5.23e-05	-0.106486	0.906	0.907	1
Ttc27	4.08e-09	-0.106349	0.763	0.747	9.62e-05
Chrac1	0.000181491	-0.106271	0.863	0.866	1
Nutm1	7.07e-07	-0.106111	0.403	0.495	0.0166503
Metrn	2.3e-06	-0.106103	0.705	0.734	0.054231
Larp7	0.00700683	-0.106099	0.935	0.94	1
Lrrc51	3.01e-08	-0.106026	0.374	0.469	0.000708721
Tctex1d2	5.82e-07	-0.10601	0.799	0.805	0.0137143
Fam114a2	3.98e-06	-0.105979	0.871	0.855	0.093672
Lrr1	3.62e-05	-0.105897	0.554	0.64	0.851999
Dhcr7	5.71e-07	-0.105846	0.741	0.729	0.0134511
Eef2	6.31e-06	-0.105805	1	1	0.148711
E2f1	1.68e-05	-0.105769	0.741	0.764	0.395978
Sdad1	0.00114021	-0.105763	0.986	0.99	1
Cd2ap	0.000653188	-0.105682	0.971	0.978	1
Plec	0.00175163	-0.105633	0.698	0.763	1
Adrm1	0.000268237	-0.105576	1	0.986	1
Gadd45b	0.000229123	-0.10555	0.727	0.754	1
Exoc7	1.01e-06	-0.105526	0.734	0.743	0.0238612
Syce2	2.71e-05	-0.105487	0.993	1	0.63884
Snrpf	0.000552154	-0.105068	0.993	0.995	1
Mthfd2	0.00123366	-0.104947	0.957	0.97	1
Unc13b	0.000155449	-0.104943	0.741	0.741	1
Fam207a	2.87e-10	-0.104912	0.77	0.733	6.76e-06
Pin1	0.00148503	-0.10465	0.986	0.988	1
Ccdc93	5.56e-07	-0.104591	0.453	0.526	0.0131071
Tmem9b	6.26e-05	-0.104414	0.453	0.578	1
Snx5	0.00210257	-0.104068	0.971	0.971	1
Ctcf	0.000983614	-0.103998	0.993	0.973	1
Clpx	2.34e-05	-0.103951	0.863	0.854	0.551058
Gsta4	3.53e-06	-0.103921	0.691	0.705	0.0831216
Ppp1cc	1.08e-05	-0.103719	1	1	0.254633
Bola3	1.36e-06	-0.103701	0.511	0.573	0.0321352
Rps2	2.82e-09	-0.103699	1	1	6.65e-05
Fkbp4	0.000491947	-0.10367	0.993	1	1
Map7d2	0.00143812	-0.103591	0.993	0.994	1
Ints8	0.000684344	-0.103584	0.734	0.784	1
Nfic	2.62e-05	-0.103578	0.698	0.719	0.616826
Pxmp4	0.00010016	-0.10336	0.388	0.566	1
BC005624	2.59e-06	-0.103339	0.835	0.825	0.0609199
Lsm6	0.00089655	-0.103318	0.993	0.995	1
Arrdc1	1.07e-06	-0.103315	0.338	0.511	0.0251152
Ube2j2	0.000732143	-0.103161	1	0.997	1
Abca2	1.27e-07	-0.103156	0.597	0.613	0.00299313
Rnf214	2.05e-05	-0.102951	0.863	0.862	0.481787
Fus	0.00152626	-0.102902	0.993	0.998	1
Cd47	0.000151586	-0.102808	0.784	0.8	1
Slc16a10	3.93e-06	-0.10269	0.353	0.483	0.0925044
Abcg2	6.7e-08	-0.102688	0.518	0.588	0.00157903
Uhrf1bp1l	4.57e-06	-0.102589	0.691	0.71	0.107611
Srprb	2.26e-05	-0.102538	0.712	0.745	0.532999
Tmem238	7.32e-07	-0.102519	0.237	0.365	0.0172336
Leng1	6.39e-07	-0.102475	0.331	0.482	0.0150566
Dnttip2	0.00109225	-0.10217	0.993	0.997	1
Galnt6	4.06e-07	-0.102149	0.475	0.541	0.00956122
Efna2	8.94e-05	-0.101885	0.439	0.577	1
Emc6	0.000666835	-0.101789	0.993	0.998	1
Entpd6	3.62e-06	-0.101734	0.698	0.714	0.0853803
Phlda3	2.54e-05	-0.101729	0.777	0.769	0.598809
Mfn1	3.47e-07	-0.1017	0.719	0.711	0.00816572
Krtcap2	0.0254609	-0.101589	0.971	0.977	1
Card19	7.3e-07	-0.101525	0.489	0.529	0.0171974
Mrps18c	0.000408167	-0.101507	0.892	0.903	1
Chchd3	2.68e-06	-0.101507	0.906	0.883	0.0631464
Rabggta	3.25e-08	-0.101459	0.59	0.613	0.000765909
Psme1	0.0024043	-0.101262	0.957	0.972	1
Cdpf1	1.7e-06	-0.101172	0.554	0.621	0.0400071
Orc1	1.65e-06	-0.101143	0.669	0.699	0.038926
Asna1	0.000115788	-0.101017	0.993	0.973	1
Dgkz	4.01e-06	-0.10088	0.712	0.727	0.0944336
Runx3	0.000801032	-0.100854	0.683	0.762	1
Flad1	8.67e-09	-0.100742	0.317	0.474	0.000204233
Rps6kb1	8.56e-05	-0.100701	0.842	0.841	1
Rnps1	0.000240713	-0.100669	1	0.998	1
Rfc1	0.0027031	-0.100494	0.993	0.995	1
Thoc7	7.83e-06	-0.100195	0.806	0.804	0.184352
Dpy19l1	9.77e-09	-0.0998148	0.669	0.649	0.000230046
Cox11	0.000101886	-0.0997957	0.921	0.928	1
Spg11	9.35e-07	-0.0997891	0.691	0.706	0.0220289
Sars	0.00040673	-0.0996433	0.914	0.899	1
Fam171b	7.65e-08	-0.0996258	0.252	0.38	0.00180134
Heatr3	0.00106268	-0.0994546	0.755	0.817	1
Vdac2	0.000753895	-0.0993725	0.993	0.988	1
Llgl2	6.35e-11	-0.0993166	0.259	0.405	1.5e-06
Fbxo6	5.91e-07	-0.0992078	0.216	0.347	0.0139234
Cope	0.00390867	-0.0992048	0.95	0.946	1
Pmpcb	0.00045175	-0.0991992	0.835	0.871	1
Nexmif	5.95e-05	-0.0989137	0.46	0.539	1
Mtfr1l	0.000726716	-0.0988262	0.935	0.938	1
Tmem141	5.28e-06	-0.0988023	0.417	0.535	0.124392
Acaa1a	3.72e-07	-0.098745	0.338	0.477	0.00875323
Pdpk1	0.00147864	-0.0987422	0.784	0.804	1
Tprn	9.21e-09	-0.0984254	0.338	0.458	0.00021698
Ercc2	3.56e-08	-0.0983343	0.331	0.463	0.00083943
Tln1	5.14e-06	-0.0981909	0.906	0.874	0.12111
Arpc5	0.0158063	-0.0981785	0.971	0.978	1
Tox3	8.51e-05	-0.0981595	0.396	0.516	1
Gpi1	0.00156503	-0.0981561	0.986	0.989	1
Cdc25a	0.000100938	-0.0981338	0.914	0.899	1
Nus1	6.91e-09	-0.0980774	0.957	0.888	0.000162809
Szrd1	7.24e-11	-0.0979954	0.849	0.784	1.7e-06
Rad18	0.000580133	-0.0979637	0.964	0.951	1
Ddrgk1	0.00494712	-0.0978664	0.914	0.939	1
Elp4	5.68e-07	-0.0977975	0.64	0.669	0.0133717
Ttc1	0.000217636	-0.097756	0.928	0.907	1
Sel1l	2.82e-05	-0.0977413	0.799	0.821	0.663884
Zpr1	3.36e-05	-0.0977356	0.935	0.9	0.792023
Atp6v0b	0.00215966	-0.0973878	0.993	0.995	1
Arl3	8.6e-08	-0.0973613	0.475	0.533	0.00202655
Nudc	0.0109791	-0.0971763	0.993	0.994	1
Hsd17b4	1.63e-07	-0.096986	0.791	0.765	0.00382993
Nipa1	1.02e-05	-0.0968384	0.64	0.692	0.239738
Ccdc59	0.00148747	-0.0967894	0.892	0.9	1
Polr3a	0.000468718	-0.0966444	0.755	0.806	1
Vamp5	1.93e-08	-0.096519	0.115	0.315	0.000454307
Lin37	2.29e-06	-0.0965053	0.748	0.761	0.0540363
Parp12	1.02e-05	-0.096452	0.777	0.772	0.240883
Paip1	7.06e-05	-0.0963742	0.576	0.631	1
Acaa1b	4.05e-07	-0.0962833	0.41	0.495	0.0095326
Ppfibp1	3.66e-06	-0.0960442	0.763	0.735	0.0862096
Me2	0.0147263	-0.0960377	0.935	0.93	1
Rapgef6	0.00702877	-0.0960354	0.957	0.969	1
Brd7	0.00371647	-0.0959619	0.993	0.994	1
Kif20a	0.00027539	-0.0959145	0.842	0.85	1
Suds3	3.98e-05	-0.0957492	0.978	0.944	0.936562
Cox10	8.39e-08	-0.0957394	0.835	0.796	0.00197701
Prmt1	0.000214468	-0.0956178	0.993	0.998	1
Ethe1	8.86e-08	-0.0955535	0.281	0.43	0.00208674
Zfp212	6.36e-07	-0.0955087	0.532	0.586	0.0149801
Rmdn3	2.78e-06	-0.0953591	0.504	0.58	0.0653801
Med19	0.0243419	-0.0951571	0.942	0.957	1
Ptpn1	0.00353303	-0.0951483	0.914	0.926	1
Agpat5	0.000510548	-0.0950971	0.95	0.936	1
Mirt1	0.555845	-0.0950567	0.18	0.165	1
Kin	0.000261028	-0.0950326	0.871	0.862	1
Git2	0.0034484	-0.0950243	0.827	0.831	1
Meioc	7.68e-06	-0.095006	0.64	0.51	0.181042
Mroh1	1.18e-06	-0.0948789	0.468	0.553	0.0277788
Setd6	2.35e-06	-0.0947359	0.54	0.554	0.0552627
Brf2	2.58e-05	-0.0947087	0.511	0.614	0.606639
Mpp7	9.42e-05	-0.0945976	0.561	0.612	1
Glo1	0.00243914	-0.0945814	0.957	0.951	1
Ralb	9.94e-09	-0.0945781	0.482	0.527	0.000234156
Zfp74	1.38e-07	-0.0945593	0.201	0.379	0.0032548
Rp9	0.000870174	-0.0943877	0.957	0.949	1
Hdac6	0.0016399	-0.094293	0.978	0.954	1
Sec61g	0.000178291	-0.0942515	0.986	1	1
Rpia	0.00181577	-0.0942348	0.892	0.901	1
Eif1ad	0.00275836	-0.0941882	0.971	0.972	1
Prps1	1.83e-05	-0.094182	0.748	0.741	0.430945
Chchd7	0.000623982	-0.0940528	0.928	0.918	1
Klhl8	9.92e-09	-0.0938388	0.36	0.452	0.000233776
Timm44	7.07e-07	-0.0936972	0.921	0.865	0.0166567
Thap7	0.000257606	-0.093398	0.928	0.918	1
Pcbd2	1.35e-06	-0.093367	0.547	0.601	0.0317085
Krcc1	0.000278604	-0.0933119	0.633	0.654	1
Ranbp3	1.28e-06	-0.0933009	0.77	0.76	0.0301979
Dhx16	0.000119684	-0.0932217	0.763	0.763	1
Caml	1.38e-05	-0.0931603	0.727	0.726	0.325701
Etfa	0.00138766	-0.0930995	0.856	0.862	1
Aftph	4.3e-08	-0.0930978	0.784	0.742	0.00101322
Rrp1	0.00118706	-0.0930286	0.935	0.932	1
2810004N23Rik	0.000377731	-0.0930109	0.993	0.983	1
Mphosph10	0.015261	-0.092994	0.964	0.969	1
Stard3	5.12e-07	-0.0929852	0.612	0.627	0.012058
Mvk	2.3e-07	-0.0927608	0.41	0.501	0.00542331
Timm10b	4.1e-05	-0.092702	0.878	0.855	0.966166
Tbc1d10a	0.000164511	-0.0926198	0.583	0.652	1
Eef1a1	0.000123005	-0.0926024	1	1	1
Dynll1	1.59e-05	-0.0925351	1	1	0.374668
Ik	0.00107083	-0.0924467	0.971	0.956	1
Brd9	0.000379485	-0.092317	0.827	0.831	1
Ccdc181	7.86e-06	-0.0921577	0.396	0.505	0.18508
Ube2e2	5.23e-07	-0.0921039	0.734	0.727	0.0123275
Nsmce4a	0.000181625	-0.0919156	0.878	0.826	1
Rer1	0.0009014	-0.0918688	0.986	0.967	1
Ufsp2	0.000451523	-0.0918668	0.705	0.75	1
Eif3k	0.00106075	-0.0918446	1	0.998	1
Eif2s1	0.0124617	-0.0917984	0.971	0.986	1
Denr	0.000292066	-0.0917062	1	1	1
Cacul1	0.000133932	-0.0916248	0.906	0.891	1
Afg3l1	0.000161739	-0.0915844	0.899	0.888	1
Clta	0.00128717	-0.0915814	0.993	0.995	1
Snx8	5.5e-06	-0.0915663	0.806	0.789	0.129674
Nipsnap1	2.6e-06	-0.0915384	0.295	0.445	0.0612841
Ube2o	0.00241525	-0.091517	0.964	0.957	1
Cks1b	0.00862327	-0.0914431	0.971	0.985	1
Cpne5	9.47e-05	-0.0913168	0.82	0.814	1
1810058I24Rik	0.00081295	-0.091178	0.914	0.894	1
Timeless	0.003045	-0.091122	0.806	0.822	1
Dnajc17	1.02e-09	-0.0909382	0.583	0.586	2.39e-05
Zranb1	0.00392441	-0.0909086	0.971	0.965	1
Usp7	0.000686521	-0.0908705	0.993	0.994	1
Tex101	0.101694	-0.0908501	0.964	0.977	1
Pgm3	7.11e-07	-0.0907945	0.741	0.717	0.0167441
Actr6	0.000348851	-0.090748	0.835	0.827	1
Clcn3	3.91e-05	-0.0906517	0.863	0.829	0.921952
Tes	2.63e-08	-0.0906421	0.266	0.382	0.000619672
Mark4	1.02e-07	-0.0906223	0.41	0.497	0.00239254
Trappc10	9.41e-05	-0.0904243	0.763	0.771	1
Serbp1	0.000145686	-0.090416	1	1	1
Mybbp1a	0.00293612	-0.0903751	0.957	0.941	1
L3mbtl2	2e-07	-0.0903547	0.935	0.876	0.00472128
Kcmf1	0.000864034	-0.09031	0.935	0.936	1
Kif1bp	1.19e-05	-0.0902982	0.647	0.668	0.279289
Cab39l	0.000427262	-0.0902772	0.77	0.8	1
Surf4	0.0196223	-0.0902248	0.942	0.956	1
Snupn	1.12e-07	-0.0900979	0.604	0.599	0.00263691
Mkrn1	0.00155333	-0.0900489	0.885	0.893	1
Rrm2	0.00049323	-0.0900273	0.784	0.77	1
Txnl1	0.00112563	-0.0900039	0.971	0.997	1
Trappc4	0.0133975	-0.0899165	0.964	0.973	1
Lhpp	1.05e-05	-0.0899101	0.41	0.508	0.247655
Hgsnat	1.14e-07	-0.0897636	0.144	0.34	0.00268446
Arl5a	0.000147753	-0.0895004	0.827	0.821	1
Apc	0.0343426	-0.0894974	0.978	0.976	1
Gm10076	0.006119	-0.0894966	0.986	0.996	1
Wdr75	0.0442225	-0.0894391	0.971	0.977	1
Prnp	1.94e-06	-0.0893144	0.187	0.333	0.0457945
Ilk	5.45e-08	-0.0891939	0.899	0.837	0.00128389
Wwtr1	9.65e-06	-0.089163	0.216	0.368	0.227265
Stam2	0.000986175	-0.0891574	0.95	0.931	1
AC163633.1	2.46e-07	-0.0891396	0.115	0.27	0.0058065
Smpd2	1.62e-08	-0.0891337	0.647	0.644	0.000380493
Taf13	1.08e-06	-0.0890804	0.712	0.698	0.0255155
Ubl7	1.06e-06	-0.089051	0.604	0.635	0.0248797
Prpf40b	7.08e-05	-0.0890143	0.568	0.622	1
Znhit2	2.54e-06	-0.0889503	0.597	0.619	0.059924
Fsd1	0.000447083	-0.0888965	0.806	0.805	1
Cpsf2	0.0049444	-0.0887571	0.935	0.936	1
Ech1	1.91e-06	-0.0886831	0.64	0.624	0.0450515
Galt	2.57e-07	-0.0886347	0.273	0.411	0.0060585
Stradb	5.01e-05	-0.0886251	0.403	0.513	1
Espl1	0.000350163	-0.0886085	0.777	0.789	1
Tmem9	2.56e-05	-0.088523	0.554	0.562	0.60358
Thoc3	0.00632184	-0.0884644	0.957	0.987	1
Brd4	0.000144962	-0.0884475	1	0.986	1
Psma2	0.00323757	-0.0884379	0.986	0.995	1
Dek	0.00447661	-0.0883614	1	1	1
4932438A13Rik	0.0133157	-0.0883271	0.935	0.973	1
Cgnl1	6.81e-07	-0.0883084	0.209	0.343	0.0160374
Ntan1	0.000536019	-0.0883058	0.863	0.865	1
Slc29a1	4.12e-09	-0.0881602	0.655	0.613	9.7e-05
Mcrip1	9.72e-05	-0.0881492	0.986	0.951	1
2700097O09Rik	3.37e-05	-0.0880635	0.712	0.708	0.793883
Pak1ip1	0.00982621	-0.0880479	0.993	0.996	1
Aldh9a1	4.38e-05	-0.0880126	0.935	0.9	1
Cox8a	0.288175	-0.0879785	1	0.999	1
Vamp8	4.13e-07	-0.0879594	0.331	0.405	0.00971777
9130401M01Rik	3.86e-05	-0.0879477	0.942	0.903	0.908949
Ripk3	9.88e-09	-0.0878518	0.144	0.306	0.000232826
Mfge8	0.000394844	-0.0877827	0.856	0.871	1
Mir9-3hg	3.15e-08	-0.0877774	0.295	0.404	0.000742196
Atpaf2	4.99e-06	-0.0877686	0.662	0.666	0.117548
Larp1b	0.0627886	-0.0877305	0.863	0.898	1
Cnksr2	5.36e-06	-0.0876896	0.568	0.574	0.126358
Ndufs4	0.0125384	-0.0876433	0.971	0.98	1
Mycbp2	0.027864	-0.0875104	1	0.997	1
Dusp9	4.82e-06	-0.0874176	0.899	0.865	0.113526
Raf1	4.15e-05	-0.0874012	0.863	0.844	0.978631
Psmb2	0.00426912	-0.0873557	0.993	0.999	1
Ncoa3	6.08e-05	-0.0872418	0.755	0.751	1
Stag3	0.00265337	-0.0872337	0.942	0.919	1
Wapl	0.00381659	-0.0871411	1	0.995	1
Dhx38	5.55e-06	-0.0871173	0.856	0.805	0.130837
Fnip1	5.78e-05	-0.0870602	0.453	0.473	1
Caprin2	0.0184386	-0.0870292	0.971	0.966	1
Fam49a	6.41e-07	-0.0869994	0.23	0.394	0.0150927
Ttc7	7.33e-07	-0.0868672	0.302	0.397	0.0172734
Ccdc122	3.59e-06	-0.0868669	0.209	0.369	0.0845641
Rab34	0.0018283	-0.0868367	0.835	0.848	1
Gbf1	1.6e-05	-0.0868153	0.784	0.743	0.376253
Coq9	2.5e-08	-0.0867621	0.683	0.661	0.000588185
Dld	5.5e-05	-0.0866321	0.791	0.772	1
Triap1	3.87e-06	-0.0865274	0.41	0.475	0.0911474
Kif13b	0.00558652	-0.0863779	0.777	0.829	1
Ldlrap1	2.52e-07	-0.0863384	0.482	0.514	0.00593294
Hmx1	0.001343	-0.0863372	0.41	0.523	1
Ophn1	0.000345794	-0.0863269	0.698	0.723	1
Mrpl20	0.00687871	-0.0862823	0.993	0.99	1
Rnf40	3.97e-06	-0.0862461	0.734	0.719	0.0934496
Nedd4	0.00275264	-0.08602	1	0.992	1
Bri3bp	0.0193945	-0.0859152	0.942	0.953	1
Gosr1	6.28e-06	-0.0859061	0.712	0.725	0.147848
Fam92a	1.28e-05	-0.0858773	0.511	0.541	0.301922
Pik3r2	0.000108456	-0.0858692	0.863	0.845	1
Ddx51	8.39e-06	-0.0858495	0.576	0.61	0.197553
Ddx41	0.0121662	-0.085846	0.935	0.935	1
Stk3	2.09e-05	-0.0858378	0.619	0.64	0.491798
Mipol1	7.43e-05	-0.0856164	0.273	0.4	1
Alms1	0.0080595	-0.0856122	0.863	0.858	1
Zfp467	4.03e-05	-0.0855552	0.432	0.541	0.950092
Gtf2h1	0.00022927	-0.0854609	0.899	0.88	1
Raly	0.00617505	-0.0854457	1	0.997	1
Stmn1	0.0157165	-0.0853299	1	1	1
Lxn	4.52e-06	-0.0853104	0.626	0.629	0.106422
Gpkow	5.57e-06	-0.0852898	0.439	0.506	0.131221
Shq1	0.00203769	-0.0852713	0.863	0.879	1
Crnkl1	0.00673391	-0.0852588	0.799	0.853	1
Nmt2	0.00370103	-0.08525	1	1	1
Gm340	2.32e-05	-0.0851983	0.813	0.786	0.546965
Ccdc77	0.000643611	-0.0850896	0.626	0.665	1
Kif1b	0.0620747	-0.0850828	0.95	0.953	1
Apeh	4.7e-07	-0.0850728	0.324	0.389	0.0110783
Met	0.00010752	-0.0850472	0.345	0.471	1
Tubgcp2	6.26e-06	-0.0849962	0.799	0.745	0.147472
Aatf	2.66e-05	-0.0849961	0.885	0.851	0.626306
Paip2	0.00884299	-0.0849673	0.986	0.997	1
Zswim7	0.00112774	-0.0849008	0.95	0.922	1
Cdc25c	1.79e-06	-0.0848904	0.345	0.438	0.0422298
Sms	0.000395979	-0.0848593	0.921	0.891	1
Camk4	0.000987478	-0.0847582	0.468	0.576	1
Xab2	0.000908966	-0.0847183	0.835	0.845	1
Arhgap12	4.03e-05	-0.0846909	0.633	0.648	0.948448
Dcaf13	0.000600076	-0.0846169	0.95	0.92	1
Dnaja2	0.0670942	-0.0845553	1	0.999	1
Micu2	6.76e-05	-0.0844904	0.683	0.681	1
Dera	3.98e-06	-0.0844821	0.23	0.409	0.0936844
1110012L19Rik	8.68e-09	-0.0844001	0.468	0.52	0.000204596
Trip10	1.87e-08	-0.0842656	0.496	0.518	0.000440245
Dab1	7.39e-05	-0.0841276	0.64	0.658	1
Hdac3	2e-06	-0.0840596	0.799	0.76	0.0471737
Pdcd6	0.00751231	-0.0840459	0.935	0.937	1
Gpn1	3.82e-07	-0.0840116	0.863	0.819	0.00898958
Pdia3	0.0187741	-0.0839873	1	0.999	1
Dync1i2	8.47e-05	-0.0838446	0.863	0.821	1
Ddhd1	0.00881025	-0.0838286	0.856	0.882	1
AI314180	0.00374713	-0.083778	0.921	0.914	1
Spdl1	0.000147514	-0.0837334	0.799	0.78	1
Rogdi	7.22e-05	-0.0836934	0.727	0.729	1
Rps27rt	1.49e-05	-0.0834443	0.439	0.517	0.350221
Fbxo5	0.00537904	-0.0834429	0.727	0.738	1
Txnrd3	0.00144061	-0.0834344	0.935	0.903	1
Tinf2	5.22e-06	-0.0833326	0.827	0.772	0.123067
Eif2b4	5.78e-05	-0.0832953	0.885	0.859	1
Mapre1	0.029874	-0.0832116	0.978	0.989	1
Uso1	3.64e-06	-0.0832115	0.942	0.892	0.0856758
Psme3	0.0111158	-0.0831973	0.971	0.963	1
Ccdc22	2.44e-06	-0.0830632	0.504	0.547	0.0575959
Mrps31	2.14e-07	-0.0830148	0.59	0.607	0.00504295
Dnajc9	0.0162861	-0.0829259	0.971	0.962	1
Kif16b	0.00116506	-0.0828148	0.568	0.642	1
Ppie	0.00653626	-0.0826341	0.878	0.891	1
Whamm	3.47e-05	-0.0825933	0.194	0.283	0.817318
Dixdc1	6.01e-07	-0.0825901	0.187	0.347	0.0141638
Asnsd1	2.94e-05	-0.0824649	0.849	0.825	0.692542
Acat2	4.27e-05	-0.0824241	0.784	0.763	1
Tcea3	0.0014034	-0.0823618	0.676	0.808	1
Evpl	1.12e-06	-0.0823611	0.266	0.364	0.0263139
Scube2	1.38e-05	-0.0823506	0.173	0.324	0.32453
Psmc6	0.0240221	-0.0823071	0.978	0.988	1
Cenpl	1.13e-05	-0.0822952	0.46	0.522	0.266755
Triobp	0.000185399	-0.0822834	0.813	0.805	1
Rpn2	0.0211707	-0.0822542	0.95	0.956	1
Cdk5rap3	0.00151504	-0.0821921	0.899	0.886	1
Elf2	0.00321702	-0.0821916	0.856	0.862	1
Sptbn1	0.072359	-0.0821189	0.957	0.961	1
Npnt	2.14e-06	-0.0820168	0.245	0.351	0.0503436
Nrtn	0.000892529	-0.0819019	0.712	0.759	1
Psmd6	0.0498208	-0.0818241	0.971	0.988	1
Smarcd3	1.69e-06	-0.0816995	0.273	0.368	0.0398423
Ube2s	0.00221241	-0.0816634	0.993	1	1
Pofut2	0.000611495	-0.0816041	0.899	0.876	1
Med8	0.00249317	-0.0814531	0.957	0.942	1
Slc4a1ap	0.000207479	-0.0813872	0.928	0.899	1
Jtb	0.00010524	-0.0813305	0.842	0.812	1
Hist1h2ab	5.96e-05	-0.0812342	0.59	0.558	1
Aurka	0.008121	-0.081108	0.691	0.705	1
Zfp472	1.94e-07	-0.0810969	0.237	0.347	0.00458092
Sdf2l1	9.59e-06	-0.0808608	0.604	0.6	0.225942
Inca1	0.000104677	-0.08085	0.266	0.387	1
Rnf128	8.15e-05	-0.0808077	0.288	0.397	1
Snrnp27	0.0112237	-0.0806343	0.928	0.92	1
Aldoc	6.01e-05	-0.0805784	0.396	0.467	1
Wwp2	1.81e-09	-0.0805081	0.77	0.691	4.28e-05
Aco2	0.0153903	-0.0805014	0.935	0.969	1
Phka2	6.2e-05	-0.0804261	0.647	0.665	1
Cmc1	1.69e-07	-0.0803723	0.597	0.587	0.00397158
Akr1b3	0.181765	-0.0803653	0.986	0.99	1
Mast3	0.000411967	-0.0803211	0.597	0.646	1
Yif1a	0.000263242	-0.0802752	0.417	0.479	1
Mrpl16	0.000681481	-0.0802147	0.863	0.845	1
Pbdc1	0.015616	-0.0801347	0.978	0.977	1
Tnip1	2.41e-06	-0.0800648	0.647	0.65	0.0568827
Scyl2	1.07e-07	-0.0800249	0.489	0.504	0.002529
Atg101	0.0234565	-0.0799817	0.885	0.899	1
Nmt1	5.99e-06	-0.0799539	0.799	0.772	0.14123
Gpank1	4.84e-05	-0.0798329	0.791	0.767	1
Crip1	2.78e-05	-0.0798257	0.216	0.35	0.65559
Bckdha	7e-05	-0.079743	0.734	0.735	1
Cystm1	0.000291814	-0.0797248	0.453	0.533	1
Gca	1.16e-05	-0.0797098	0.54	0.581	0.274248
1700016K19Rik	7.87e-07	-0.0796671	0.187	0.33	0.0185362
Cep83	0.0599393	-0.0794807	0.942	0.97	1
Smad4	6.7e-05	-0.0794086	0.928	0.892	1
Mtmr7	6.84e-06	-0.0794017	0.647	0.66	0.161188
Hexa	1.12e-05	-0.0793687	0.741	0.714	0.263967
Papd5	6.57e-06	-0.0793207	0.856	0.81	0.154794
Tsen2	2.17e-05	-0.079108	0.568	0.604	0.511849
Psenen	0.00471453	-0.0790814	0.978	0.963	1
Grhl1	1.14e-06	-0.0790633	0.266	0.38	0.0268997
Hsbp1	0.0181923	-0.0790271	0.993	0.996	1
Kdm1a	0.0296846	-0.0790072	0.993	0.993	1
Rcn2	2.15e-05	-0.0789066	0.935	0.882	0.506974
Cpsf3	9.05e-07	-0.0788565	0.885	0.834	0.021316
Sh3gl3	9.49e-07	-0.0788538	0.259	0.383	0.0223483
Gemin5	0.00933155	-0.0788071	0.935	0.933	1
Ptpa	3.46e-05	-0.078753	0.921	0.889	0.816062
Tmx1	0.000414786	-0.0786815	0.597	0.608	1
Pde4a	4.62e-06	-0.0786407	0.216	0.353	0.108931
Panx1	1.58e-06	-0.0786088	0.604	0.599	0.0371192
Neto2	1.32e-09	-0.0785875	0.892	0.794	3.12e-05
Pla2g1b	9.21e-09	-0.0783372	0.094	0.279	0.000216918
Prmt9	2.27e-06	-0.0782252	0.669	0.669	0.0535373
Spcs2	0.0279863	-0.0781419	0.993	0.994	1
Lta4h	1.2e-05	-0.0780387	0.554	0.576	0.282834
Coprs	0.0356697	-0.0779959	0.964	0.969	1
Mtch1	0.000976513	-0.0779836	0.95	0.924	1
Asap1	0.00082723	-0.0778609	0.993	0.965	1
Zfp622	0.000654661	-0.0776085	0.986	0.961	1
Ufc1	0.00203001	-0.0775875	0.935	0.908	1
Zfpm1	3.64e-05	-0.0775587	0.619	0.631	0.858566
Slc5a3	9.72e-05	-0.0775466	0.683	0.673	1
Rsrc2	0.0912402	-0.0775273	0.978	0.984	1
Cnot4	0.00215543	-0.0775147	0.971	0.954	1
Thap12	1.14e-05	-0.0774657	0.871	0.816	0.267455
Cbr4	1.23e-10	-0.0774597	0.576	0.546	2.9e-06
Ppp2r3a	4.75e-06	-0.0773868	0.719	0.702	0.111991
Pgm2	0.00219636	-0.077333	0.906	0.885	1
Uba6	0.00650649	-0.077297	0.899	0.899	1
Srm	1.78e-05	-0.0772038	0.871	0.817	0.419282
Mcm2	0.0562241	-0.0771762	0.957	0.965	1
Snrnp40	0.0946015	-0.0771264	0.971	0.98	1
Atp2c1	0.00140733	-0.0771155	0.698	0.705	1
Hmgcl	4.75e-05	-0.0770559	0.209	0.326	1
Pdcd11	0.0120449	-0.0770372	0.986	0.974	1
Tex16	2.52e-05	-0.0769914	0.705	0.665	0.593822
Dgcr2	0.00189498	-0.0769624	0.82	0.818	1
Iqsec1	0.00301622	-0.0769518	0.489	0.549	1
Acot7	0.0008857	-0.0768843	0.719	0.729	1
Romo1	0.0695651	-0.0768696	0.971	0.983	1
Sgcb	6.63e-05	-0.0768238	0.23	0.274	1
Plekhb2	2.34e-06	-0.0767377	0.453	0.488	0.0550117
Efcab14	0.00132619	-0.076552	0.719	0.741	1
Idh1	2.68e-05	-0.0765334	0.468	0.516	0.632364
Nlrp4c	0.00029237	-0.0765198	0.799	0.777	1
Agps	0.0131421	-0.0764947	0.921	0.924	1
Med16	2.05e-05	-0.0764787	0.604	0.619	0.483641
Pi4k2a	0.0104907	-0.0763111	0.835	0.843	1
Rbm27	0.0031545	-0.0762365	0.928	0.886	1
Trim33	0.0263235	-0.0762325	0.942	0.941	1
Tubb2a	1.52e-07	-0.0762269	0.41	0.444	0.00357228
Sap18	0.0170017	-0.076069	0.986	0.997	1
Fndc3a	0.0250964	-0.076052	0.791	0.805	1
Dgat2	0.00185191	-0.0760347	0.863	0.864	1
Cpsf1	9.85e-05	-0.0757792	0.791	0.779	1
Gls	0.0176873	-0.0757704	0.95	0.942	1
Top2b	0.000165265	-0.0756158	0.446	0.43	1
Opa1	0.00418841	-0.0756076	0.755	0.767	1
Mcm3ap	6.19e-05	-0.0755963	0.885	0.848	1
Xrcc5	6.49e-11	-0.0755674	0.712	0.62	1.53e-06
Fmc1	0.0381155	-0.0755448	0.799	0.821	1
Cdyl	0.0376561	-0.0755099	0.921	0.936	1
Atg2a	6.3e-06	-0.0753632	0.482	0.518	0.148369
Ell2	4.39e-05	-0.075286	0.237	0.34	1
Tcof1	0.000124683	-0.0752687	0.928	0.881	1
Tmem126b	1.3e-05	-0.0752548	0.647	0.664	0.306672
Actr3b	3.77e-08	-0.0751805	0.41	0.437	0.000889026
Tspan33	9.2e-05	-0.0751531	0.525	0.567	1
Saraf	6.64e-05	-0.075115	0.755	0.706	1
Phldb1	8.63e-05	-0.0750847	0.374	0.449	1
Ubl5	0.00959182	-0.0750679	0.993	1	1
Ubl4a	0.00167323	-0.075016	0.964	0.942	1
Tamm41	0.00011439	-0.0749914	0.77	0.759	1
Pafah1b1	0.0129143	-0.0749633	0.993	1	1
Clptm1	0.00113683	-0.0749357	0.871	0.862	1
Imp4	0.000955928	-0.0748763	0.899	0.873	1
Dnaja1	0.0653689	-0.0748654	1	1	1
Psmc4	0.0259539	-0.0747948	0.95	0.973	1
Ash2l	0.0290211	-0.0747823	0.978	0.983	1
Nop53	0.00812638	-0.0747651	0.942	0.928	1
Fam117b	4.97e-05	-0.0747496	0.842	0.807	1
Hspbp1	3.92e-05	-0.0747222	0.676	0.674	0.922463
Atp6v0a2	5.13e-05	-0.0746848	0.532	0.563	1
Nup43	0.00176783	-0.074643	0.906	0.885	1
Rrp12	0.000170513	-0.0746401	0.835	0.797	1
Coq5	0.0113959	-0.0746207	0.827	0.827	1
Steap1	3.09e-06	-0.0745648	0.223	0.319	0.0727646
Poc5	8.23e-06	-0.0745576	0.41	0.482	0.193854
Tmem120a	2.34e-08	-0.0745022	0.568	0.542	0.000551437
Ska1	0.000492901	-0.0744813	0.669	0.673	1
Ddb1	0.0281055	-0.0743558	0.906	0.921	1
Bcas2	0.0273775	-0.0743443	0.986	0.996	1
3110002H16Rik	5.15e-06	-0.0742894	0.41	0.47	0.12125
Trp53bp1	0.00619344	-0.0742406	0.842	0.861	1
Fanca	1.09e-06	-0.0740699	0.647	0.613	0.0257
Rap1gapos	1.11e-06	-0.0740247	0.129	0.282	0.0262157
Stim1	0.00622129	-0.0740079	0.784	0.791	1
Wdr55	0.000380418	-0.0739881	0.777	0.783	1
Ss18l2	0.00153288	-0.0738714	0.734	0.747	1
Metap1d	1.21e-05	-0.073858	0.496	0.546	0.286217
Rrp7a	0.000216262	-0.07384	0.755	0.751	1
Chmp1a	0.0430628	-0.0738386	0.957	0.965	1
Stk11	0.0018449	-0.0737924	0.964	0.944	1
Cetn2	3.71e-05	-0.0736159	0.82	0.782	0.874148
Adprh	0.0272727	-0.0736045	0.921	0.931	1
Kncn	2.25e-11	-0.0735919	0.007	0.199	5.29e-07
Scamp2	8.65e-05	-0.0735865	0.64	0.662	1
Faah	2.67e-05	-0.0733994	0.453	0.498	0.628012
Cdk5rap2	0.0136377	-0.0732824	0.928	0.914	1
Ercc3	2.48e-09	-0.0732674	0.863	0.765	5.84e-05
Mettl23	0.0116127	-0.0732468	0.892	0.898	1
Smagp	0.00516442	-0.0732246	0.914	0.898	1
Pla2g12a	0.000530628	-0.0731793	0.791	0.764	1
Pnpla2	3.25e-05	-0.0731782	0.396	0.48	0.766607
Nop2	0.000479933	-0.0731291	0.871	0.842	1
Fam192a	0.0294505	-0.0730905	0.914	0.933	1
Mesd	0.0111191	-0.0730296	0.82	0.838	1
Ubc	0.133109	-0.0730154	1	0.998	1
Fam50a	0.00145057	-0.0729379	0.849	0.83	1
Ssb	0.00370399	-0.0728223	1	0.999	1
Dcaf10	1.44e-05	-0.0728199	0.374	0.419	0.339569
Rnaseh2c	0.0672627	-0.0727447	0.978	0.977	1
Ppfibp2	7.1e-05	-0.0726872	0.245	0.364	1
Ston2	0.00193277	-0.0726258	0.281	0.38	1
Socs6	0.000153719	-0.0725975	0.619	0.637	1
Tsen54	2.85e-07	-0.0725579	0.489	0.491	0.00670836
Ilf2	0.000606308	-0.0724581	1	0.977	1
Acss2	8.07e-07	-0.0724043	0.647	0.609	0.0190217
Pgk1	3.28e-05	-0.0723237	0.554	0.566	0.772084
Usp19	0.0139544	-0.072318	0.95	0.939	1
Psmd10	9.81e-07	-0.0723097	0.791	0.738	0.0231024
Ppp1r16a	0.00078128	-0.0722687	0.511	0.574	1
Lnpk	0.000288918	-0.0722365	0.604	0.609	1
Ccnb1ip1	2.83e-05	-0.0722132	0.511	0.523	0.666391
Usp1	0.10545	-0.0720583	0.986	0.98	1
Vill	3.24e-09	-0.0720515	0.036	0.214	7.63e-05
P3h1	5.31e-05	-0.0720385	0.353	0.43	1
Mybl2	0.000177753	-0.0719173	0.806	0.782	1
Mtmr2	3.38e-05	-0.0719046	0.77	0.747	0.7971
Zfp1	0.000189948	-0.071887	0.741	0.747	1
Cyhr1	0.046574	-0.0717999	0.957	0.961	1
Armcx5	0.000832381	-0.0717845	0.719	0.722	1
Zfp788	6.51e-07	-0.0717509	0.403	0.415	0.0153254
Btrc	9.77e-05	-0.0717251	0.626	0.635	1
Myo10	2.74e-09	-0.0717074	0.835	0.735	6.45e-05
Tk1	0.00114924	-0.0716138	0.604	0.613	1
Ddx10	0.0649179	-0.0715864	0.971	0.99	1
Cep135	0.000162242	-0.0715713	0.453	0.473	1
Tfdp2	0.0359508	-0.0715505	0.906	0.924	1
Rnf121	0.000914138	-0.0715077	0.899	0.866	1
E2f2	0.000205385	-0.0714634	0.086	0.183	1
Crybg2	2.77e-07	-0.0714543	0.633	0.611	0.00652368
Sertad1	0.000152562	-0.0714467	0.252	0.365	1
Tbrg1	0.0092897	-0.071388	0.978	0.972	1
Dync1li2	0.0313881	-0.0713365	0.942	0.965	1
Hspa2	0.00021872	-0.0713156	0.633	0.619	1
Rpusd3	0.000105351	-0.0712801	0.36	0.438	1
Fam98c	1.47e-06	-0.0712706	0.245	0.319	0.0345755
Uvrag	4.64e-06	-0.0712462	0.597	0.578	0.109421
Sf3b6	0.00257751	-0.0711998	1	0.987	1
Adipor2	0.00614793	-0.0711614	0.856	0.871	1
Edem2	0.00015258	-0.0710487	0.705	0.701	1
Gatsl3	1.77e-05	-0.0709624	0.165	0.301	0.416745
Ccnb2	0.020176	-0.0709492	0.77	0.829	1
Rngtt	1.15e-08	-0.0708356	0.662	0.598	0.000269771
Mtg2	2.88e-06	-0.070792	0.532	0.542	0.0678805
Rffl	0.00275706	-0.0707462	0.576	0.641	1
Inpp5f	0.0588821	-0.0707187	0.799	0.831	1
Rps6ka3	1.99e-07	-0.0705618	0.619	0.569	0.00468981
Mydgf	0.00389444	-0.0704415	0.827	0.805	1
Bcl2l11	0.00504803	-0.0703424	0.662	0.706	1
Eif3l	0.0893506	-0.0702748	0.978	0.991	1
Fabp5	0.00225663	-0.0702709	0.496	0.581	1
Gabarap	0.0300949	-0.0702525	0.986	0.986	1
Med27	5.12e-05	-0.0701529	0.554	0.578	1
Dusp11	0.000415667	-0.0701464	0.849	0.796	1
Mrps30	0.000299258	-0.0701268	0.849	0.819	1
Ythdc2	0.00813246	-0.0699655	0.827	0.8	1
Flywch1	0.00130447	-0.0698819	0.705	0.706	1
Plk5	3.22e-05	-0.0698256	0.122	0.253	0.758885
Phb	0.119059	-0.0697861	0.914	0.948	1
Crls1	0.00680884	-0.0697286	0.626	0.68	1
Rcc2	0.0531587	-0.0697044	1	0.998	1
Nrip1	0.00091751	-0.0696938	0.367	0.431	1
Washc2	0.0107304	-0.0696289	0.957	0.94	1
Sestd1	0.000213543	-0.0694935	0.64	0.632	1
Ccdc90b	0.000373302	-0.0693909	0.914	0.885	1
Adi1	0.00151296	-0.0693358	0.54	0.59	1
Afap1	0.000206242	-0.0692613	0.288	0.377	1
Scml2	0.0470154	-0.0690846	0.978	0.993	1
Mpg	0.00105753	-0.0690351	0.899	0.878	1
Psmb6	0.00547446	-0.0689359	0.986	0.999	1
Lpin3	1.01e-06	-0.0688569	0.144	0.266	0.0238556
4930453N24Rik	2.45e-05	-0.068837	0.863	0.816	0.576938
Fra10ac1	0.00386895	-0.0688027	0.849	0.842	1
Cox8c	4.47e-05	-0.0687726	0.388	0.427	1
Ttc21b	0.000246681	-0.0687303	0.77	0.731	1
Msh3	0.00144549	-0.0686654	0.604	0.619	1
Ccdc113	1.49e-06	-0.0685027	0.115	0.274	0.0351462
Vrk3	0.000101632	-0.0684853	0.691	0.696	1
Agtrap	0.00230909	-0.068471	0.432	0.533	1
6430548M08Rik	3.04e-05	-0.0684296	0.245	0.323	0.715711
Prim1	0.009894	-0.0683545	0.806	0.78	1
Lsm14b	0.0223296	-0.0683088	0.95	0.932	1
Acin1	0.089887	-0.0682443	0.993	0.996	1
Ankrd40	0.000103088	-0.0682412	0.784	0.762	1
Malt1	2.25e-05	-0.0682285	0.647	0.627	0.530714
Plekha3	4.89e-05	-0.0682213	0.755	0.728	1
Maf1	2.6e-05	-0.0682002	0.741	0.722	0.611802
Pacsin3	8.75e-05	-0.0681933	0.209	0.318	1
Acap3	1.26e-08	-0.0681712	0.432	0.442	0.000297574
Ccdc115	0.000190708	-0.0680881	0.842	0.802	1
Psmg2	0.00690738	-0.0679268	0.914	0.891	1
Cep128	7.61e-06	-0.0678607	0.453	0.458	0.179343
Znhit3	0.00278275	-0.0678463	0.827	0.817	1
Znrd1as	2.96e-05	-0.0676704	0.295	0.377	0.697407
Gcfc2	2.29e-05	-0.0676152	0.345	0.403	0.538516
Noc2l	0.0668076	-0.0676107	0.971	0.976	1
Shmt2	0.00239198	-0.0674803	0.82	0.819	1
Snai3	0.000387149	-0.0674802	0.424	0.504	1
Banp	0.0532584	-0.0674761	0.885	0.878	1
Cisd3	1.22e-06	-0.0672437	0.475	0.475	0.0286747
Sgo2a	0.173543	-0.0671771	0.914	0.927	1
Dhrs1	7.11e-06	-0.0671488	0.489	0.503	0.167491
Lsm10	0.00874688	-0.0671378	0.691	0.73	1
Ppil4	0.149872	-0.0671274	0.964	0.973	1
Plcd1	2.37e-07	-0.0670996	0.072	0.22	0.00558771
Nudt18	0.000303243	-0.0670971	0.237	0.341	1
Sri	1.35e-05	-0.0670223	0.496	0.525	0.317886
Crybg3	0.0969411	-0.0669747	0.863	0.902	1
Uba1y	0.0625325	-0.0668857	0.942	0.944	1
Rrn3	8.95e-06	-0.0668045	0.813	0.768	0.210865
Phc2	7.1e-05	-0.0667925	0.82	0.779	1
Supt3	2.14e-06	-0.0667601	0.64	0.607	0.0503667
Agfg1	0.0227712	-0.0667186	0.921	0.916	1
Kif22	0.0657242	-0.066701	0.77	0.821	1
Commd9	4.26e-05	-0.0666746	0.813	0.771	1
Tmem256	0.00347615	-0.0666488	0.906	0.884	1
Bex2	1.16e-05	-0.0665992	0.835	0.763	0.272173
Slc27a2	7.64e-05	-0.0665317	0.324	0.385	1
Prkcsh	0.023737	-0.0665313	0.892	0.886	1
Ift27	1.71e-06	-0.0664871	0.489	0.481	0.040202
Taf7l	0.0488281	-0.0664674	1	0.999	1
Ecsit	0.000283158	-0.0664307	0.871	0.829	1
Psmb10	0.0107999	-0.0663864	0.734	0.785	1
Cycs	0.110631	-0.0663794	0.986	0.993	1
1700086P04Rik	0.000290425	-0.0663721	0.23	0.331	1
Epb41l3	8.57e-05	-0.0663552	0.741	0.677	1
Pelp1	0.0304864	-0.0662645	0.906	0.906	1
Lancl1	6.52e-06	-0.0662347	0.82	0.76	0.153645
1700020I14Rik	0.0936475	-0.0662067	0.971	0.977	1
Rilpl2	1.98e-08	-0.0661844	0.273	0.327	0.000466286
Cadm1	0.0473783	-0.0661319	0.978	0.968	1
Mecr	5.32e-05	-0.0661208	0.568	0.601	1
Mvb12a	1.4e-05	-0.0661074	0.835	0.787	0.329887
Ankrd27	3.05e-07	-0.0660842	0.252	0.329	0.00718514
Casp6	2.31e-05	-0.0660335	0.187	0.314	0.543481
Snrpb2	0.0274101	-0.0660229	0.942	0.935	1
Psmd9	1.32e-05	-0.0659989	0.856	0.794	0.311202
Tex264	0.000703882	-0.0659686	0.806	0.778	1
Ttc39b	6.08e-05	-0.0658805	0.432	0.451	1
Btbd7	0.0697819	-0.0658135	0.957	0.961	1
Dus2	0.000106165	-0.0657686	0.201	0.326	1
R3hcc1l	2.58e-05	-0.0657504	0.41	0.457	0.60685
Apbb1	0.0111303	-0.0657387	0.799	0.809	1
Atp6v0a1	0.000107592	-0.0657377	0.338	0.392	1
Cenpa	0.0129303	-0.0656834	0.978	0.986	1
Pom121	0.000331623	-0.0656552	0.935	0.879	1
Smim7	0.0255417	-0.0656491	0.957	0.944	1
Snapc4	2.46e-09	-0.0655883	0.633	0.577	5.81e-05
Sec13	0.00204028	-0.0655019	0.921	0.909	1
Ppia	0.00110892	-0.0654052	1	1	1
Knstrn	0.000591431	-0.0653584	0.777	0.73	1
Amd1	0.00242319	-0.0653455	0.856	0.831	1
5930412G12Rik	4.36e-05	-0.0653205	0.122	0.262	1
Hpf1	0.0625629	-0.0653003	0.957	0.951	1
Trappc3	0.00271349	-0.0651554	0.964	0.932	1
Eif3a	0.0334882	-0.0651513	1	0.998	1
R3hdm2	0.000469246	-0.0651477	0.928	0.879	1
Ddx18	0.0464319	-0.0649887	0.971	0.973	1
Haus1	0.0263438	-0.064963	0.921	0.91	1
Entpd5	0.000137842	-0.0649541	0.266	0.328	1
Abce1	0.24227	-0.0649192	0.957	0.966	1
Qrsl1	2.15e-06	-0.0648757	0.741	0.69	0.0507383
Sdhc	0.0114433	-0.0646473	0.906	0.89	1
Stk31	0.147832	-0.0646151	0.95	0.947	1
Atg5	1.43e-05	-0.0645943	0.928	0.856	0.336874
Dhrs13	3.68e-05	-0.0645589	0.619	0.597	0.868061
Cadps2	0.0019487	-0.0645555	0.403	0.487	1
Mff	0.0111176	-0.0644696	0.942	0.923	1
Hps1	0.00344401	-0.0644535	0.374	0.475	1
Fnbp1l	0.0594385	-0.0644483	0.971	0.953	1
Fxyd5	0.000705168	-0.0644271	0.446	0.5	1
Acad9	2.2e-05	-0.0644245	0.54	0.549	0.518575
C330027C09Rik	0.0403613	-0.0643929	0.799	0.809	1
Atp11c	4.32e-05	-0.0643552	0.669	0.633	1
Nudt9	0.00289025	-0.0643521	0.504	0.553	1
Scrn3	0.000222576	-0.0643279	0.403	0.458	1
Nptx2	0.00209362	-0.0642259	0.353	0.426	1
Gtf2i	0.000636889	-0.0640897	0.906	0.876	1
Cse1l	0.0105759	-0.0640771	0.95	0.936	1
Stim2	0.000153781	-0.0640732	0.367	0.411	1
Fdft1	0.00635806	-0.0640549	0.856	0.831	1
Pitrm1	0.000116295	-0.0639685	0.446	0.488	1
Nsdhl	8.86e-06	-0.0638979	0.36	0.409	0.208819
Nup153	0.00142998	-0.0638137	0.871	0.842	1
Xbp1	0.000455934	-0.0637672	0.612	0.615	1
Gng12	0.110934	-0.063752	0.957	0.963	1
Abt1	2.52e-05	-0.0637193	0.755	0.718	0.594133
Pde8a	0.00261966	-0.063695	0.281	0.348	1
Gpr89	4e-05	-0.0636915	0.647	0.61	0.943193
Ctsb	0.00215631	-0.0636432	0.928	0.899	1
Nuf2	0.00016902	-0.0636036	0.806	0.772	1
Arid3a	0.00026394	-0.0635079	0.633	0.617	1
Wrn	0.000274889	-0.0635052	0.374	0.42	1
Fam20b	2.93e-05	-0.0634823	0.496	0.518	0.689623
Ccnb1	0.0304716	-0.0634795	0.95	0.97	1
Vrk1	0.000954153	-0.06346	0.683	0.673	1
Rhpn2	0.000223214	-0.0633995	0.367	0.433	1
Prrc2a	0.0463223	-0.0633214	0.978	0.977	1
Exosc9	0.000127747	-0.0632694	0.734	0.718	1
Xpc	0.0039209	-0.0632669	0.842	0.82	1
Igfbp2	0.0393285	-0.0632328	0.986	0.982	1
Pwp2	0.000160622	-0.0631762	0.482	0.524	1
Pa2g4	0.139612	-0.0631067	0.986	0.99	1
Relb	1.42e-06	-0.0630837	0.273	0.327	0.0334539
Adnp2	0.000132766	-0.0630438	0.554	0.559	1
Dcp2	0.00543682	-0.0629392	0.921	0.891	1
Cep72	0.00138804	-0.0629253	0.482	0.533	1
Mpc1	0.00193464	-0.062921	0.691	0.66	1
Dnajb1	0.000377241	-0.0628279	0.849	0.802	1
Fkbp2	0.251611	-0.062745	0.964	0.973	1
Uba1	0.0968093	-0.0626878	0.957	0.961	1
Yipf1	0.000598189	-0.0626504	0.59	0.603	1
Gtf3c1	0.00469254	-0.0626171	0.921	0.899	1
Ccdc32	1.93e-05	-0.062615	0.36	0.397	0.455803
Ddost	0.0946129	-0.0626068	0.993	0.998	1
Dapk2	0.000203939	-0.0625092	0.237	0.315	1
Rprml	5.7e-05	-0.0624865	0.288	0.376	1
Wdr74	0.000112099	-0.0624737	0.583	0.603	1
Fam117a	0.000213241	-0.0624638	0.604	0.613	1
Wnk1	0.104156	-0.0624011	0.986	0.996	1
Clasp1	0.0196076	-0.0623671	0.719	0.747	1
Adck1	0.000353469	-0.0623526	0.41	0.462	1
Noc4l	0.00360994	-0.0623494	0.878	0.854	1
Katna1	0.000467452	-0.0623413	0.878	0.83	1
Ankle2	0.00147563	-0.0622847	0.82	0.791	1
Mylpf	3.65e-06	-0.062258	0.137	0.256	0.0860477
Kat2a	0.00480079	-0.0622443	0.755	0.754	1
Daxx	0.000584189	-0.062203	0.698	0.693	1
Trim25	0.0002728	-0.0621618	0.669	0.656	1
Tsr3	0.0055995	-0.0621178	0.906	0.888	1
Xrcc6	0.00726308	-0.0621083	0.906	0.891	1
Gramd2	2.81e-05	-0.0621081	0.353	0.409	0.661932
Znrd1	0.00327554	-0.0620527	0.871	0.85	1
Sord	0.000144885	-0.0620038	0.187	0.3	1
Bnip3l	0.124627	-0.0619669	0.993	0.99	1
Bub1b	0.0493139	-0.0619526	0.899	0.9	1
Nudt21	0.0551899	-0.0619269	0.993	0.998	1
Rpa2	0.0837735	-0.0618198	1	0.997	1
Prpsap2	0.0273731	-0.0617834	0.871	0.871	1
Ift88	8.8e-07	-0.0617062	0.532	0.504	0.0207242
Aqp11	0.00040952	-0.0616728	0.245	0.351	1
Prtn3	2.71e-05	-0.0616082	0.173	0.273	0.638799
Cnnm2	0.000190624	-0.0615977	0.223	0.299	1
Brca2	0.118627	-0.0615923	0.986	0.977	1
Dhfr	0.0283433	-0.0615573	0.813	0.805	1
Atp1b3	0.00102398	-0.0614847	0.957	0.924	1
Efr3a	0.0215316	-0.0614768	0.95	0.931	1
Ap1m1	0.00136247	-0.0614632	0.791	0.773	1
Cdc42se2	0.00750643	-0.0613974	0.957	0.932	1
9430038I01Rik	0.00207212	-0.0613217	0.669	0.699	1
Deptor	0.000211075	-0.0613072	0.23	0.315	1
Ramp2	4.38e-05	-0.0613045	0.324	0.377	1
Zc3h7a	4.3e-05	-0.0612716	0.683	0.64	1
Lmbr1	2.2e-06	-0.0612639	0.511	0.496	0.0517098
Mcm6	0.0884475	-0.0612153	0.986	0.987	1
Ssx2ip	0.0145352	-0.0611568	0.763	0.756	1
Wdr36	0.0105774	-0.0611224	0.971	0.94	1
Zfp81	0.00105897	-0.0610569	0.353	0.403	1
Dync1li1	0.00259084	-0.0610376	0.813	0.805	1
Gdap2	9.8e-05	-0.0610107	0.417	0.458	1
Eri3	0.155237	-0.0609116	0.892	0.903	1
Cast	0.000230603	-0.0609075	0.309	0.358	1
Stambp	0.00023987	-0.0608812	0.288	0.375	1
Dtx2	0.000729494	-0.0608142	0.871	0.841	1
Uqcr10	0.211968	-0.0606654	0.993	0.993	1
Tdrd1	4.91e-06	-0.0606374	0.863	0.781	0.115757
Morc4	0.00210736	-0.0605992	0.396	0.431	1
Lig3	0.00329016	-0.0605659	0.856	0.826	1
Wrap53	1.98e-05	-0.0605617	0.741	0.699	0.467223
Ccm2	0.000513807	-0.0605513	0.748	0.714	1
Dok1	2.72e-05	-0.0605384	0.23	0.313	0.641258
Ugp2	0.00450328	-0.0605139	0.813	0.801	1
Rnf157	5.75e-06	-0.0604295	0.755	0.688	0.135385
Nmb	0.00304808	-0.0603531	0.353	0.417	1
Gipc1	0.000332536	-0.0603311	0.64	0.62	1
Chga	0.000297962	-0.0603295	0.101	0.219	1
Tradd	1.62e-05	-0.0602657	0.108	0.237	0.380589
Dusp12	0.00404402	-0.0602397	0.381	0.438	1
Ift22	2.65e-05	-0.0602199	0.504	0.502	0.625139
Pcyt2	0.00115897	-0.0601665	0.54	0.56	1
Rexo4	1.89e-05	-0.0601428	0.82	0.762	0.444146
Sumf2	1.94e-05	-0.0601185	0.403	0.442	0.457585
Hs3st6	1.06e-06	-0.0600726	0.072	0.236	0.0250833
Gpr137b	5.55e-08	-0.0600568	0.388	0.383	0.00130681
Mapk9	0.00653454	-0.0599786	0.324	0.38	1
Cdyl2	8.14e-05	-0.0599733	0.144	0.248	1
Cadm4	0.000550667	-0.0599592	0.18	0.3	1
Tmem50a	0.141105	-0.0599332	0.957	0.957	1
Plod3	0.000876625	-0.0598713	0.417	0.459	1
[truncated: 10,129 more rows]
