# Supplementary material for: DIS3 ribonuclease is essential for spermatogenesis and male fertility in mice
Source: Development. 2024 Jul 2;151(13):dev202579. doi: 10.1242/dev.202579 (PMC11266750; doi:10.1242/dev.202579)
Supplement: Table S3. [file develop-151-202579-TableS3.xlsx]

## Sheet: m34
	mapped basepair counts						pcercentage of mapped basepairs
Category	Coding	UTR	Intronic	Intergenic	PF not aligned	sum	Coding	UTR	Intronic	Intergenic	sum
KO1	1041249847	677574317	464615672	272845984	5923877	2456285820	42.3912	27.5853	18.9154	11.1081	100
KO2	1368268397	905994882	416789893	192193775	5902211	2883246947	47.4558	31.4227	14.4556	6.66588	100
KO3	1166997572	774416205	347153384	156644575	4373480	2445211736	47.7258	31.6707	14.1973	6.40618	100
KO4	1168534464	760924619	396855125	217674812	6369179	2543989020	45.9332	29.9107	15.5997	8.55644	100
KO5	1137529524	761208135	383563024	212420519	6291877	2494721202	45.5975	30.5128	15.375	8.5148	100
average							45.8207	30.2204	15.7086	8.25027	100
WT1	1296374464	906834049	522607381	255915165	6436575	2981731059	43.4772	30.413	17.527	8.58277	100
WT2	1279877223	900910055	514967942	252180938	6358876	2947936158	43.416	30.5607	17.4688	8.55449	100
WT3	1494230510	1011295431	528333102	230433726	6177760	3264292769	45.775	30.9805	16.1852	7.05922	100
WT4	1324124185	909137219	380506233	153746820	5818967	2767514457	47.8452	32.8503	13.749	5.55541	100
WT5	1379727506	943338286	389770162	157963960	6202896	2870799914	48.0607	32.8598	13.5771	5.50244	100
average							45.7149	31.5329	15.7014	7.05087	100
T-test p-value							0.941037	0.188558	0.995413	0.300515
Conclusion: There is no significant difference between cKO and WT in terms of percentage of basepairs mapped to various elements of genes based on GENCODE m34 annotation
