# Supplementary material for: DIS3 ribonuclease is essential for spermatogenesis and male fertility in mice
Source: Development. 2024 Jul 2;151(13):dev202579. doi: 10.1242/dev.202579 (PMC11266750; doi:10.1242/dev.202579)
Supplement: Table S4. [file develop-151-202579-TableS4.xlsx]

## Sheet: Regulons in SPG
Dis3 control Regulons				Dis3 cKO Regulons						Regulons
Regulon	CellType	RelativeActivity		Regulon	CellType	RelativeActivity			Control	Dis3 cKO	Overlap (TFs)
E2f1 (15g)	SPG1	1.18575		Kdm5b_extended (132g)	SPG1	0.269351		SPG1	14	8	6
Nr2f6 (13g)	SPG1	0.342654		Etv5_extended (35g)	SPG1	0.463508		SPG2	11	10	4
Smarca4_extended (82g)	SPG1	0.0949078		Lhx1_extended (90g)	SPG1	0.887999		SPG3	6	34	2
Prrx2 (40g)	SPG1	1.48038		Rest_extended (61g)	SPG1	1.10333		SPG4	5	7	1
Egr2 (81g)	SPG1	1.49545		Glis3_extended (11g)	SPG1	1.49194		Total	36	59	13
Lhx1_extended (104g)	SPG1	1.48991		Egr1 (63g)	SPG1	1.34413		TFs: Transcription factors
Etv5_extended (264g)	SPG1	1.46724		Egr2 (107g)	SPG1	1.21635
Etv4 (51g)	SPG1	1.47785		Etv4 (77g)	SPG1	1.32404
Klf13_extended (34g)	SPG1	0.820935		Hoxb8 (11g)	SPG2	0.186379
Sox4_extended (148g)	SPG1	0.915394		Hoxb4_extended (11g)	SPG2	0.46883
Egr4 (198g)	SPG1	0.455731		Sall4 (17g)	SPG2	0.167507
Rest_extended (108g)	SPG1	1.30437		Kdm5b_extended (132g)	SPG2	0.197951
Egr1 (44g)	SPG1	1.1594		Bclaf1 (267g)	SPG2	0.233532
Klf7_extended (17g)	SPG1	0.224854		Smarca4_extended (102g)	SPG2	0.272809
Nr2f6 (13g)	SPG2	1.02936		Bptf (94g)	SPG2	0.285831
Smarca4_extended (82g)	SPG2	1.37792		Foxo1_extended (18g)	SPG2	0.894453
Sin3a_extended (16g)	SPG2	1.29023		Nr2f6_extended (35g)	SPG2	1.06265
Klf13_extended (34g)	SPG2	0.861538		Egr4 (87g)	SPG2	1.33213
Sox4_extended (148g)	SPG2	0.801404		Hoxb8 (11g)	SPG3	1.33019
Egr4 (198g)	SPG2	1.14439		Hoxb4_extended (11g)	SPG3	1.16582
Rest_extended (108g)	SPG2	0.238741		Dlx1 (21g)	SPG3	1.5
Egr1 (44g)	SPG2	0.506275		Klf10 (19g)	SPG3	1.48251
Foxo1 (80g)	SPG2	1.49435		Tcf4 (16g)	SPG3	1.49711
Klf7_extended (17g)	SPG2	1.31962		Maz (38g)	SPG3	1.13335
Jund (15g)	SPG2	0.908769		Lhx8_extended (93g)	SPG3	0.769053
Taf1_extended (82g)	SPG3	0.511379		Hdac2_extended (14g)	SPG3	1.48048
E2f1 (15g)	SPG3	0.409254		Sp7_extended (25g)	SPG3	1.29997
Sin3a_extended (16g)	SPG3	0.274366		Rxrb_extended (21g)	SPG3	1.34322
Hdac2_extended (15g)	SPG3	1.00508		E2f1 (15g)	SPG3	1.5
Ascl2_extended (13g)	SPG3	0.228232		E2f3_extended (15g)	SPG3	1.49823
Jund (15g)	SPG3	0.495568		Dbp_extended (10g)	SPG3	1.5
Ctcf_extended (21g)	SPG4	1.49803		Barhl2_extended (11g)	SPG3	1.49426
Taf1_extended (82g)	SPG4	1.15097		Cebpb_extended (10g)	SPG3	1.5
Bclaf1 (72g)	SPG4	1.40931		Klf2_extended (18g)	SPG3	1.49181
Hdac2_extended (15g)	SPG4	0.481109		Figla (17g)	SPG3	1.5
Ascl2_extended (13g)	SPG4	1.22242		Junb_extended (12g)	SPG3	1.45604
				Lhx2_extended (14g)	SPG3	1.5
				Sall4 (17g)	SPG3	1.31408
				Tcf3 (11g)	SPG3	1.4962
				Kdm5a_extended (141g)	SPG3	1.38701
				Smarca4_extended (102g)	SPG3	1.20931
				Bptf (94g)	SPG3	1.16591
				Foxo1_extended (18g)	SPG3	0.830952
				Nr2f6_extended (35g)	SPG3	0.642771
				Egr4 (87g)	SPG3	0.205831
				Etv5_extended (35g)	SPG3	1.18934
				Prrx2 (49g)	SPG3	1.47908
				Lhx1_extended (90g)	SPG3	0.843673
				Rest_extended (61g)	SPG3	0.544536
				Egr1 (63g)	SPG3	0.1677
				Egr2 (107g)	SPG3	0.41861
				Etv4 (77g)	SPG3	0.164382
				Maz (38g)	SPG4	0.54409
				Lhx8_extended (93g)	SPG4	0.957645
				Sp7_extended (25g)	SPG4	0.183197
				Rxrb_extended (21g)	SPG4	0.104213
				Kdm5b_extended (132g)	SPG4	0.945136
				Bclaf1 (267g)	SPG4	1.31352
				Kdm5a_extended (141g)	SPG4	0.0720601
